# Supplementary material for: Induced Resistance Mechanism of Novel Curcumin Analogs Bearing a Quinazoline Moiety to Plant Virus
Source: Int J Mol Sci. 2018 Dec 15;19(12):4065. doi: 10.3390/ijms19124065 (PMC6321402; doi:10.3390/ijms19124065)
Supplement: Supplementary file 1 [file ijms-19-04065-s001.zip]

Archive with 2 entries (2 files):
- ijms-371229 supporting data.pdf
- Table S1 protein of CK+TMV versus A13+TMV.xlsx
