# Supplementary material for: Induced Resistance Mechanism of Novel Curcumin Analogs Bearing a Quinazoline Moiety to Plant Virus
Source: Int J Mol Sci. 2018 Dec 15;19(12):4065. doi: 10.3390/ijms19124065 (PMC6321402; doi:10.3390/ijms19124065)
Supplement: Supplementary file 1 [file ijms-19-04065-s001.zip › Table S1 protein of CK+TMV versus A13+TMV.xlsx]

## Sheet: Total protein
ID	Protein names	Gene names	Organism	Length	Peptide counts (all)	Peptide counts (razor+unique)	Peptide counts (unique)	Number of proteins	Peptides	Razor + unique peptides	Unique peptides	Peptides A1301	Peptides A1302	Peptides A1303	Peptides YCK01	Peptides YCK02	Peptides YCK03	Razor + unique peptides A1301	Razor + unique peptides A1302	Razor + unique peptides A1303	Razor + unique peptides YCK01	Razor + unique peptides YCK02	Razor + unique peptides YCK03	Unique peptides A1301	Unique peptides A1302	Unique peptides A1303	Unique peptides YCK01	Unique peptides YCK02	Unique peptides YCK03	Sequence coverage [%]	Unique + razor sequence coverage [%]	Unique sequence coverage [%]	Mol. weight [kDa]	Sequence length	Number of proteins	Peptides	Razor + unique peptides	Unique peptides	Peptides A1301	Peptides A1302	Peptides A1303	Peptides YCK01	Peptides YCK02	Peptides YCK03	Razor + unique peptides A1301	Razor + unique peptides A1302	Razor + unique peptides A1303	Razor + unique peptides YCK01	Razor + unique peptides YCK02
Q948K4_TOBAC	14-3-3 b-2 protein (14-3-3 protein) (14-3-3-like protein B)	D31 14-3-3 b-2 LOC107828339	Nicotiana tabacum (Common tobacco)	255	8;8;8	4;4;4	4;4;4	3	8	4	4	6	7	6	6	6	7	3	4	3	4	4	3	3	4	3	4	4	3	38	20.4	20.4	28.797	255	3	8	4	4	6	7	6	6	6	7	3	4	3	4	4
Q75ZE1_TOBAC	14-3-3 d-2-AS protein	14-3-3 d-2	Nicotiana tabacum (Common tobacco)	248	7;7;7;7;7	5;5;5;5;5	4;4;4;4;4	5	7	5	4	5	3	6	5	3	6	3	1	4	3	1	4	2	1	3	3	0	3	33.1	25.8	18.1	28.141	248	5	7	5	4	5	3	6	5	3	6	3	1	4	3	1
Q75ZE0_TOBAC	14-3-3 e-1 protein (14-3-3 protein 4 isoform X2)	14-3-3 e-1 LOC107829791	Nicotiana tabacum (Common tobacco)	260	8;8;8;8	2;2;2;2	2;2;2;2	4	8	2	2	6	4	5	5	5	7	0	0	1	1	1	2	0	0	1	1	1	2	31.9	11.2	11.2	29.383	260	4	8	2	2	6	4	5	5	5	7	0	0	1	1	1
RK3_TOBAC	50S ribosomal protein L3, chloroplastic (Fragment)	RPL3	Nicotiana tabacum (Common tobacco)	259	3;3;3;3	3;3;3;3	3;3;3;3	4	3	3	3	1	1	2	1	2	1	1	1	2	1	2	1	1	1	2	1	2	1	13.1	13.1	13.1	28.369	259	4	3	3	3	1	1	2	1	2	1	1	1	2	1	2
A0A1U7XY38_NICSY	50S ribosomal protein L4, chloroplastic	LOC104243411	Nicotiana sylvestris (Wood tobacco) (South American tobacco)	282	2;2;2;2	2;2;2;2	2;2;2;2	4	2	2	2	1	0	1	0	1	0	1	0	1	0	1	0	1	0	1	0	1	0	6.7	6.7	6.7	31.252	282	4	2	2	2	1	0	1	0	1	0	1	0	1	0	1
A0A1U7Y2N0_NICSY	50S ribosomal protein L17, chloroplastic	LOC104240355	Nicotiana sylvestris (Wood tobacco) (South American tobacco)	205	2;2;2;1	1;1;1;0	1;1;1;0	4	2	1	1	1	1	2	1	0	0	0	0	1	0	0	0	0	0	1	0	0	0	10.7	6.3	6.3	22.94	205	4	2	1	1	1	1	2	1	0	0	0	0	1	0	0
A0A1S4CTF6_TOBAC	ras-related protein RABH1e-like	LOC107822377	Nicotiana tabacum (Common tobacco)	207	3;3;3;3;3;3;3;3;3;2;1;1;1	3;3;3;3;3;3;3;3;3;2;1;1;1	3;3;3;3;3;3;3;3;3;2;1;1;1	13	3	3	3	2	1	1	1	0	2	2	1	1	1	0	2	2	1	1	1	0	2	14.5	14.5	14.5	23.087	207	13	3	3	3	2	1	1	1	0	2	2	1	1	1	0
A0A140G1S3_TOBAC	Ribulose bisphosphate carboxylase large chain (RuBisCO large subunit) (EC 4.1.1.39)	rbcL cbbL NitaCp031	Nicotiana tabacum (Common tobacco)	477	35;35;35;35;29;29	35;35;35;35;29;29	0;0;0;0;0;0	6	35	35	0	33	28	32	33	32	33	33	28	32	33	32	33	0	0	0	0	0	0	56.6	56.6	0	52.898	477	6	35	35	0	33	28	32	33	32	33	33	28	32	33	32
G3LV45_9SOLA	50S ribosomal protein L2, chloroplastic	rpl2	Nicotiana undulata	274	5;5;5;5;5;5;5;5;4;4;4;4;1	5;5;5;5;5;5;5;5;4;4;4;4;1	5;5;5;5;5;5;5;5;4;4;4;4;1	13	5	5	5	2	3	2	3	3	2	2	3	2	3	3	2	2	3	2	3	3	2	20.1	20.1	20.1	30.01	274	13	5	5	5	2	3	2	3	3	2	2	3	2	3	3
G3LV39_9SOLA	50S ribosomal protein L14, chloroplastic	rpl14	Nicotiana undulata	122	3;3;3;3;3;3;3;3	3;3;3;3;3;3;3;3	3;3;3;3;3;3;3;3	8	3	3	3	2	3	2	0	2	2	2	3	2	0	2	2	2	3	2	0	2	2	23.8	23.8	23.8	13.578	122	8	3	3	3	2	3	2	0	2	2	2	3	2	0	2
A0A1L2BNQ4_NICOT	50S ribosomal protein L16, chloroplastic	rpl16	Nicotiana otophora (Tobacco)	132	3;3;3;3;3;3;3;3	3;3;3;3;3;3;3;3	3;3;3;3;3;3;3;3	8	3	3	3	2	1	2	1	1	1	2	1	2	1	1	1	2	1	2	1	1	1	32.6	32.6	32.6	15.013	132	8	3	3	3	2	1	2	1	1	1	2	1	2	1	1
G3LV43_9SOLA	50S ribosomal protein L22, chloroplastic	rpl22	Nicotiana undulata	155	1;1;1;1;1;1;1;1	1;1;1;1;1;1;1;1	1;1;1;1;1;1;1;1	8	1	1	1	1	1	0	0	1	1	1	1	0	0	1	1	1	1	0	0	1	1	6.5	6.5	6.5	17.774	155	8	1	1	1	1	1	0	0	1	1	1	1	0	0	1
Q6LBV6_TOBAC	PR-1b protein (Fragment)		Nicotiana tabacum (Common tobacco)	164	1;1;1;1;1;1	1;1;1;1;1;1	1;1;1;1;1;1	6	1	1	1	1	1	1	1	1	1	1	1	1	1	1	1	1	1	1	1	1	1	5.5	5.5	5.5	18.017	164	6	1	1	1	1	1	1	1	1	1	1	1	1	1	1
A0A1S4D7J1_TOBAC	endochitinase B	LOC107826794	Nicotiana tabacum (Common tobacco)	324	8;8;8;8	8;8;8;8	8;8;8;8	4	8	8	8	6	6	7	7	7	7	6	6	7	7	7	7	6	6	7	7	7	7	38.6	38.6	38.6	34.721	324	4	8	8	8	6	6	7	7	7	7	6	6	7	7	7
A0A1S3XBU5_TOBAC	pathogenesis-related protein 1C	LOC107763263	Nicotiana tabacum (Common tobacco)	168	1;1;1	1;1;1	1;1;1	3	1	1	1	1	0	1	1	0	1	1	0	1	1	0	1	1	0	1	1	0	1	5.4	5.4	5.4	18.582	168	3	1	1	1	1	0	1	1	0	1	1	0	1	1	0
A0A1S4APB5_TOBAC	Acetolactate synthase (EC 2.2.1.6)	LOC107799742	Nicotiana tabacum (Common tobacco)	620	3;3;3;3;3	3;3;3;3;3	3;3;3;3;3	5	3	3	3	2	0	1	2	1	1	2	0	1	2	1	1	2	0	1	2	1	1	5.3	5.3	5.3	67.269	620	5	3	3	3	2	0	1	2	1	1	2	0	1	2	1
Q40555_TOBAC	Peroxidase (EC 1.11.1.7)		Nicotiana tabacum (Common tobacco)	296	5;5;5	5;5;5	3;3;3	3	5	5	3	5	3	3	3	3	3	5	3	3	3	3	3	3	2	1	1	1	1	26.7	26.7	14.5	31.737	296	3	5	5	3	5	3	3	3	3	3	5	3	3	3	3
A0A1S3WZY7_TOBAC	glutamine synthetase-like	LOC107759714	Nicotiana tabacum (Common tobacco)	127	3;3;3;3;3;2;2;2;2;2;2;2;1	3;3;3;3;3;2;2;2;2;2;2;2;1	3;3;3;3;3;2;2;2;2;2;2;2;1	13	3	3	3	2	1	2	3	2	2	2	1	2	3	2	2	2	1	2	3	2	2	31.5	31.5	31.5	13.89	127	13	3	3	3	2	1	2	3	2	2	2	1	2	3	2
Q5DJS5_TOBAC	Thaumatin-like protein (pathogenesis-related protein R major form)	TLP1 LOC107776518	Nicotiana tabacum (Common tobacco)	226	3;3;1;1	3;3;1;1	3;3;1;1	4	3	3	3	2	2	1	2	1	2	2	2	1	2	1	2	2	2	1	2	1	2	19.5	19.5	19.5	24.666	226	4	3	3	3	2	2	1	2	1	2	2	2	1	2	1
OSMO_TOBAC	Osmotin	AP24	Nicotiana tabacum (Common tobacco)	246	5;5;5	5;5;5	5;5;5	3	5	5	5	4	4	4	4	4	4	4	4	4	4	4	4	4	4	4	4	4	4	23.6	23.6	23.6	26.681	246	3	5	5	5	4	4	4	4	4	4	4	4	4	4	4
A0A1S3Y236_TOBAC	acidic endochitinase P	LOC107771200	Nicotiana tabacum (Common tobacco)	253	2;2	2;2	2;2	2	2	2	2	1	1	2	1	2	1	1	1	2	1	2	1	1	1	2	1	2	1	12.6	12.6	12.6	27.529	253	2	2	2	2	1	1	2	1	2	1	1	1	2	1	2
CHIQ_TOBAC	Acidic endochitinase Q (EC 3.2.1.14) (Pathogenesis-related protein Q) (PR-Q)		Nicotiana tabacum (Common tobacco)	253	2	2	2	1	2	2	2	1	0	1	2	1	0	1	0	1	2	1	0	1	0	1	2	1	0	15.8	15.8	15.8	27.632	253	1	2	2	2	1	0	1	2	1	0	1	0	1	2	1
A0A1S4CK04_TOBAC	ATP synthase subunit beta (EC 3.6.3.14)	LOC107819718	Nicotiana tabacum (Common tobacco)	560	18;18;12;12;10;2	2;2;1;1;0;0	2;2;1;1;0;0	6	18	2	2	16	16	16	17	13	13	2	2	2	2	2	2	2	2	2	2	2	2	45.4	4.5	4.5	59.812	560	6	18	2	2	16	16	16	17	13	13	2	2	2	2	2
A0A1S4BMY9_TOBAC	oxygen-evolving enhancer protein 2-2, chloroplastic	LOC107810044	Nicotiana tabacum (Common tobacco)	265	6;6;5;4;4	6;6;5;4;4	2;2;1;2;2	5	6	6	2	4	4	5	6	5	5	4	4	5	6	5	5	1	1	2	2	2	2	26.4	26.4	8.3	28.561	265	5	6	6	2	4	4	5	6	5	5	4	4	5	6	5
A0A1S3XX03_TOBAC	31 kDa ribonucleoprotein, chloroplastic	LOC107769683	Nicotiana tabacum (Common tobacco)	315	4;4;3	4;4;3	1;1;0	3	4	4	1	3	3	3	3	1	1	3	3	3	3	1	1	1	0	1	1	0	0	18.4	18.4	3.2	35.049	315	3	4	4	1	3	3	3	3	1	1	3	3	3	3	1
E13G_TOBAC	Glucan endo-1,3-beta-glucosidase, acidic isoform GI9 (EC 3.2.1.39) ((1->3)-beta-glucan endohydrolase) ((1->3)-beta-glucanase) (Beta-1,3-endoglucanase) (PR-2B) (PR-36)	PR2	Nicotiana tabacum (Common tobacco)	343	3;2;1;1	3;2;1;1	2;1;1;1	4	3	3	2	2	2	2	3	3	3	2	2	2	3	3	3	2	2	2	2	2	2	11.7	11.7	6.7	37.722	343	4	3	3	2	2	2	2	3	3	3	2	2	2	3	3
A0A075EYQ6_TOBAC	Eukaryotic translation initiation factor 5A (eIF-5A)	eIF-5A3 LOC107822257	Nicotiana tabacum (Common tobacco)	159	5;5	1;1	1;1	2	5	1	1	4	4	3	4	4	4	1	1	1	1	1	1	1	1	1	1	1	1	32.1	7.5	7.5	17.363	159	2	5	1	1	4	4	3	4	4	4	1	1	1	1	1
Q5W1I4_NICGL	Putative osmotin-like protein	o-L	Nicotiana glauca (Glaucous tobacco) (Tree tobacco)	251	3;3;3;3	3;3;3;3	1;1;1;1	4	3	3	1	3	3	3	2	3	3	3	3	3	2	3	3	1	1	1	1	1	1	18.7	18.7	7.6	27.504	251	4	3	3	1	3	3	3	2	3	3	3	3	3	2	3
A0A1S3ZTX1_TOBAC	Superoxide dismutase [Cu-Zn] (EC 1.15.1.1)	LOC107790449 LOC107774639	Nicotiana tabacum (Common tobacco)	152	3;3	3;3	3;3	2	3	3	3	3	3	3	3	3	3	3	3	3	3	3	3	3	3	3	3	3	3	23.7	23.7	23.7	15.205	152	2	3	3	3	3	3	3	3	3	3	3	3	3	3	3
CAHC_TOBAC	Carbonic anhydrase, chloroplastic (EC 4.2.1.1) (Carbonate dehydratase)		Nicotiana tabacum (Common tobacco)	321	13;10	13;10	3;3	2	13	13	3	10	9	8	11	10	10	10	9	8	11	10	10	3	3	3	3	3	3	55.8	55.8	12.5	34.51	321	2	13	13	3	10	9	8	11	10	10	10	9	8	11	10
A0A1S3Y8B9_TOBAC	Chlorophyll a-b binding protein, chloroplastic	LOC107773466	Nicotiana tabacum (Common tobacco)	211	4;4;4;4;4;4;4;4;4;4;4;3;3;3;3;3;3;3;3;3;3;3;2;1	4;4;4;4;4;4;4;4;4;4;4;3;3;3;3;3;3;3;3;3;3;3;2;1	2;2;2;2;2;2;2;2;2;2;2;1;1;1;1;1;1;1;1;1;1;1;0;0	24	4	4	2	4	2	1	3	2	2	4	2	1	3	2	2	2	1	0	1	0	0	22.7	22.7	15.2	22.315	211	24	4	4	2	4	2	1	3	2	2	4	2	1	3	2
Q6LBM4_TOBAC	Pathogenesis-related protein 4B (Fragment)	PR-4B	Nicotiana tabacum (Common tobacco)	139	4;4;4;2;2;2	4;4;4;2;2;2	4;4;4;2;2;2	6	4	4	4	0	2	2	3	2	3	0	2	2	3	2	3	0	2	2	3	2	3	36	36	36	15.2	139	6	4	4	4	0	2	2	3	2	3	0	2	2	3	2
A0A1U7XBI5_NICSY	LOW QUALITY PROTEIN: 50S ribosomal protein L27, chloroplastic	LOC104232737	Nicotiana sylvestris (Wood tobacco) (South American tobacco)	179	1;1;1;1	1;1;1;1	1;1;1;1	4	1	1	1	0	1	0	0	0	0	0	1	0	0	0	0	0	1	0	0	0	0	7.3	7.3	7.3	19.576	179	4	1	1	1	0	1	0	0	0	0	0	1	0	0	0
A0A1U7Y1P1_NICSY	50S ribosomal protein L28, chloroplastic	LOC104242506	Nicotiana sylvestris (Wood tobacco) (South American tobacco)	151	1;1;1;1	1;1;1;1	1;1;1;1	4	1	1	1	0	0	1	0	0	0	0	0	1	0	0	0	0	0	1	0	0	0	6	6	6	16.688	151	4	1	1	1	0	0	1	0	0	0	0	0	1	0	0
UBC8_ARATH	Ubiquitin-conjugating enzyme E2 8 (EC 2.3.2.23) (E2 ubiquitin-conjugating enzyme 8) (UBCAT4A) (Ubiquitin carrier protein 8) (Ubiquitin-conjugating enzyme E2-17 kDa 8) (Ubiquitin-protein ligase 8)	UBC8 UBC4A At5g41700 MBK23.24	Arabidopsis thaliana (Mouse-ear cress)	148	2;2;2;2;2;2;2;2;2;2;2;2;2;2;2;2;2;2;2;2;2;1	2;2;2;2;2;2;2;2;2;2;2;2;2;2;2;2;2;2;2;2;2;1	2;2;2;2;2;2;2;2;2;2;2;2;2;2;2;2;2;2;2;2;2;1	22	2	2	2	1	1	1	2	1	1	1	1	1	2	1	1	1	1	1	2	1	1	20	20	20	16.163	145	22	2	2	2	1	1	1	2	1	1	1	1	1	2	1
A9ZMJ1_TOBAC	Phenylalanine ammonia-lyase (EC 4.3.1.24) (Fragment)	NtPAL	Nicotiana tabacum (Common tobacco)	410	2;2;2;2;2;2;1;1;1;1;1;1	2;2;2;2;2;2;1;1;1;1;1;1	2;2;2;2;2;2;1;1;1;1;1;1	12	2	2	2	0	0	0	0	1	1	0	0	0	0	1	1	0	0	0	0	1	1	6.1	6.1	6.1	43.822	410	12	2	2	2	0	0	0	0	1	1	0	0	0	0	1
A0A1S4CM46_TOBAC	60S ribosomal protein L34-like	LOC107820542	Nicotiana tabacum (Common tobacco)	83	2;2;2;2;2;2;2;2;2;1;1;1;1;1;1	2;2;2;2;2;2;2;2;2;1;1;1;1;1;1	2;2;2;2;2;2;2;2;2;1;1;1;1;1;1	15	2	2	2	1	2	1	2	1	1	1	2	1	2	1	1	1	2	1	2	1	1	24.1	24.1	24.1	9.42	83	15	2	2	2	1	2	1	2	1	1	1	2	1	2	1
A0A1S4DHN3_TOBAC	GTP-binding nuclear protein	LOC107829920	Nicotiana tabacum (Common tobacco)	221	5;5;5;5;5	5;5;5;5;5	5;5;5;5;5	5	5	5	5	1	3	3	4	4	3	1	3	3	4	4	3	1	3	3	4	4	3	26.7	26.7	26.7	25.018	221	5	5	5	5	1	3	3	4	4	3	1	3	3	4	4
RBL_NICDE	Ribulose bisphosphate carboxylase large chain (RuBisCO large subunit) (EC 4.1.1.39)	rbcL	Nicotiana debneyi (Debney's tobacco)	477	31	3	3	1	31	3	3	28	25	27	29	28	28	1	0	1	1	1	1	1	0	1	1	1	1	53.9	5.7	5.7	52.893	477	1	31	3	3	28	25	27	29	28	28	1	0	1	1	1
CATA3_NICPL	Catalase isozyme 3 (EC 1.11.1.6)	CAT3	Nicotiana plumbaginifolia (Leadwort-leaved tobacco) (Tex-Mex tobacco)	492	13	2	1	1	13	2	1	5	6	8	10	11	10	0	0	0	2	2	2	0	0	0	1	1	1	32.9	6.3	3.5	57.016	492	1	13	2	1	5	6	8	10	11	10	0	0	0	2	2
A0A1L2BNS8_NICOT	Photosystem I iron-sulfur center (EC 1.97.1.12) (9 kDa polypeptide) (PSI-C) (Photosystem I subunit VII) (PsaC)	psaC	Nicotiana otophora (Tobacco)	81	5;5;5	5;5;5	5;5;5	3	5	5	5	5	4	4	4	4	4	5	4	4	4	4	4	5	4	4	4	4	4	69.1	69.1	69.1	9.0384	81	3	5	5	5	5	4	4	4	4	4	5	4	4	4	4
I3QHX5_NICBE	Adenosylhomocysteinase (EC 3.3.1.1)		Nicotiana benthamiana	485	10;10;10;10;10;10;7;5	10;10;10;10;10;10;7;5	1;1;1;1;1;1;1;1	8	10	10	1	6	8	6	7	9	8	6	8	6	7	9	8	0	0	0	0	0	1	26.8	26.8	4.1	53.118	485	8	10	10	1	6	8	6	7	9	8	6	8	6	7	9
A0A1S4CMV2_TOBAC	Eukaryotic translation initiation factor 5A (eIF-5A)	LOC107820748	Nicotiana tabacum (Common tobacco)	159	5;5;5;4	1;1;1;0	1;1;1;0	4	5	1	1	4	4	3	3	3	4	1	1	1	0	0	1	1	1	1	0	0	1	32.1	7.5	7.5	17.37	159	4	5	1	1	4	4	3	3	3	4	1	1	1	0	0
Q76MX6_NICGU	Photosystem II (PSII D1 protein) (EC 1.10.3.9) (Photosystem II Q(B) protein)	psbA	Nicotiana glutinosa (Tobacco)	353	5;5;5;5;5;5;5;5;5;5;5;5	5;5;5;5;5;5;5;5;5;5;5;5	5;5;5;5;5;5;5;5;5;5;5;5	12	5	5	5	4	4	5	5	3	4	4	4	5	5	3	4	4	4	5	5	3	4	16.4	16.4	16.4	38.95	353	12	5	5	5	4	4	5	5	3	4	4	4	5	5	3
G3LUZ2_9SOLA	Photosystem II D2 protein (PSII D2 protein) (EC 1.10.3.9) (Photosystem Q(A) protein)	psbD	Nicotiana undulata	353	4;4;4;4;4;4;3	4;4;4;4;4;4;3	4;4;4;4;4;4;3	7	4	4	4	4	2	2	2	3	3	4	2	2	2	3	3	4	2	2	2	3	3	15.3	15.3	15.3	39.535	353	7	4	4	4	4	2	2	2	3	3	4	2	2	2	3
Q75ZE3_TOBAC	14-3-3 c-2 protein (14-3-3-like protein C)	14-3-3 c-2 LOC107774394	Nicotiana tabacum (Common tobacco)	260	9;9;9;6	5;5;5;2	4;4;4;2	4	9	5	4	6	8	7	5	5	8	3	4	4	2	2	4	2	4	3	2	2	3	38.1	20	16.9	29.38	260	4	9	5	4	6	8	7	5	5	8	3	4	4	2	2
A0A1S4C4U4_TOBAC	Proteasome subunit beta type (EC 3.4.25.1)	LOC107815086	Nicotiana tabacum (Common tobacco)	234	5;5;5;3	5;5;5;3	5;5;5;3	4	5	5	5	2	0	1	3	2	3	2	0	1	3	2	3	2	0	1	3	2	3	28.2	28.2	28.2	25.149	234	4	5	5	5	2	0	1	3	2	3	2	0	1	3	2
A0A1S3ZDC0_TOBAC	ras-related protein YPT3-like	LOC107785585	Nicotiana tabacum (Common tobacco)	167	1;1;1	1;1;1	1;1;1	3	1	1	1	1	1	1	1	0	0	1	1	1	1	0	0	1	1	1	1	0	0	6.6	6.6	6.6	18.944	167	3	1	1	1	1	1	1	1	0	0	1	1	1	1	0
A0A1S3ZK57_TOBAC	proteinase inhibitor I-A	LOC107787825	Nicotiana tabacum (Common tobacco)	107	1;1;1;1	1;1;1;1	1;1;1;1	4	1	1	1	1	1	1	1	1	1	1	1	1	1	1	1	1	1	1	1	1	1	7.5	7.5	7.5	11.88	107	4	1	1	1	1	1	1	1	1	1	1	1	1	1	1
A0A1S4CYD1_TOBAC	probable glutathione S-transferase parC	LOC107823949	Nicotiana tabacum (Common tobacco)	221	4;4;4;2	2;2;2;0	2;2;2;0	4	4	2	2	3	2	2	1	2	1	1	1	1	0	0	1	1	1	1	0	0	1	12.7	8.6	8.6	25.713	221	4	4	2	2	3	2	2	1	2	1	1	1	1	0	0
A0A1J6HVE1_NICAT	60s ribosomal protein l23a (Fragment)	RPL23A_4 A4A49_36492	Nicotiana attenuata (Coyote tobacco)	146	2;2;2;2;2;2;2;2;2;2;2;2;2;2;2;1;1;1;1	2;2;2;2;2;2;2;2;2;2;2;2;2;2;2;1;1;1;1	2;2;2;2;2;2;2;2;2;2;2;2;2;2;2;1;1;1;1	19	2	2	2	1	1	2	2	0	1	1	1	2	2	0	1	1	1	2	2	0	1	14.4	14.4	14.4	16.531	146	19	2	2	2	1	1	2	2	0	1	1	1	2	2	0
A0A1S4CYJ5_TOBAC	29 kDa ribonucleoprotein A, chloroplastic	LOC107824003	Nicotiana tabacum (Common tobacco)	273	2;2;2;2	2;2;2;2	1;1;1;1	4	2	2	1	1	1	2	2	1	2	1	1	2	2	1	2	0	0	1	1	0	1	8.4	8.4	3.7	29.674	273	4	2	2	1	1	1	2	2	1	2	1	1	2	2	1
A0A1S4A1E8_TOBAC	29 kDa ribonucleoprotein B, chloroplastic	LOC107792669	Nicotiana tabacum (Common tobacco)	291	2;2;2	1;1;1	1;1;1	3	2	1	1	1	1	1	1	2	2	0	0	0	0	1	1	0	0	0	0	1	1	8.9	4.5	4.5	31.146	291	3	2	1	1	1	1	1	1	2	2	0	0	0	0	1
A0A1S4APF7_TOBAC	glutamate--cysteine ligase, chloroplastic	LOC107799938	Nicotiana tabacum (Common tobacco)	522	8;8;7	8;8;7	8;8;7	3	8	8	8	1	3	3	7	5	5	1	3	3	7	5	5	1	3	3	7	5	5	16.5	16.5	16.5	58.961	522	3	8	8	8	1	3	3	7	5	5	1	3	3	7	5
RBL_NICTO	Ribulose bisphosphate carboxylase large chain (RuBisCO large subunit) (EC 4.1.1.39)	rbcL	Nicotiana tomentosiformis (Tobacco)	477	33;32;30;30	1;1;1;1	0;0;0;0	4	33	1	0	32	27	30	32	31	32	1	1	1	1	1	1	0	0	0	0	0	0	56.6	2.1	0	52.898	477	4	33	1	0	32	27	30	32	31	32	1	1	1	1	1
A0A1S4C341_TOBAC	calreticulin isoform X1	LOC107814655	Nicotiana tabacum (Common tobacco)	416	6;6;5;5;5;4	6;6;5;5;5;4	6;6;5;5;5;4	6	6	6	6	3	3	3	5	4	3	3	3	3	5	4	3	3	3	3	5	4	3	16.1	16.1	16.1	47.563	416	6	6	6	6	3	3	3	5	4	3	3	3	3	5	4
A0A1S3YLX2_TOBAC	Pyruvate kinase (EC 2.7.1.40)	LOC107777547	Nicotiana tabacum (Common tobacco)	568	2;2;1;1	2;2;1;1	2;2;1;1	4	2	2	2	1	0	0	0	1	0	1	0	0	0	1	0	1	0	0	0	1	0	3.5	3.5	3.5	62.978	568	4	2	2	2	1	0	0	0	1	0	1	0	0	0	1
A0A1S3X5F8_TOBAC	Eukaryotic translation initiation factor 3 subunit A (eIF3a) (Eukaryotic translation initiation factor 3 subunit 10)	LOC107761510	Nicotiana tabacum (Common tobacco)	956	5;5;5;4;3	5;5;5;4;3	5;5;5;4;3	5	5	5	5	4	1	1	0	2	0	4	1	1	0	2	0	4	1	1	0	2	0	5.4	5.4	5.4	111.5	956	5	5	5	5	4	1	1	0	2	0	4	1	1	0	2
A0A1S3Z788_TOBAC	5-epi-aristolochene synthase-like	LOC107783716	Nicotiana tabacum (Common tobacco)	548	2;2;2;2;1;1;1;1;1	2;2;2;2;1;1;1;1;1	2;2;2;2;1;1;1;1;1	9	2	2	2	1	1	1	1	0	1	1	1	1	1	0	1	1	1	1	1	0	1	3.6	3.6	3.6	63.136	548	9	2	2	2	1	1	1	1	0	1	1	1	1	1	0
J7G1T0_TOBAC	Violaxanthin de-epoxidase (violaxanthin de-epoxidase, chloroplastic)	VDE LOC107763628	Nicotiana tabacum (Common tobacco)	478	4;4;4	4;4;4	4;4;4	3	4	4	4	2	4	2	2	2	2	2	4	2	2	2	2	2	4	2	2	2	2	10	10	10	54.585	478	3	4	4	4	2	4	2	2	2	2	2	4	2	2	2
UMPS_TOBAC	Uridine 5'-monophosphate synthase (UMP synthase) [Includes: Orotate phosphoribosyltransferase (OPRTase) (EC 2.4.2.10); Orotidine 5'-phosphate decarboxylase (EC 4.1.1.23) (OMPdecase)] (Fragment)	PYR5-6	Nicotiana tabacum (Common tobacco)	461	2;2;2	2;2;2	2;2;2	3	2	2	2	0	1	0	0	0	1	0	1	0	0	0	1	0	1	0	0	0	1	3.7	3.7	3.7	49.76	461	3	2	2	2	0	1	0	0	0	1	0	1	0	0	0
A0A1S4BVI1_TOBAC	Non-specific lipid-transfer protein	LOC107812329	Nicotiana tabacum (Common tobacco)	114	2;2	2;2	2;2	2	2	2	2	1	2	1	2	2	2	1	2	1	2	2	2	1	2	1	2	2	2	24.6	24.6	24.6	11.524	114	2	2	2	2	1	2	1	2	2	2	1	2	1	2	2
A0A1S4BGF6_TOBAC	Pyruvate kinase (EC 2.7.1.40)	LOC107807979	Nicotiana tabacum (Common tobacco)	508	3;3;3	2;2;2	2;2;2	3	3	2	2	1	1	1	1	0	1	0	1	1	0	0	0	0	1	1	0	0	0	10.2	7.5	7.5	55.007	508	3	3	2	2	1	1	1	1	0	1	0	1	1	0	0
A0A1S4DPD8_TOBAC	bifunctional nitrilase/nitrile hydratase NIT4B	LOC107832013	Nicotiana tabacum (Common tobacco)	348	2;2;2;1	2;2;2;1	2;2;2;1	4	2	2	2	0	1	2	0	0	0	0	1	2	0	0	0	0	1	2	0	0	0	7.5	7.5	7.5	37.533	348	4	2	2	2	0	1	2	0	0	0	0	1	2	0	0
Q43581_TOBAC	Ethylene forming enzyme (EFE)		Nicotiana tabacum (Common tobacco)	319	3;3;3;3;3;3;3;2	1;1;1;1;1;1;1;1	1;1;1;1;1;1;1;1	8	3	1	1	2	2	3	2	3	3	0	0	1	0	1	1	0	0	1	0	1	1	9.4	3.4	3.4	36.102	319	8	3	1	1	2	2	3	2	3	3	0	0	1	0	1
A0A1S3ZW27_TOBAC	salicylic acid-binding protein 2	LOC107791137	Nicotiana tabacum (Common tobacco)	260	3;3;2	3;3;2	3;3;2	3	3	3	3	0	0	0	1	3	0	0	0	0	1	3	0	0	0	0	1	3	0	11.9	11.9	11.9	29.303	260	3	3	3	3	0	0	0	1	3	0	0	0	0	1	3
A0A1S4AVG6_TOBAC	nucleosome assembly protein 11 isoform X2	LOC107801712	Nicotiana tabacum (Common tobacco)	311	1;1;1;1	1;1;1;1	1;1;1;1	4	1	1	1	0	0	0	1	0	0	0	0	0	1	0	0	0	0	0	1	0	0	3.9	3.9	3.9	35.721	311	4	1	1	1	0	0	0	1	0	0	0	0	0	1	0
A0A1S4AE23_TOBAC	shikimate O-hydroxycinnamoyltransferase	LOC107796658	Nicotiana tabacum (Common tobacco)	435	4;4;4;3;3;3;2;1	4;4;4;3;3;3;2;1	4;4;4;3;3;3;2;1	8	4	4	4	1	2	2	4	3	2	1	2	2	4	3	2	1	2	2	4	3	2	9.9	9.9	9.9	48.264	435	8	4	4	4	1	2	2	4	3	2	1	2	2	4	3
A0A1S3ZS78_TOBAC	Ferritin (EC 1.16.3.1)	LOC107789800	Nicotiana tabacum (Common tobacco)	251	2;2;1	2;2;1	1;1;0	3	2	2	1	1	2	1	1	1	2	1	2	1	1	1	2	1	1	1	1	1	1	7.6	7.6	4	28.172	251	3	2	2	1	1	2	1	1	1	2	1	2	1	1	1
A0A1S3YD06_TOBAC	Methylthioribose-1-phosphate isomerase (M1Pi) (MTR-1-P isomerase) (EC 5.3.1.23) (S-methyl-5-thioribose-1-phosphate isomerase) (Translation initiation factor eIF-2B subunit alpha/beta/delta-like protein)	LOC107774973	Nicotiana tabacum (Common tobacco)	374	1;1	1;1	1;1	2	1	1	1	1	0	0	1	1	1	1	0	0	1	1	1	1	0	0	1	1	1	3.2	3.2	3.2	39.569	374	2	1	1	1	1	0	0	1	1	1	1	0	0	1	1
P93365_TOBAC	Glycosyltransferase (EC 2.4.1.-)	IS5a LOC107826982	Nicotiana tabacum (Common tobacco)	476	2;2	1;1	1;1	2	2	1	1	0	1	1	2	0	0	0	1	1	1	0	0	0	1	1	1	0	0	4.6	2.3	2.3	53.614	476	2	2	1	1	0	1	1	2	0	0	0	1	1	1	0
A0A1J6JMP2_NICAT	Malate dehydrogenase (EC 1.1.1.37)	MD1_2 A4A49_63960	Nicotiana attenuata (Coyote tobacco)	309	9;9;9;9;9	9;9;9;9;9	5;5;5;5;5	5	9	9	5	6	7	6	9	8	8	6	7	6	9	8	8	3	3	3	5	4	4	33	33	16.2	33.105	309	5	9	9	5	6	7	6	9	8	8	6	7	6	9	8
A0A1S4B8W9_TOBAC	Glutamate dehydrogenase	LOC107805677	Nicotiana tabacum (Common tobacco)	411	5;5;5	2;2;2	2;2;2	3	5	2	2	2	2	3	3	3	3	1	0	2	0	1	1	1	0	2	0	1	1	13.1	5.4	5.4	44.502	411	3	5	2	2	2	2	3	3	3	3	1	0	2	0	1
PSBE_OENEH	Cytochrome b559 subunit alpha (PSII reaction center subunit V)	psbE	Oenothera elata subsp. hookeri (Hooker's evening primrose) (Oenothera hookeri)	83	3;2;2;1	3;2;2;1	3;2;2;1	4	3	3	3	2	2	2	2	3	3	2	2	2	2	3	3	2	2	2	2	3	3	37.3	37.3	37.3	9.3864	83	4	3	3	3	2	2	2	2	3	3	2	2	2	2	3
ACO3M_ARATH	Aconitate hydratase 3, mitochondrial (Aconitase 3) (mACO1) (EC 4.2.1.3) (Citrate hydro-lyase 3)	ACO3 At2g05710 T3P4.5	Arabidopsis thaliana (Mouse-ear cress)	990	5	1	1	1	5	1	1	3	3	2	4	3	3	0	0	0	0	1	0	0	0	0	0	1	0	6.5	0.9	0.9	108.2	990	1	5	1	1	3	3	2	4	3	3	0	0	0	0	1
A0A1S4DLD7_TOBAC	2-alkenal reductase (NADP(+)-dependent)	LOC107830910	Nicotiana tabacum (Common tobacco)	343	7;7;3	7;7;3	3;3;0	3	7	7	3	4	3	2	5	3	2	4	3	2	5	3	2	1	1	1	1	1	1	19.5	19.5	6.7	38.088	343	3	7	7	3	4	3	2	5	3	2	4	3	2	5	3
ILVH_NICPL	Acetolactate synthase small subunit 1, chloroplastic (Acetohydroxy-acid synthase small subunit) (AHAS) (ALS)		Nicotiana plumbaginifolia (Leadwort-leaved tobacco) (Tex-Mex tobacco)	449	2;2;2;1;1;1	2;2;2;1;1;1	2;2;2;1;1;1	6	2	2	2	1	0	0	1	0	0	1	0	0	1	0	0	1	0	0	1	0	0	5.6	5.6	5.6	50.112	449	6	2	2	2	1	0	0	1	0	0	1	0	0	1	0
PERN1_TOBAC	Peroxidase N1 (EC 1.11.1.7) (Peroxidase B2) (Peroxidase B3)	poxN1	Nicotiana tabacum (Common tobacco)	330	7;4;1;1	1;1;0;0	1;1;0;0	4	7	1	1	4	7	3	4	4	5	0	1	0	0	0	1	0	1	0	0	0	1	29.4	5.5	5.5	35.731	330	4	7	1	1	4	7	3	4	4	5	0	1	0	0	0
A0A1S4CU07_TOBAC	Cysteine proteinase inhibitor	LOC107822566	Nicotiana tabacum (Common tobacco)	98	1;1	1;1	1;1	2	1	1	1	0	0	1	0	0	1	0	0	1	0	0	1	0	0	1	0	0	1	10.2	10.2	10.2	10.835	98	2	1	1	1	0	0	1	0	0	1	0	0	1	0	0
A0A1S3XED7_TOBAC	Cysteine proteinase inhibitor	LOC107764160	Nicotiana tabacum (Common tobacco)	123	1;1	1;1	1;1	2	1	1	1	1	1	1	1	0	1	1	1	1	1	0	1	1	1	1	1	0	1	8.1	8.1	8.1	13.4	123	2	1	1	1	1	1	1	1	0	1	1	1	1	1	0
A0A059XN47_TOBAC	Polygalacturonase inhibitor protein		Nicotiana tabacum (Common tobacco)	331	4;4;3;2;1;1;1	4;4;3;2;1;1;1	4;4;3;2;1;1;1	7	4	4	4	1	1	2	0	2	4	1	1	2	0	2	4	1	1	2	0	2	4	12.7	12.7	12.7	37.603	331	7	4	4	4	1	1	2	0	2	4	1	1	2	0	2
F6N7C2_TOBAC	Zeta-carotene desaturase (EC 1.3.5.6) (9,9'-di-cis-zeta-carotene desaturase)		Nicotiana tabacum (Common tobacco)	588	1;1;1;1	1;1;1;1	1;1;1;1	4	1	1	1	0	0	1	0	0	0	0	0	1	0	0	0	0	0	1	0	0	0	2.2	2.2	2.2	64.791	588	4	1	1	1	0	0	1	0	0	0	0	0	1	0	0
A0A1S3ZAM9_TOBAC	fructose-1,6-bisphosphatase, chloroplastic-like	LOC107784747	Nicotiana tabacum (Common tobacco)	410	9;9;9;5;3	9;9;9;5;3	9;9;9;5;3	5	9	9	9	9	7	6	8	6	5	9	7	6	8	6	5	9	7	6	8	6	5	28.3	28.3	28.3	44.555	410	5	9	9	9	9	7	6	8	6	5	9	7	6	8	6
A0A1S4DMC7_TOBAC	fructose-1,6-bisphosphatase, cytosolic-like	LOC107831320	Nicotiana tabacum (Common tobacco)	340	8;8;8	2;2;2	2;2;2	3	8	2	2	3	6	4	3	3	3	0	1	2	0	0	0	0	1	2	0	0	0	27.1	9.1	9.1	37.315	340	3	8	2	2	3	6	4	3	3	3	0	1	2	0	0
A0A068JFR6_TOBAC	Triosephosphate isomerase (triosephosphate isomerase, cytosolic-like)	LOC107804179	Nicotiana tabacum (Common tobacco)	253	10	10	1	1	10	10	1	8	8	8	8	8	8	8	8	8	8	8	8	1	1	1	1	1	1	49	49	5.1	27.051	253	1	10	10	1	8	8	8	8	8	8	8	8	8	8	8
A0A1S4DFY2_TOBAC	translation initiation factor IF-1, chloroplastic-like	LOC107829303	Nicotiana tabacum (Common tobacco)	156	1;1	1;1	1;1	2	1	1	1	1	0	0	1	0	1	1	0	0	1	0	1	1	0	0	1	0	1	9	9	9	17.399	156	2	1	1	1	1	0	0	1	0	1	1	0	0	1	0
A0A075EZT7_TOBAC	Proteinase inhibitor II (proteinase inhibitor type-2)	cevi57 LOC107816122	Nicotiana tabacum (Common tobacco)	197	2	2	2	1	2	2	2	1	2	1	1	2	1	1	2	1	1	2	1	1	2	1	1	2	1	14.7	14.7	14.7	20.985	197	1	2	2	2	1	2	1	1	2	1	1	2	1	1	2
A0A1S4BAJ0_TOBAC	reactive Intermediate Deaminase A, chloroplastic-like	LOC107806226	Nicotiana tabacum (Common tobacco)	187	2;2;2	2;2;2	2;2;2	3	2	2	2	1	0	1	1	1	1	1	0	1	1	1	1	1	0	1	1	1	1	10.7	10.7	10.7	19.844	187	3	2	2	2	1	0	1	1	1	1	1	0	1	1	1
A0A1S4CNK5_TOBAC	Malate dehydrogenase (EC 1.1.1.37)	LOC107820966	Nicotiana tabacum (Common tobacco)	341	9;9;8;8;6	9;9;8;8;6	5;5;4;4;3	5	9	9	5	7	8	9	8	8	7	7	8	9	8	8	7	4	4	5	4	5	4	32	32	16.1	35.676	341	5	9	9	5	7	8	9	8	8	7	7	8	9	8	8
A0A1S4BYK5_TOBAC	Cysteine proteinase inhibitor	LOC107813255	Nicotiana tabacum (Common tobacco)	249	3;3;2	3;3;2	3;3;2	3	3	3	3	1	3	1	3	1	2	1	3	1	3	1	2	1	3	1	3	1	2	14.9	14.9	14.9	27.827	249	3	3	3	3	1	3	1	3	1	2	1	3	1	3	1
A0A1S4CXY3_TOBAC	Cysteine proteinase inhibitor	LOC107823829	Nicotiana tabacum (Common tobacco)	120	2;2	2;2	2;2	2	2	2	2	0	1	0	2	1	0	0	1	0	2	1	0	0	1	0	2	1	0	20	20	20	13.004	120	2	2	2	2	0	1	0	2	1	0	0	1	0	2	1
A0A075M987_NICSY	Ribulose bisphosphate carboxylase large chain (EC 4.1.1.39) (Fragment)	rbcL	Nicotiana sylvestris (Wood tobacco) (South American tobacco)	464	35;35;34;33;25;11;11;11;11	1;1;0;0;0;0;0;0;0	0;0;0;0;0;0;0;0;0	9	35	1	0	32	28	32	32	31	32	0	1	1	0	0	0	0	0	0	0	0	0	56.9	1.7	0	51.453	464	9	35	1	0	32	28	32	32	31	32	0	1	1	0	0
A0A1S4CUX2_TOBAC	glutaredoxin	LOC107822846	Nicotiana tabacum (Common tobacco)	108	1;1	1;1	1;1	2	1	1	1	0	1	1	0	1	1	0	1	1	0	1	1	0	1	1	0	1	1	12	12	12	11.262	108	2	1	1	1	0	1	1	0	1	1	0	1	1	0	1
A0A1S4BCG6_TOBAC	synaptotagmin-4-like	LOC107806866	Nicotiana tabacum (Common tobacco)	518	2;2;2;1;1	2;2;2;1;1	2;2;2;1;1	5	2	2	2	1	1	0	1	0	0	1	1	0	1	0	0	1	1	0	1	0	0	6	6	6	55.944	518	5	2	2	2	1	1	0	1	0	0	1	1	0	1	0
A0A1S4DIE1_TOBAC	Chlorophyll a-b binding protein, chloroplastic	LOC107830195	Nicotiana tabacum (Common tobacco)	262	1;1;1	1;1;1	1;1;1	3	1	1	1	1	0	1	0	1	1	1	0	1	0	1	1	1	0	1	0	1	1	3.8	3.8	3.8	28.316	262	3	1	1	1	1	0	1	0	1	1	1	0	1	0	1
A0A1S3Y6F3_TOBAC	peptide methionine sulfoxide reductase A1-like	LOC107772726	Nicotiana tabacum (Common tobacco)	249	3;3;3;2	3;3;3;2	3;3;3;2	4	3	3	3	2	2	2	2	3	2	2	2	2	2	3	2	2	2	2	2	3	2	13.3	13.3	13.3	28.036	249	4	3	3	3	2	2	2	2	3	2	2	2	2	2	3
A0A1S3XFC3_TOBAC	Nascent polypeptide-associated complex subunit beta	LOC107764413	Nicotiana tabacum (Common tobacco)	150	1;1;1;1;1	1;1;1;1;1	1;1;1;1;1	5	1	1	1	1	1	1	1	1	1	1	1	1	1	1	1	1	1	1	1	1	1	7.3	7.3	7.3	15.966	150	5	1	1	1	1	1	1	1	1	1	1	1	1	1	1
A0A1S4BFB0_TOBAC	thiosulfate/3-mercaptopyruvate sulfurtransferase 1, mitochondrial-like	LOC107807669	Nicotiana tabacum (Common tobacco)	348	1;1;1;1;1	1;1;1;1;1	1;1;1;1;1	5	1	1	1	1	1	1	1	1	1	1	1	1	1	1	1	1	1	1	1	1	1	2.9	2.9	2.9	38.331	348	5	1	1	1	1	1	1	1	1	1	1	1	1	1	1
A0A1S4A9D1_TOBAC	40S ribosomal protein S17-like	LOC107795182	Nicotiana tabacum (Common tobacco)	144	4;4;4;4;3;3	4;4;4;4;3;3	4;4;4;4;3;3	6	4	4	4	2	3	4	1	2	3	2	3	4	1	2	3	2	3	4	1	2	3	28.5	28.5	28.5	16.252	144	6	4	4	4	2	3	4	1	2	3	2	3	4	1	2
A0A077DBL2_TOBAC	20 kDa chaperonin, chloroplastic-like (Chaperonin 21)	LOC107831277	Nicotiana tabacum (Common tobacco)	252	8;7	8;7	6;5	2	8	8	6	7	5	3	6	7	5	7	5	3	6	7	5	6	5	3	4	5	4	37.7	37.7	29	26.37	252	2	8	8	6	7	5	3	6	7	5	7	5	3	6	7
A0A077DCK3_TOBAC	ATP-dependent Clp protease proteolytic subunit (EC 3.4.21.92)	LOC107771859	Nicotiana tabacum (Common tobacco)	296	1;1;1	1;1;1	1;1;1	3	1	1	1	0	1	0	1	1	0	0	1	0	1	1	0	0	1	0	1	1	0	4.1	4.1	4.1	32.038	296	3	1	1	1	0	1	0	1	1	0	0	1	0	1	1
A0A1S3X5I0_TOBAC	Carbonic anhydrase (EC 4.2.1.1) (Carbonate dehydratase)	LOC107761423 LOC107821152	Nicotiana tabacum (Common tobacco)	269	9;9;1;1;1;1;1;1;1;1;1;1;1;1	7;7;1;1;1;1;1;1;1;1;1;1;1;1	7;7;1;1;1;1;1;1;1;1;1;1;1;1	14	9	7	7	7	5	5	7	6	6	5	3	4	5	4	4	5	3	4	5	4	4	46.8	33.8	33.8	29.49	269	14	9	7	7	7	5	5	7	6	6	5	3	4	5	4
A0A097BTV9_TOBAC	V-type proton ATPase catalytic subunit A (Vacuolar H+-ATPase A1 subunit isoform)	LOC107818091	Nicotiana tabacum (Common tobacco)	623	21;7	2;1	1;1	2	21	2	1	17	13	17	16	15	12	0	1	1	2	1	1	0	1	0	1	0	0	39.3	4.2	2.4	68.628	623	2	21	2	1	17	13	17	16	15	12	0	1	1	2	1
A0A1S4DAN8_TOBAC	mitochondrial carnitine/acylcarnitine carrier-like protein	LOC107827620	Nicotiana tabacum (Common tobacco)	297	2;2	2;2	2;2	2	2	2	2	1	1	1	1	1	0	1	1	1	1	1	0	1	1	1	1	1	0	6.1	6.1	6.1	30.581	297	2	2	2	2	1	1	1	1	1	0	1	1	1	1	1
A0A1S3ZS56_TOBAC	universal stress protein A-like protein	LOC107789885	Nicotiana tabacum (Common tobacco)	170	1;1	1;1	1;1	2	1	1	1	1	1	0	1	0	0	1	1	0	1	0	0	1	1	0	1	0	0	9.4	9.4	9.4	18.13	170	2	1	1	1	1	1	0	1	0	0	1	1	0	1	0
A0A097BU08_TOBAC	miraculin-like	LOC107816051	Nicotiana tabacum (Common tobacco)	221	3	3	3	1	3	3	3	3	2	1	0	1	0	3	2	1	0	1	0	3	2	1	0	1	0	13.1	13.1	13.1	24.732	221	1	3	3	3	3	2	1	0	1	0	3	2	1	0	1
A0A1S3ZN81_TOBAC	calcineurin B-like protein 3	LOC107788654	Nicotiana tabacum (Common tobacco)	222	1;1;1	1;1;1	1;1;1	3	1	1	1	0	0	0	0	1	0	0	0	0	0	1	0	0	0	0	0	1	0	5.4	5.4	5.4	25.348	222	3	1	1	1	0	0	0	0	1	0	0	0	0	0	1
A0A1S4CCD8_TOBAC	carotenoid 9,10(9',10')-cleavage dioxygenase-like isoform X3	LOC107817468	Nicotiana tabacum (Common tobacco)	494	3;3;3;3;1;1	3;3;3;3;1;1	2;2;2;2;0;0	6	3	3	2	2	2	0	0	1	0	2	2	0	0	1	0	1	1	0	0	1	0	6.7	6.7	4.7	55.866	494	6	3	3	2	2	2	0	0	1	0	2	2	0	0	1
Q9AT16_TOBAC	Ankyrin-repeat protein HBP1 (NTHK1-interacting protein 2) (ankyrin repeat domain-containing protein 2B-like)	LOC107793888	Nicotiana tabacum (Common tobacco)	350	7;7;7;6;5;3;3	7;7;7;6;5;3;3	7;7;7;6;5;3;3	7	7	7	7	4	4	3	4	5	6	4	4	3	4	5	6	4	4	3	4	5	6	23.1	23.1	23.1	37.317	350	7	7	7	7	4	4	3	4	5	6	4	4	3	4	5
Q9FPZ6_NICGL	Putative PIP (Fragment)	MIP5	Nicotiana glauca (Glaucous tobacco) (Tree tobacco)	156	1;1	1;1	1;1	2	1	1	1	1	1	0	0	0	0	1	1	0	0	0	0	1	1	0	0	0	0	7.7	7.7	7.7	16.446	156	2	1	1	1	1	1	0	0	0	0	1	1	0	0	0
A0A0C4FSU3_TOBAC	DEF2 protein (defensin J1-2)	DEF2 LOC107813378	Nicotiana tabacum (Common tobacco)	77	1	1	1	1	1	1	1	0	0	0	1	0	0	0	0	0	1	0	0	0	0	0	1	0	0	23.4	23.4	23.4	8.6672	77	1	1	1	1	0	0	0	1	0	0	0	0	0	1	0
A0A1S3YA41_TOBAC	cystathionine gamma-synthase 1, chloroplastic-like isoform X2	LOC107774020	Nicotiana tabacum (Common tobacco)	501	2;2;2;1;1;1;1;1	2;2;2;1;1;1;1;1	2;2;2;1;1;1;1;1	8	2	2	2	0	0	0	0	2	0	0	0	0	0	2	0	0	0	0	0	2	0	3.8	3.8	3.8	53.818	501	8	2	2	2	0	0	0	0	2	0	0	0	0	0	2
Q40527_TOBAC	Nt-rab7b protein	Nt-rab7b	Nicotiana tabacum (Common tobacco)	205	5;5;5;5;5;4;4;4;4;3;3;3	5;5;5;5;5;4;4;4;4;3;3;3	4;4;4;4;4;3;3;3;3;2;2;2	12	5	5	4	1	1	2	2	2	2	1	1	2	2	2	2	0	1	1	2	1	1	22.9	22.9	18	22.744	205	12	5	5	4	1	1	2	2	2	2	1	1	2	2	2
A0A0H3U5M2_TOBAC	Polygalacturonase inhibiting protein (polygalacturonase inhibitor 2-like)	PGIP1 LOC107786571	Nicotiana tabacum (Common tobacco)	338	2;2;1	2;2;1	2;2;1	3	2	2	2	2	2	2	1	2	2	2	2	2	1	2	2	2	2	2	1	2	2	5.3	5.3	5.3	38.156	338	3	2	2	2	2	2	2	1	2	2	2	2	2	1	2
A0A1S4DA91_TOBAC	translationally-controlled tumor protein homolog	LOC107827662	Nicotiana tabacum (Common tobacco)	167	3;3	2;2	2;2	2	3	2	2	2	0	3	3	1	3	1	0	2	2	1	2	1	0	2	2	1	2	21	15.6	15.6	18.586	167	2	3	2	2	2	0	3	3	1	3	1	0	2	2	1
A0A0K2GN10_TOBAC	Glyceraldehyde-3-phosphate dehydrogenase (EC 1.2.1.-)	GAPC1 LOC107787153	Nicotiana tabacum (Common tobacco)	337	7;1;1;1;1	1;0;0;0;0	1;0;0;0;0	5	7	1	1	6	6	6	7	7	6	1	1	1	1	1	1	1	1	1	1	1	1	21.7	2.4	2.4	36.702	337	5	7	1	1	6	6	6	7	7	6	1	1	1	1	1
A0A1S3XU77_TOBAC	heat shock cognate protein 80-like	LOC107768797	Nicotiana tabacum (Common tobacco)	699	16;16;16;13;13;1	16;16;16;13;13;1	0;0;0;0;0;0	6	16	16	0	14	11	13	14	12	11	14	11	13	14	12	11	0	0	0	0	0	0	25.8	25.8	0	80.268	699	6	16	16	0	14	11	13	14	12	11	14	11	13	14	12
A0A0M4JJI5_TOBAC	ATP synthase subunit alpha	atp1 NitaMp121	Nicotiana tabacum (Common tobacco)	509	12;3	10;3	10;3	2	12	10	10	11	9	10	8	11	9	9	7	8	7	9	8	9	7	8	7	9	8	24.8	22	22	55.225	509	2	12	10	10	11	9	10	8	11	9	9	7	8	7	9
A0A0M4JNG5_TOBAC	NADH dehydrogenase subunit 7	nad7 NitaMp151	Nicotiana tabacum (Common tobacco)	394	4	4	4	1	4	4	4	1	1	0	2	2	1	1	1	0	2	2	1	1	1	0	2	2	1	9.9	9.9	9.9	44.47	394	1	4	4	4	1	1	0	2	2	1	1	1	0	2	2
A0A1S4CC34_TOBAC	carotenoid 9,10(9',10')-cleavage dioxygenase 1-like isoform X1	LOC107817469	Nicotiana tabacum (Common tobacco)	546	2;2	1;1	1;1	2	2	1	1	2	1	0	0	0	0	1	0	0	0	0	0	1	0	0	0	0	0	5.5	3.7	3.7	61.137	546	2	2	1	1	2	1	0	0	0	0	1	0	0	0	0
A0A0R4WFQ1_TOBAC	Mannose-binding lectin (epidermis-specific secreted glycoprotein EP1-like)	MBL2 LOC107759744	Nicotiana tabacum (Common tobacco)	298	5	2	1	1	5	2	1	4	3	3	4	3	2	1	1	1	2	1	1	0	0	0	1	0	0	15.1	6.7	4	33.649	298	1	5	2	1	4	3	3	4	3	2	1	1	1	2	1
A0A0R4WFW8_TOBAC	Mannose-binding lectin (epidermis-specific secreted glycoprotein EP1-like)	MBL1 LOC107816645	Nicotiana tabacum (Common tobacco)	298	5;4	1;1	1;1	2	5	1	1	5	5	5	4	3	3	1	1	1	0	1	1	1	1	1	0	1	1	18.5	4.4	4.4	33.987	298	2	5	1	1	5	5	5	4	3	3	1	1	1	0	1
A0A0R4X9V9_TOBAC	Mannose-binding lectin (epidermis-specific secreted glycoprotein EP1-like)	MBL3 LOC107809994	Nicotiana tabacum (Common tobacco)	298	5	2	2	1	5	2	2	3	3	4	2	3	2	1	1	1	0	2	1	1	1	1	0	2	1	16.1	6.7	6.7	33.717	298	1	5	2	2	3	3	4	2	3	2	1	1	1	0	2
A0A0S0N610_TOBAC	Tubulin beta chain	TUB1 LOC107791087 LOC107815756	Nicotiana tabacum (Common tobacco)	450	11;6;5;4;3;2;2	4;2;1;0;0;0;0	3;1;0;0;0;0;0	7	11	4	3	7	7	7	8	8	4	3	3	2	3	2	1	2	2	2	2	1	1	32.2	13.1	9.3	50.499	450	7	11	4	3	7	7	7	8	8	4	3	3	2	3	2
A0A139ZSG9_TOBAC	6-phosphogluconate dehydrogenase, decarboxylating (EC 1.1.1.44)	LOC107779182	Nicotiana tabacum (Common tobacco)	484	10;4;3	3;0;1	3;0;1	3	10	3	3	4	8	7	3	2	5	2	2	2	1	1	2	2	2	2	1	1	2	24.6	7.9	7.9	53.295	484	3	10	3	3	4	8	7	3	2	5	2	2	2	1	1
A0A140G1P7_TOBAC	ATP synthase subunit alpha	atpA NitaCp005	Nicotiana tabacum (Common tobacco)	507	16;15	16;15	14;13	2	16	16	14	13	14	14	13	13	12	13	14	14	13	13	12	11	12	12	12	11	11	35.7	35.7	32.9	55.422	507	2	16	16	14	13	14	14	13	13	12	13	14	14	13	13
A0A140G1P8_TOBAC	ATP synthase CF0 B subunit	atpF NitaCp006	Nicotiana tabacum (Common tobacco)	184	3;2	3;2	3;2	2	3	3	3	1	0	0	1	1	2	1	0	0	1	1	2	1	0	0	1	1	2	15.8	15.8	15.8	20.857	184	2	3	3	3	1	0	0	1	1	2	1	0	0	1	1
A0A140G1Q1_TOBAC	ribosomal protein S2	rps2 NitaCp009	Nicotiana tabacum (Common tobacco)	236	2;1	2;1	2;1	2	2	2	2	1	1	2	0	0	1	1	1	2	0	0	1	1	1	2	0	0	1	10.2	10.2	10.2	26.943	236	2	2	2	2	1	1	2	0	0	1	1	1	2	0	0
A0A140G1Q8_TOBAC	Photosystem II CP43 reaction center protein (PSII 43 kDa protein) (Protein CP-43)	psbC NitaCp016	Nicotiana tabacum (Common tobacco)	461	5;5	5;5	5;5	2	5	5	5	5	4	3	3	3	2	5	4	3	3	3	2	5	4	3	3	3	2	12.1	12.1	12.1	50.344	461	2	5	5	5	5	4	3	3	3	2	5	4	3	3	3
A0A1L2BNM0_NICOT	Photosystem I P700 chlorophyll a apoprotein A2 (EC 1.97.1.12) (PSI-B) (PsaB)	psaB	Nicotiana otophora (Tobacco)	734	4;4;3;3	4;4;3;3	4;4;3;3	4	4	4	4	3	3	2	3	2	2	3	3	2	3	2	2	3	3	2	3	2	2	7.1	7.1	7.1	82.408	734	4	4	4	4	3	3	2	3	2	2	3	3	2	3	2
A0A1L2BNL5_NICOT	Photosystem I P700 chlorophyll a apoprotein A1 (EC 1.97.1.12) (PSI-A) (PsaA)	psaA	Nicotiana otophora (Tobacco)	750	3;3	3;3	3;3	2	3	3	3	3	3	2	3	2	3	3	3	2	3	2	3	3	3	2	3	2	3	3.7	3.7	3.7	83.023	750	2	3	3	3	3	3	2	3	2	3	3	3	2	3	2
A0A1L2BNL0_NICOT	30S ribosomal protein S4, chloroplastic	rps4	Nicotiana otophora (Tobacco)	201	3;3	3;3	3;3	2	3	3	3	3	2	2	0	2	0	3	2	2	0	2	0	3	2	2	0	2	0	15.4	15.4	15.4	23.349	201	2	3	3	3	3	2	2	0	2	0	3	2	2	0	2
A0A1L2BNN3_NICOT	ATP synthase epsilon chain, chloroplastic	atpE	Nicotiana otophora (Tobacco)	133	4;4	4;4	3;3	2	4	4	3	2	2	2	3	1	2	2	2	2	3	1	2	1	2	1	2	1	1	37.6	37.6	31.6	14.607	133	2	4	4	3	2	2	2	3	1	2	2	2	2	3	1
A0A140G1S2_TOBAC	ATP synthase subunit beta (EC 3.6.3.14)	atpB NitaCp030	Nicotiana tabacum (Common tobacco)	498	25	25	2	1	25	25	2	22	22	22	23	21	20	22	22	22	23	21	20	2	2	2	2	2	2	66.9	66.9	5.4	53.539	498	1	25	25	2	22	22	22	23	21	20	22	22	22	23	21
A0A1L2BNM7_NICOT	Acetyl-coenzyme A carboxylase carboxyl transferase subunit beta, chloroplastic (ACCase subunit beta) (Acetyl-CoA carboxylase carboxyltransferase subunit beta) (EC 6.4.1.2)	accD	Nicotiana otophora (Tobacco)	512	2;2	2;2	2;2	2	2	2	2	2	2	1	0	0	1	2	2	1	0	0	1	2	2	1	0	0	1	3.3	3.3	3.3	58.267	512	2	2	2	2	2	2	1	0	0	1	2	2	1	0	0
A0A1L2BNM6_NICOT	30S ribosomal protein S18, chloroplastic	rps18	Nicotiana otophora (Tobacco)	101	1;1	1;1	1;1	2	1	1	1	1	0	0	0	0	0	1	0	0	0	0	0	1	0	0	0	0	0	11.9	11.9	11.9	12.052	101	2	1	1	1	1	0	0	0	0	0	1	0	0	0	0
A0A1L2BNN8_NICOT	Photosystem II CP47 reaction center protein (PSII 47 kDa protein) (Protein CP-47)	psbB	Nicotiana otophora (Tobacco)	505	8;8	8;8	8;8	2	8	8	8	7	7	8	7	6	6	7	7	8	7	6	6	7	7	8	7	6	6	21.4	21.4	21.4	55.744	505	2	8	8	8	7	7	8	7	6	6	7	7	8	7	6
A0A1L2BNN7_NICOT	Photosystem II reaction center protein H (PSII-H)	psbH	Nicotiana otophora (Tobacco)	73	1;1;1	1;1;1	1;1;1	3	1	1	1	1	1	1	0	1	1	1	1	1	0	1	1	1	1	1	0	1	1	21.9	21.9	21.9	7.7589	73	3	1	1	1	1	1	1	0	1	1	1	1	1	0	1
A0A1L2BNR3_NICOT	30S ribosomal protein S11, chloroplastic	rps11	Nicotiana otophora (Tobacco)	138	2;2	2;2	2;2	2	2	2	2	1	1	2	1	1	1	1	1	2	1	1	1	1	1	2	1	1	1	15.9	15.9	15.9	14.883	138	2	2	2	2	1	1	2	1	1	1	1	1	2	1	1
A0A1L2BNP9_NICOT	30S ribosomal protein S8, chloroplastic	rps8	Nicotiana otophora (Tobacco)	134	1;1	1;1	1;1	2	1	1	1	1	1	1	0	1	1	1	1	1	0	1	1	1	1	1	0	1	1	8.2	8.2	8.2	15.806	134	2	1	1	1	1	1	1	0	1	1	1	1	1	0	1
A0A1L2BNQ3_NICOT	30S ribosomal protein S3, chloroplastic	rps3	Nicotiana otophora (Tobacco)	218	5;5	5;5	5;5	2	5	5	5	4	3	5	2	1	1	4	3	5	2	1	1	4	3	5	2	1	1	21.6	21.6	21.6	25.027	218	2	5	5	5	4	3	5	2	1	1	4	3	5	2	1
A0A1L2BNR6_NICOT	30S ribosomal protein S7, chloroplastic	rps7	Nicotiana otophora (Tobacco)	155	1;1	1;1	1;1	2	1	1	1	1	0	0	1	0	0	1	0	0	1	0	0	1	0	0	1	0	0	5.8	5.8	5.8	17.42	155	2	1	1	1	1	0	0	1	0	0	1	0	0	1	0
A0A1L2BNS4_NICOT	NAD(P)H-quinone oxidoreductase subunit H, chloroplastic (EC 1.6.5.-) (NAD(P)H dehydrogenase, subunit H) (NADH-plastoquinone oxidoreductase 49 kDa subunit) (NADH-plastoquinone oxidoreductase subunit H)	ndhH	Nicotiana otophora (Tobacco)	393	4;4	4;4	4;4	2	4	4	4	1	3	3	0	0	1	1	3	3	0	0	1	1	3	3	0	0	1	12.2	12.2	12.2	45.501	393	2	4	4	4	1	3	3	0	0	1	1	3	3	0	0
A0A140G1X7_TOBAC	Protein TIC 214	ycf1 NitaCp151	Nicotiana tabacum (Common tobacco)	1902	2;1	2;1	2;1	2	2	2	2	1	0	0	1	0	0	1	0	0	1	0	0	1	0	0	1	0	0	1.1	1.1	1.1	226.27	1902	2	2	2	2	1	0	0	1	0	0	1	0	0	1	0
A0A1S3XJN0_TOBAC	eukaryotic translation initiation factor 2 subunit alpha-like	LOC107765718	Nicotiana tabacum (Common tobacco)	332	2;2;2	2;2;2	2;2;2	3	2	2	2	0	0	0	1	1	0	0	0	0	1	1	0	0	0	0	1	1	0	6.9	6.9	6.9	37.997	332	3	2	2	2	0	0	0	1	1	0	0	0	0	1	1
A0A1D8PUQ6_9POTV	Genome polyprotein		Zucchini yellow mosaic virus	3080	8;1;1;1;1;1;1	8;1;1;1;1;1;1	8;1;1;1;1;1;1	7	8	8	8	0	0	0	5	5	6	0	0	0	5	5	6	0	0	0	5	5	6	3	3	3	350.52	3080	7	8	8	8	0	0	0	5	5	6	0	0	0	5	5
A0A1S3ZPF2_TOBAC	uncharacterized protein LOC107789151	LOC107789151	Nicotiana tabacum (Common tobacco)	860	1;1;1;1;1;1	1;1;1;1;1;1	1;1;1;1;1;1	6	1	1	1	1	0	0	0	0	0	1	0	0	0	0	0	1	0	0	0	0	0	1.2	1.2	1.2	96.516	860	6	1	1	1	1	0	0	0	0	0	1	0	0	0	0
A0A1S3YF68_TOBAC	glutamine--tRNA ligase	LOC107775454	Nicotiana tabacum (Common tobacco)	791	2;2	2;2	2;2	2	2	2	2	2	1	2	1	1	0	2	1	2	1	1	0	2	1	2	1	1	0	2.7	2.7	2.7	90.554	791	2	2	2	2	2	1	2	1	1	0	2	1	2	1	1
A0A1S4B0F5_TOBAC	Serine hydroxymethyltransferase (EC 2.1.2.1)	LOC107803263	Nicotiana tabacum (Common tobacco)	518	14;14;14;1	14;14;14;1	2;2;2;0	4	14	14	2	8	9	10	11	9	9	8	9	10	11	9	9	1	1	1	2	1	1	36.1	36.1	4.4	57.137	518	4	14	14	2	8	9	10	11	9	9	8	9	10	11	9
A0A1U7XB86_NICSY	60S ribosomal protein L9-1-like	LOC104232635	Nicotiana sylvestris (Wood tobacco) (South American tobacco)	194	7;7;7;6	1;1;1;0	1;1;1;0	4	7	1	1	6	5	5	4	5	4	1	0	0	0	0	0	1	0	0	0	0	0	39.2	8.8	8.8	22.016	194	4	7	1	1	6	5	5	4	5	4	1	0	0	0	0
A0A1U7VZE8_NICSY	60S ribosomal protein L7a-1	LOC104223407	Nicotiana sylvestris (Wood tobacco) (South American tobacco)	257	4;4;4;4;4;4;4;3	4;4;4;4;4;4;4;3	4;4;4;4;4;4;4;3	8	4	4	4	4	4	4	3	0	2	4	4	4	3	0	2	4	4	4	3	0	2	14.8	14.8	14.8	29.183	257	8	4	4	4	4	4	4	3	0	2	4	4	4	3	0
A0A1U7WCS2_NICSY	60S ribosomal protein L10	LOC104222835 LOC104240362	Nicotiana sylvestris (Wood tobacco) (South American tobacco)	219	2;2;2;2;2;2;2;2;2;1;1;1;1	2;2;2;2;2;2;2;2;2;1;1;1;1	2;2;2;2;2;2;2;2;2;1;1;1;1	13	2	2	2	2	2	2	2	2	1	2	2	2	2	2	1	2	2	2	2	2	1	10.5	10.5	10.5	24.791	219	13	2	2	2	2	2	2	2	2	1	2	2	2	2	2
A0A1S4ALJ5_TOBAC	eukaryotic peptide chain release factor subunit 1-3-like isoform X2	LOC107798788	Nicotiana tabacum (Common tobacco)	437	4;4;4;4;4;1;1;1	4;4;4;4;4;1;1;1	2;2;2;2;2;1;1;1	8	4	4	2	3	1	2	3	1	1	3	1	2	3	1	1	1	0	1	2	1	0	10.1	10.1	4.8	49.152	437	8	4	4	2	3	1	2	3	1	1	3	1	2	3	1
A0A1S3XCC7_TOBAC	LL-diaminopimelate aminotransferase, chloroplastic-like	LOC107763425	Nicotiana tabacum (Common tobacco)	454	6;6;6;5	6;6;6;5	6;6;6;5	4	6	6	6	1	4	2	4	3	2	1	4	2	4	3	2	1	4	2	4	3	2	16.7	16.7	16.7	49.645	454	4	6	6	6	1	4	2	4	3	2	1	4	2	4	3
A0A1S3XLI2_TOBAC	Lysine--tRNA ligase (EC 6.1.1.6) (Lysyl-tRNA synthetase)	LOC107766274	Nicotiana tabacum (Common tobacco)	612	11;11;1	11;11;1	2;2;1	3	11	11	2	9	3	5	4	7	3	9	3	5	4	7	3	1	0	1	0	0	0	17.2	17.2	3.3	69.346	612	3	11	11	2	9	3	5	4	7	3	9	3	5	4	7
A0A1S4A9X2_TOBAC	Probable bifunctional methylthioribulose-1-phosphate dehydratase/enolase-phosphatase E1 [Includes: Enolase-phosphatase E1 (EC 3.1.3.77) (2,3-diketo-5-methylthio-1-phosphopentane phosphatase); Methylthioribulose-1-phosphate dehydratase (MTRu-1-P dehydratase) (EC 4.2.1.109)]	LOC107795281	Nicotiana tabacum (Common tobacco)	513	2;2;2	1;1;1	1;1;1	3	2	1	1	1	1	1	2	1	1	0	0	0	1	0	0	0	0	0	1	0	0	4.9	3.1	3.1	56.543	513	3	2	1	1	1	1	1	2	1	1	0	0	0	1	0
A0A1S3Z6Q3_TOBAC	F-box protein SKP2A-like	LOC107783609	Nicotiana tabacum (Common tobacco)	367	1;1;1	1;1;1	1;1;1	3	1	1	1	0	0	0	0	1	0	0	0	0	0	1	0	0	0	0	0	1	0	2.5	2.5	2.5	40.068	367	3	1	1	1	0	0	0	0	1	0	0	0	0	0	1
A0A1U7XPT8_NICSY	60S ribosomal protein L8-like	LOC104239867	Nicotiana sylvestris (Wood tobacco) (South American tobacco)	260	5;5;5;5;5;5;5;4;3;1	2;2;2;2;2;2;2;1;2;0	2;2;2;2;2;2;2;1;2;0	10	5	2	2	5	4	3	4	2	3	2	2	2	2	1	2	2	2	2	2	1	2	26.2	9.2	9.2	28.201	260	10	5	2	2	5	4	3	4	2	3	2	2	2	2	1
A0A1S4A938_TOBAC	probable LRR receptor-like serine/threonine-protein kinase At1g67720	LOC107795092	Nicotiana tabacum (Common tobacco)	927	1;1;1	1;1;1	1;1;1	3	1	1	1	0	1	1	0	0	1	0	1	1	0	0	1	0	1	1	0	0	1	1.3	1.3	1.3	103.23	927	3	1	1	1	0	1	1	0	0	1	0	1	1	0	0
A0A1S3Z790_TOBAC	Arginine biosynthesis bifunctional protein ArgJ, chloroplastic [Cleaved into: Arginine biosynthesis bifunctional protein ArgJ beta chain; Arginine biosynthesis bifunctional protein ArgJ alpha chain] [Includes: Amino-acid acetyltransferase (EC 2.3.1.1) (N-acetylglutamate synthase) (AGS); Glutamate N-acetyltransferase (GAT) (EC 2.3.1.35) (Ornithine acetyltransferase) (OATase) (Ornithine transacetyl…	LOC107783830	Nicotiana tabacum (Common tobacco)	471	1;1	1;1	1;1	2	1	1	1	0	0	0	1	1	0	0	0	0	1	1	0	0	0	0	1	1	0	2.5	2.5	2.5	49.157	471	2	1	1	1	0	0	0	1	1	0	0	0	0	1	1
A0A1S4BYR7_TOBAC	Alanine--tRNA ligase (EC 6.1.1.7) (Alanyl-tRNA synthetase) (AlaRS)	LOC107813253	Nicotiana tabacum (Common tobacco)	1027	9;9;9	9;9;9	9;9;9	3	9	9	9	3	1	5	4	4	3	3	1	5	4	4	3	3	1	5	4	4	3	11.7	11.7	11.7	112.82	1027	3	9	9	9	3	1	5	4	4	3	3	1	5	4	4
A0A1S3X0W6_TOBAC	3-isopropylmalate dehydrogenase (EC 1.1.1.85)	LOC107760060	Nicotiana tabacum (Common tobacco)	405	8;8	1;1	1;1	2	8	1	1	5	7	4	4	6	5	1	1	0	1	1	1	1	1	0	1	1	1	22.5	2.7	2.7	43.334	405	2	8	1	1	5	7	4	4	6	5	1	1	0	1	1
A0A1U7UWD7_NICSY	60S ribosomal protein L27a-3-like	LOC104211183	Nicotiana sylvestris (Wood tobacco) (South American tobacco)	148	2;2;2;2	2;2;2;2	2;2;2;2	4	2	2	2	2	2	1	0	1	0	2	2	1	0	1	0	2	2	1	0	1	0	13.5	13.5	13.5	16.397	148	4	2	2	2	2	2	1	0	1	0	2	2	1	0	1
A0A1S4BH69_TOBAC	valine--tRNA ligase, chloroplastic/mitochondrial 2-like isoform X3	LOC107808232	Nicotiana tabacum (Common tobacco)	823	1;1;1;1;1;1;1	1;1;1;1;1;1;1	1;1;1;1;1;1;1	7	1	1	1	1	0	1	0	0	0	1	0	1	0	0	0	1	0	1	0	0	0	1.2	1.2	1.2	93.302	823	7	1	1	1	1	0	1	0	0	0	1	0	1	0	0
A0A1U7YC80_NICSY	Ribosomal protein L15	LOC104242980	Nicotiana sylvestris (Wood tobacco) (South American tobacco)	204	2;2;2;2;2;2;2;2;2;2;2;2;1;1	2;2;2;2;2;2;2;2;2;2;2;2;1;1	2;2;2;2;2;2;2;2;2;2;2;2;1;1	14	2	2	2	2	2	1	2	0	1	2	2	1	2	0	1	2	2	1	2	0	1	10.3	10.3	10.3	24.157	204	14	2	2	2	2	2	1	2	0	1	2	2	1	2	0
A0A1U7WW62_NICSY	60S ribosomal protein L27	LOC104230430	Nicotiana sylvestris (Wood tobacco) (South American tobacco)	135	4;4;4;4;4;2;1;1;1;1	4;4;4;4;4;2;1;1;1;1	4;4;4;4;4;2;1;1;1;1	10	4	4	4	4	3	2	2	4	3	4	3	2	2	4	3	4	3	2	2	4	3	32.6	32.6	32.6	15.655	135	10	4	4	4	4	3	2	2	4	3	4	3	2	2	4
A0A1U7Y9R0_NICSY	60S ribosomal protein L18a	LOC104245848	Nicotiana sylvestris (Wood tobacco) (South American tobacco)	178	4;4;4;4;4;4;4;4;4;4	4;4;4;4;4;4;4;4;4;4	4;4;4;4;4;4;4;4;4;4	10	4	4	4	2	2	3	2	1	1	2	2	3	2	1	1	2	2	3	2	1	1	21.3	21.3	21.3	21.453	178	10	4	4	4	2	2	3	2	1	1	2	2	3	2	1
A0A1J6IEI9_NICAT	Caffeic acid 3-o-methyltransferase	COMT_0 A4A49_31802	Nicotiana attenuata (Coyote tobacco)	363	7;7;2;1	7;7;2;1	2;2;0;0	4	7	7	2	2	2	3	6	5	6	2	2	3	6	5	6	0	0	0	1	0	1	25.6	25.6	7.2	39.623	363	4	7	7	2	2	2	3	6	5	6	2	2	3	6	5
A0A1S3ZLP3_TOBAC	Adenylosuccinate synthetase, chloroplastic (AMPSase) (AdSS) (IMP--aspartate ligase)	LOC107788158 PURA	Nicotiana tabacum (Common tobacco)	503	4;4;4;3;3;3;3;2	4;4;4;3;3;3;3;2	4;4;4;3;3;3;3;2	8	4	4	4	2	2	2	2	1	2	2	2	2	2	1	2	2	2	2	2	1	2	8.3	8.3	8.3	54.883	503	8	4	4	4	2	2	2	2	1	2	2	2	2	2	1
A0A1U7YP64_NICSY	60S ribosomal protein L24	LOC104249092	Nicotiana sylvestris (Wood tobacco) (South American tobacco)	164	2;2;2;2;2;2;2;2;2	2;2;2;2;2;2;2;2;2	2;2;2;2;2;2;2;2;2	9	2	2	2	1	0	2	2	1	0	1	0	2	2	1	0	1	0	2	2	1	0	12.2	12.2	12.2	18.517	164	9	2	2	2	1	0	2	2	1	0	1	0	2	2	1
A0A1J6IH80_NICAT	60s ribosomal protein l22-2	RPL22B_0 A4A49_00389	Nicotiana attenuata (Coyote tobacco)	127	3	1	0	1	3	1	0	2	2	2	1	2	2	0	0	1	0	1	1	0	0	0	0	0	0	25.2	8.7	0	14.235	127	1	3	1	0	2	2	2	1	2	2	0	0	1	0	1
A0A1S3Z7S7_TOBAC	Aminomethyltransferase (EC 2.1.2.10) (Glycine cleavage system T protein)	LOC107783755	Nicotiana tabacum (Common tobacco)	406	15;15	15;15	1;1	2	15	15	1	12	13	12	12	12	13	12	13	12	12	12	13	1	1	1	1	1	1	45.6	45.6	3.2	44.192	406	2	15	15	1	12	13	12	12	12	13	12	13	12	12	12
A0A1U7WUM5_NICSY	50S ribosomal protein L19, chloroplastic-like	LOC104229964	Nicotiana sylvestris (Wood tobacco) (South American tobacco)	216	2;2;2;2	2;2;2;2	2;2;2;2	4	2	2	2	1	2	0	0	0	0	1	2	0	0	0	0	1	2	0	0	0	0	11.1	11.1	11.1	24.101	216	4	2	2	2	1	2	0	0	0	0	1	2	0	0	0
A0A1S3Y1V1_TOBAC	50S ribosomal protein L18, chloroplastic	LOC107771278	Nicotiana tabacum (Common tobacco)	162	2;2;2;2	2;2;2;2	2;2;2;2	4	2	2	2	1	2	1	1	0	0	1	2	1	1	0	0	1	2	1	1	0	0	12.3	12.3	12.3	17.984	162	4	2	2	2	1	2	1	1	0	0	1	2	1	1	0
A0A1U7YSZ6_NICSY	Ribosomal protein	LOC104250182	Nicotiana sylvestris (Wood tobacco) (South American tobacco)	216	3;3;3;3;3;3;3	3;3;3;3;3;3;3	1;1;1;1;1;1;1	7	3	3	1	3	3	3	3	3	3	3	3	3	3	3	3	1	1	1	1	1	1	19	19	5.6	24.602	216	7	3	3	1	3	3	3	3	3	3	3	3	3	3	3
A0A1S4CGP3_TOBAC	60S ribosomal protein L14-2-like	LOC107818765	Nicotiana tabacum (Common tobacco)	133	2;2;2;2;1;1;1	2;2;2;2;1;1;1	1;1;1;1;1;1;1	7	2	2	1	2	2	2	0	0	0	2	2	2	0	0	0	1	1	1	0	0	0	16.5	16.5	9	15.217	133	7	2	2	1	2	2	2	0	0	0	2	2	2	0	0
A0A1U7WXM5_NICSY	Cysteine synthase (EC 2.5.1.47)	LOC104231967	Nicotiana sylvestris (Wood tobacco) (South American tobacco)	368	4;4;4;4;1	3;3;3;3;0	3;3;3;3;0	5	4	3	3	2	2	1	3	2	3	2	1	0	2	1	2	2	1	0	2	1	2	13	9.5	9.5	40.034	368	5	4	3	3	2	2	1	3	2	3	2	1	0	2	1
A0A1S3ZPJ9_TOBAC	leucine--tRNA ligase, cytoplasmic-like	LOC107788946	Nicotiana tabacum (Common tobacco)	1080	8;8;7	8;8;7	3;3;3	3	8	8	3	2	5	3	4	1	1	2	5	3	4	1	1	0	2	0	1	0	0	6.8	6.8	2.5	122.92	1080	3	8	8	3	2	5	3	4	1	1	2	5	3	4	1
A0A1U7X6D2_NICSY	60S ribosomal protein L35a-3	LOC104235573	Nicotiana sylvestris (Wood tobacco) (South American tobacco)	112	3;3;3;3;3;3;3;3;1	3;3;3;3;3;3;3;3;1	3;3;3;3;3;3;3;3;1	9	3	3	3	3	2	2	1	1	2	3	2	2	1	1	2	3	2	2	1	1	2	31.2	31.2	31.2	12.933	112	9	3	3	3	3	2	2	1	1	2	3	2	2	1	1
A0A1U7VU67_NICSY	50S ribosomal protein L10, chloroplastic	LOC104220685	Nicotiana sylvestris (Wood tobacco) (South American tobacco)	227	2;2;2;1;1	2;2;2;1;1	2;2;2;1;1	5	2	2	2	1	1	2	0	0	0	1	1	2	0	0	0	1	1	2	0	0	0	11.9	11.9	11.9	25.455	227	5	2	2	2	1	1	2	0	0	0	1	1	2	0	0
A0A1S3X5F6_TOBAC	phosphatidylserine decarboxylase proenzyme 2-like isoform X2	LOC107761389	Nicotiana tabacum (Common tobacco)	452	1;1;1;1;1	1;1;1;1;1	1;1;1;1;1	5	1	1	1	0	1	1	0	0	0	0	1	1	0	0	0	0	1	1	0	0	0	2.2	2.2	2.2	50.927	452	5	1	1	1	0	1	1	0	0	0	0	1	1	0	0
A0A1S4DMY9_TOBAC	60S ribosomal protein L19-2	LOC107831514	Nicotiana tabacum (Common tobacco)	182	1;1;1;1;1;1;1;1;1;1;1;1;1	1;1;1;1;1;1;1;1;1;1;1;1;1	1;1;1;1;1;1;1;1;1;1;1;1;1	13	1	1	1	1	1	1	1	0	0	1	1	1	1	0	0	1	1	1	1	0	0	4.9	4.9	4.9	21.726	182	13	1	1	1	1	1	1	1	0	0	1	1	1	1	0
A0A1S4BN22_TOBAC	S-adenosylmethionine synthase (EC 2.5.1.6)	LOC107810046	Nicotiana tabacum (Common tobacco)	393	6;6;2	2;2;0	2;2;0	3	6	2	2	1	3	4	5	2	3	0	2	0	2	1	1	0	2	0	2	1	1	20.6	5.9	5.9	43.249	393	3	6	2	2	1	3	4	5	2	3	0	2	0	2	1
A0A1S4B7I8_TOBAC	leucine--tRNA ligase, cytoplasmic-like	LOC107805395	Nicotiana tabacum (Common tobacco)	1080	6;6;6	1;1;1	1;1;1	3	6	1	1	3	3	4	4	1	1	1	0	1	1	0	0	1	0	1	1	0	0	5.2	0.9	0.9	122.8	1080	3	6	1	1	3	3	4	4	1	1	1	0	1	1	0
A0A1S3ZLW1_TOBAC	Aspartate aminotransferase (EC 2.6.1.1)	LOC107788146	Nicotiana tabacum (Common tobacco)	424	4;4;3	4;4;3	4;4;3	3	4	4	4	0	0	0	2	2	1	0	0	0	2	2	1	0	0	0	2	2	1	9.4	9.4	9.4	46.985	424	3	4	4	4	0	0	0	2	2	1	0	0	0	2	2
A0A1U7VRV3_NICSY	60S ribosomal protein L4-like	LOC104220005	Nicotiana sylvestris (Wood tobacco) (South American tobacco)	405	7;7;7;5	1;1;1;1	1;1;1;1	4	7	1	1	4	3	5	4	1	2	0	0	1	0	0	0	0	0	1	0	0	0	15.6	3.5	3.5	44.813	405	4	7	1	1	4	3	5	4	1	2	0	0	1	0	0
Q6TKR0_TOBAC	Ribosomal protein L3A	RPL3A	Nicotiana tabacum (Common tobacco)	389	9;9;9;9;9	2;2;2;2;2	2;2;2;2;2	5	9	2	2	3	6	4	6	5	5	0	2	0	2	2	2	0	2	0	2	2	2	23.4	4.4	4.4	44.394	389	5	9	2	2	3	6	4	6	5	5	0	2	0	2	2
A0A1S4DCR3_TOBAC	1,2-dihydroxy-3-keto-5-methylthiopentene dioxygenase (EC 1.13.11.54) (Acireductone dioxygenase (Fe(2+)-requiring)) (ARD) (Fe-ARD)	LOC107828443	Nicotiana tabacum (Common tobacco)	200	5;5;5;3	5;5;5;3	5;5;5;3	4	5	5	5	2	5	4	5	4	4	2	5	4	5	4	4	2	5	4	5	4	4	30.5	30.5	30.5	23.392	200	4	5	5	5	2	5	4	5	4	4	2	5	4	5	4
A0A1U7WLJ9_NICSY	60S ribosomal protein L6-like	LOC104225075	Nicotiana sylvestris (Wood tobacco) (South American tobacco)	229	4;4;4;4;2	1;1;1;1;1	1;1;1;1;1	5	4	1	1	4	3	3	2	2	2	1	1	0	0	0	1	1	1	0	0	0	1	24	6.1	6.1	25.355	229	5	4	1	1	4	3	3	2	2	2	1	1	0	0	0
A0A1U7YD55_NICSY	50S ribosomal protein L17, chloroplastic-like	LOC104243655	Nicotiana sylvestris (Wood tobacco) (South American tobacco)	201	2;2;2;2;2	2;2;2;2;2	1;1;1;1;1	5	2	2	1	1	2	1	1	0	0	1	2	1	1	0	0	0	1	0	0	0	0	10.9	10.9	6.5	22.44	201	5	2	2	1	1	2	1	1	0	0	1	2	1	1	0
A0A1J6J024_NICAT	Lrr receptor-like serinethreonine-protein kinase gso1	GSO1_2 A4A49_32374	Nicotiana attenuata (Coyote tobacco)	991	1	1	1	1	1	1	1	0	0	0	0	0	1	0	0	0	0	0	1	0	0	0	0	0	1	0.9	0.9	0.9	110.4	991	1	1	1	1	0	0	0	0	0	1	0	0	0	0	0
A0A1U7UT44_NICSY	60S ribosomal protein L3-like	LOC104211808	Nicotiana sylvestris (Wood tobacco) (South American tobacco)	389	9;9;9	9;9;9	1;1;1	3	9	9	1	5	6	6	5	4	5	5	6	6	5	4	5	1	1	1	0	0	1	23.7	23.7	2.1	44.427	389	3	9	9	1	5	6	6	5	4	5	5	6	6	5	4
A0A1J6J146_NICAT	Malate dehydrogenase (EC 1.1.1.37)	MDHG_1 A4A49_61473	Nicotiana attenuata (Coyote tobacco)	354	2;2;2	1;1;1	1;1;1	3	2	1	1	1	1	1	1	2	1	0	0	0	0	1	0	0	0	0	0	1	0	7.3	3.4	3.4	37.285	354	3	2	1	1	1	1	1	1	2	1	0	0	0	0	1
A0A1S3YQM5_TOBAC	U2 small nuclear ribonucleoprotein A'-like	LOC107778732	Nicotiana tabacum (Common tobacco)	288	2;2;2	2;2;2	2;2;2	3	2	2	2	1	1	1	0	1	0	1	1	1	0	1	0	1	1	1	0	1	0	7.3	7.3	7.3	32.544	288	3	2	2	2	1	1	1	0	1	0	1	1	1	0	1
A0A1S4BAR1_TOBAC	Methyltransferase	LOC107806298	Nicotiana tabacum (Common tobacco)	325	1;1;1;1;1;1;1;1;1;1	1;1;1;1;1;1;1;1;1;1	1;1;1;1;1;1;1;1;1;1	10	1	1	1	0	0	1	1	0	1	0	0	1	1	0	1	0	0	1	1	0	1	4	4	4	36.35	325	10	1	1	1	0	0	1	1	0	1	0	0	1	1	0
A0A1J6J5W0_NICAT	Lysine--tRNA ligase (EC 6.1.1.6) (Lysyl-tRNA synthetase)	OVA5 A4A49_01702	Nicotiana attenuata (Coyote tobacco)	589	2;2;1;1	2;2;1;1	2;2;1;1	4	2	2	2	1	0	0	1	1	0	1	0	0	1	1	0	1	0	0	1	1	0	3.1	3.1	3.1	66.39	589	4	2	2	2	1	0	0	1	1	0	1	0	0	1	1
A0A1J6J8T7_NICAT	Plant intracellular ras-group-related lrr protein 5	PIRL5 A4A49_00141	Nicotiana attenuata (Coyote tobacco)	305	3;3;3	3;3;3	3;3;3	3	3	3	3	1	2	1	1	1	3	1	2	1	1	1	3	1	2	1	1	1	3	8.5	8.5	8.5	34.39	305	3	3	3	3	1	2	1	1	1	3	1	2	1	1	1
A0A1S4C1H9_TOBAC	Pyrroline-5-carboxylate reductase (EC 1.5.1.2)	LOC107814177	Nicotiana tabacum (Common tobacco)	276	1;1;1	1;1;1	1;1;1	3	1	1	1	0	1	0	0	1	1	0	1	0	0	1	1	0	1	0	0	1	1	4.7	4.7	4.7	28.786	276	3	1	1	1	0	1	0	0	1	1	0	1	0	0	1
A0A1S4AC91_TOBAC	methylcrotonoyl-CoA carboxylase subunit alpha, mitochondrial-like isoform X2	LOC107796067	Nicotiana tabacum (Common tobacco)	644	3;3;3;3	3;3;3;3	3;3;3;3	4	3	3	3	2	2	1	1	1	0	2	2	1	1	1	0	2	2	1	1	1	0	5.7	5.7	5.7	70.529	644	4	3	3	3	2	2	1	1	1	0	2	2	1	1	1
A0A1U7YC21_NICSY	60S ribosomal protein L17-1-like	LOC104245568	Nicotiana sylvestris (Wood tobacco) (South American tobacco)	175	2;2;2;2;2;1;1;1;1;1;1;1	2;2;2;2;2;1;1;1;1;1;1;1	2;2;2;2;2;1;1;1;1;1;1;1	12	2	2	2	1	2	1	2	0	0	1	2	1	2	0	0	1	2	1	2	0	0	9.1	9.1	9.1	19.901	175	12	2	2	2	1	2	1	2	0	0	1	2	1	2	0
A0A1U7X8V4_NICSY	60S ribosomal protein L18-2	LOC104236327	Nicotiana sylvestris (Wood tobacco) (South American tobacco)	187	3;3;3;3;3;3;2;2;2;2;1;1;1;1;1;1;1	3;3;3;3;3;3;2;2;2;2;1;1;1;1;1;1;1	3;3;3;3;3;3;2;2;2;2;1;1;1;1;1;1;1	17	3	3	3	3	1	2	1	1	1	3	1	2	1	1	1	3	1	2	1	1	1	17.1	17.1	17.1	20.858	187	17	3	3	3	3	1	2	1	1	1	3	1	2	1	1
A0A1S3X3V1_TOBAC	Clathrin light chain	LOC107760966	Nicotiana tabacum (Common tobacco)	321	3;3;3	3;3;3	3;3;3	3	3	3	3	2	1	2	1	1	1	2	1	2	1	1	1	2	1	2	1	1	1	9.7	9.7	9.7	35.526	321	3	3	3	3	2	1	2	1	1	1	2	1	2	1	1
A0A1U7YEK3_NICSY	Cysteine synthase (EC 2.5.1.47)	LOC104243686	Nicotiana sylvestris (Wood tobacco) (South American tobacco)	362	4;4;4;3	4;4;4;3	3;3;3;2	4	4	4	3	1	2	3	3	4	3	1	2	3	3	4	3	1	1	2	2	3	2	13.5	13.5	9.9	39.38	362	4	4	4	3	1	2	3	3	4	3	1	2	3	3	4
A0A1S3Y159_TOBAC	D-3-phosphoglycerate dehydrogenase (EC 1.1.1.95)	LOC107771022	Nicotiana tabacum (Common tobacco)	635	8;8;8	4;4;4	4;4;4	3	8	4	4	6	5	6	7	6	3	2	2	3	3	2	0	2	2	3	3	2	0	15.6	8.5	8.5	67.078	635	3	8	4	4	6	5	6	7	6	3	2	2	3	3	2
Q9FSF6_TOBAC	60S ribosomal protein L11-1-like (Ribosomal protein L11-like) (Fragment)	rbl11-like LOC107816202	Nicotiana tabacum (Common tobacco)	181	4;4;4;4;4;4;4;4;4;1	4;4;4;4;4;4;4;4;4;1	4;4;4;4;4;4;4;4;4;1	10	4	4	4	3	3	1	4	2	2	3	3	1	4	2	2	3	3	1	4	2	2	22.1	22.1	22.1	20.774	181	10	4	4	4	3	3	1	4	2	2	3	3	1	4	2
A0A1S3ZEY6_TOBAC	trans-resveratrol di-O-methyltransferase-like	LOC107785995	Nicotiana tabacum (Common tobacco)	361	2;2;2	2;2;2	2;2;2	3	2	2	2	0	0	1	2	0	0	0	0	1	2	0	0	0	0	1	2	0	0	5.8	5.8	5.8	40.713	361	3	2	2	2	0	0	1	2	0	0	0	0	1	2	0
A0A1S3X559_TOBAC	Adenosylhomocysteinase (EC 3.3.1.1)	LOC107761175	Nicotiana tabacum (Common tobacco)	485	10;10;9;9;8;3;2	1;1;0;0;1;0;0	1;1;0;0;1;0;0	7	10	1	1	6	9	6	7	9	7	0	1	0	0	0	0	0	1	0	0	0	0	26.8	4.1	4.1	53.143	485	7	10	1	1	6	9	6	7	9	7	0	1	0	0	0
A0A1J6JUT8_NICAT	L-arabinokinase	ARA1_0 A4A49_39262	Nicotiana attenuata (Coyote tobacco)	986	4;3;3;2;2;1	4;3;3;2;2;1	4;3;3;2;2;1	6	4	4	4	1	2	0	0	0	2	1	2	0	0	0	2	1	2	0	0	0	2	3.8	3.8	3.8	108.17	986	6	4	4	4	1	2	0	0	0	2	1	2	0	0	0
A0A1S3YCQ6_TOBAC	60S ribosomal protein L32-1-like	LOC107774850	Nicotiana tabacum (Common tobacco)	108	1;1;1;1;1;1;1;1;1;1;1;1;1;1;1	1;1;1;1;1;1;1;1;1;1;1;1;1;1;1	1;1;1;1;1;1;1;1;1;1;1;1;1;1;1	15	1	1	1	1	1	1	1	1	1	1	1	1	1	1	1	1	1	1	1	1	1	12	12	12	12.684	108	15	1	1	1	1	1	1	1	1	1	1	1	1	1	1
A0A1S4ATE6_TOBAC	40S ribosomal protein S24	LOC107801095	Nicotiana tabacum (Common tobacco)	133	4;4;4	4;4;4	1;1;1	3	4	4	1	2	2	2	2	3	4	2	2	2	2	3	4	1	1	1	1	1	1	27.1	27.1	6.8	15.371	133	3	4	4	1	2	2	2	2	3	4	2	2	2	2	3
A0A1U7X2X8_NICSY	60S ribosomal protein L7-4-like	LOC104229817	Nicotiana sylvestris (Wood tobacco) (South American tobacco)	242	6;6;6;6;6;6;6;5	6;6;6;6;6;6;6;5	1;1;1;1;1;1;1;1	8	6	6	1	4	5	6	5	5	4	4	5	6	5	5	4	1	1	1	0	1	0	28.1	28.1	6.2	28.098	242	8	6	6	1	4	5	6	5	5	4	4	5	6	5	5
A0A1S3YFW2_TOBAC	60S ribosomal protein L35-like	LOC107775827	Nicotiana tabacum (Common tobacco)	116	2;2;2;2;2;2;2;2;2;1;1;1;1;1;1	2;2;2;2;2;2;2;2;2;1;1;1;1;1;1	2;2;2;2;2;2;2;2;2;1;1;1;1;1;1	15	2	2	2	2	2	2	1	1	2	2	2	2	1	1	2	2	2	2	1	1	2	18.1	18.1	18.1	13.492	116	15	2	2	2	2	2	2	1	1	2	2	2	2	1	1
A0A1U7XFI9_NICSY	50S ribosomal protein L31	LOC104233516	Nicotiana sylvestris (Wood tobacco) (South American tobacco)	129	1;1;1;1	1;1;1;1	1;1;1;1	4	1	1	1	0	0	1	0	0	0	0	0	1	0	0	0	0	0	1	0	0	0	9.3	9.3	9.3	14.491	129	4	1	1	1	0	0	1	0	0	0	0	0	1	0	0
A0A1U7YNN3_NICSY	60S ribosomal protein L9-1	LOC104248939	Nicotiana sylvestris (Wood tobacco) (South American tobacco)	194	8;8;8;1	8;8;8;1	2;2;2;0	4	8	8	2	6	6	6	6	7	5	6	6	6	6	7	5	1	1	1	2	2	1	39.2	39.2	6.2	21.975	194	4	8	8	2	6	6	6	6	7	5	6	6	6	6	7
Q07A10_NICLS	L-galactose dehydrogenase (EC 1.3.2.3)	l-galdh-1	Nicotiana langsdorffii x Nicotiana sanderae (Ornamental tobacco)	321	2;2;2;2;2;2	2;2;2;2;2;2	2;2;2;2;2;2	6	2	2	2	0	1	0	0	0	1	0	1	0	0	0	1	0	1	0	0	0	1	3.4	3.4	3.4	34.519	321	6	2	2	2	0	1	0	0	0	1	0	1	0	0	0
A0A1S4D298_TOBAC	eukaryotic peptide chain release factor subunit 1-3-like isoform X1 (eukaryotic peptide chain release factor subunit 1-3-like isoform X2)	LOC107825127	Nicotiana tabacum (Common tobacco)	437	3;3;3;3;3	1;1;1;1;1	1;1;1;1;1	5	3	1	1	3	2	2	2	1	1	1	1	1	1	1	0	1	1	1	1	1	0	7.8	2.5	2.5	48.87	437	5	3	1	1	3	2	2	2	1	1	1	1	1	1	1
A0A1S4ARC4_TOBAC	Serine hydroxymethyltransferase (EC 2.1.2.1)	LOC107800464	Nicotiana tabacum (Common tobacco)	471	14;14;9;9;8	1;1;1;1;1	1;1;1;1;1	5	14	1	1	8	8	11	11	8	9	1	0	1	1	1	0	1	0	1	1	1	0	39.9	2.8	2.8	51.94	471	5	14	1	1	8	8	11	11	8	9	1	0	1	1	1
A0A1S3XDG5_TOBAC	glutamyl-tRNA(Gln) amidotransferase subunit A, chloroplastic/mitochondrial-like	LOC107763882	Nicotiana tabacum (Common tobacco)	282	2;2;1;1	2;2;1;1	2;2;1;1	4	2	2	2	1	2	1	0	0	0	1	2	1	0	0	0	1	2	1	0	0	0	9.6	9.6	9.6	29.81	282	4	2	2	2	1	2	1	0	0	0	1	2	1	0	0
Q40501_TOBAC	37kDa chloroplast inner envelope membrane polypeptide		Nicotiana tabacum (Common tobacco)	335	3;3;3;3;1;1	3;3;3;3;1;1	3;3;3;3;1;1	6	3	3	3	2	2	2	0	0	1	2	2	2	0	0	1	2	2	2	0	0	1	8.7	8.7	8.7	38.009	335	6	3	3	3	2	2	2	0	0	1	2	2	2	0	0
A0A1S3YGM9_TOBAC	RAN GTPase-activating protein 2-like	LOC107776073	Nicotiana tabacum (Common tobacco)	543	3;3;3;2	3;3;3;2	3;3;3;2	4	3	3	3	3	0	1	0	1	1	3	0	1	0	1	1	3	0	1	0	1	1	6.6	6.6	6.6	59.279	543	4	3	3	3	3	0	1	0	1	1	3	0	1	0	1
A0A1U7X9B9_NICSY	50S ribosomal protein L13, chloroplastic	LOC104234394	Nicotiana sylvestris (Wood tobacco) (South American tobacco)	241	2;2;2;1	2;2;2;1	2;2;2;1	4	2	2	2	1	1	1	0	0	0	1	1	1	0	0	0	1	1	1	0	0	0	11.2	11.2	11.2	27.248	241	4	2	2	2	1	1	1	0	0	0	1	1	1	0	0
A0A1L2BNM3_NICOT	ATP synthase subunit beta, chloroplastic (ATP synthase F1 sector subunit beta) (F-ATPase subunit beta)	atpB	Nicotiana otophora (Tobacco)	498	24;18	1;0	1;0	2	24	1	1	20	20	20	22	20	19	0	0	0	1	1	1	0	0	0	1	1	1	63.9	2.4	2.4	53.611	498	2	24	1	1	20	20	20	22	20	19	0	0	0	1	1
A0A1L2BNM5_NICOT	Cytochrome f	petA	Nicotiana otophora (Tobacco)	320	11;10	11;10	11;10	2	11	11	11	9	8	10	8	8	7	9	8	10	8	8	7	9	8	10	8	8	7	35	35	35	35.246	320	2	11	11	11	9	8	10	8	8	7	9	8	10	8	8
A0A1S3WX25_TOBAC	Glucose-6-phosphate 1-dehydrogenase (EC 1.1.1.49)	LOC107758909	Nicotiana tabacum (Common tobacco)	510	4;4	4;4	4;4	2	4	4	4	3	0	3	2	3	3	3	0	3	2	3	3	3	0	3	2	3	3	8	8	8	58.415	510	2	4	4	4	3	0	3	2	3	3	3	0	3	2	3
A0A1S4D952_TOBAC	acyl-protein thioesterase 2-like isoform X2	LOC107827345	Nicotiana tabacum (Common tobacco)	256	2;2;2;2;2	2;2;2;2;2	2;2;2;2;2	5	2	2	2	0	1	1	0	2	2	0	1	1	0	2	2	0	1	1	0	2	2	9	9	9	27.229	256	5	2	2	2	0	1	1	0	2	2	0	1	1	0	2
A0A1S4CN25_TOBAC	uncharacterized protein LOC107820817	LOC107820817	Nicotiana tabacum (Common tobacco)	139	3;3	3;3	3;3	2	3	3	3	1	1	1	3	3	2	1	1	1	3	3	2	1	1	1	3	3	2	26.6	26.6	26.6	15.266	139	2	3	3	3	1	1	1	3	3	2	1	1	1	3	3
A0A1S4DBZ0_TOBAC	probable methyltransferase PMT3	LOC107828173	Nicotiana tabacum (Common tobacco)	618	3;3;1	3;3;1	3;3;1	3	3	3	3	1	1	2	1	1	1	1	1	2	1	1	1	1	1	2	1	1	1	5.2	5.2	5.2	70.236	618	3	3	3	3	1	1	2	1	1	1	1	1	2	1	1
A0A1S3YXS0_TOBAC	PITH domain-containing protein 1-like	LOC107781023	Nicotiana tabacum (Common tobacco)	204	1;1	1;1	1;1	2	1	1	1	0	0	0	1	0	1	0	0	0	1	0	1	0	0	0	1	0	1	7.4	7.4	7.4	22.511	204	2	1	1	1	0	0	0	1	0	1	0	0	0	1	0
A0A1S3XAM4_TOBAC	Transmembrane 9 superfamily member	LOC107762982	Nicotiana tabacum (Common tobacco)	639	2;2;1;1;1;1	2;2;1;1;1;1	2;2;1;1;1;1	6	2	2	2	0	1	1	0	0	0	0	1	1	0	0	0	0	1	1	0	0	0	3.6	3.6	3.6	73.461	639	6	2	2	2	0	1	1	0	0	0	0	1	1	0	0
A0A1S3WXY4_TOBAC	beta-glucosidase BoGH3B-like	LOC107759116	Nicotiana tabacum (Common tobacco)	598	7	1	1	1	7	1	1	3	6	4	3	5	5	1	1	1	1	1	1	1	1	1	1	1	1	12.5	2.2	2.2	65.839	598	1	7	1	1	3	6	4	3	5	5	1	1	1	1	1
A0A1S3ZZ96_TOBAC	U1 small nuclear ribonucleoprotein 70 kDa-like	LOC107792003	Nicotiana tabacum (Common tobacco)	473	1;1;1	1;1;1	1;1;1	3	1	1	1	0	1	0	0	0	1	0	1	0	0	0	1	0	1	0	0	0	1	2.3	2.3	2.3	56.329	473	3	1	1	1	0	1	0	0	0	1	0	1	0	0	0
A0A1S4DRH4_TOBAC	protein OS-9 homolog isoform X2	LOC107832681	Nicotiana tabacum (Common tobacco)	321	1;1;1	1;1;1	1;1;1	3	1	1	1	0	0	0	0	0	1	0	0	0	0	0	1	0	0	0	0	0	1	3.1	3.1	3.1	37.456	321	3	1	1	1	0	0	0	0	0	1	0	0	0	0	0
A0A1S3WY84_TOBAC	bifunctional epoxide hydrolase 2-like	LOC107759209	Nicotiana tabacum (Common tobacco)	315	2;1;1	2;1;1	2;1;1	3	2	2	2	0	0	1	0	1	0	0	0	1	0	1	0	0	0	1	0	1	0	6.7	6.7	6.7	35.494	315	3	2	2	2	0	0	1	0	1	0	0	0	1	0	1
A0A1S3WYA8_TOBAC	20 kDa chaperonin, chloroplastic-like	LOC107759119	Nicotiana tabacum (Common tobacco)	252	9	9	1	1	9	9	1	7	6	6	4	4	3	7	6	6	4	4	3	0	1	0	0	0	0	50.4	50.4	9.1	26.369	252	1	9	9	1	7	6	6	4	4	3	7	6	6	4	4
A0A1U7XD90_NICSY	L-ascorbate peroxidase 1, cytosolic	LOC104232845	Nicotiana sylvestris (Wood tobacco) (South American tobacco)	250	8;8;8	3;3;3	3;3;3	3	8	3	3	7	7	7	6	7	6	2	2	2	2	3	3	2	2	2	2	3	3	33.2	12	12	27.466	250	3	8	3	3	7	7	7	6	7	6	2	2	2	2	3
A0A1S3WYR5_TOBAC	extensin-like isoform X2	LOC107759431	Nicotiana tabacum (Common tobacco)	322	3;3;2;2	3;3;2;2	3;3;2;2	4	3	3	3	0	2	2	2	2	2	0	2	2	2	2	2	0	2	2	2	2	2	13.4	13.4	13.4	36.868	322	4	3	3	3	0	2	2	2	2	2	0	2	2	2	2
A0A1S3ZX13_TOBAC	Fructose-bisphosphate aldolase (EC 4.1.2.13)	LOC107791431	Nicotiana tabacum (Common tobacco)	397	12;12	3;3	3;3	2	12	3	3	6	8	7	9	12	7	1	1	1	2	3	1	1	1	1	2	3	1	34	7.8	7.8	42.856	397	2	12	3	3	6	8	7	9	12	7	1	1	1	2	3
A0A1S3YDZ8_TOBAC	intracellular ribonuclease LX-like	LOC107775065	Nicotiana tabacum (Common tobacco)	234	1;1	1;1	1;1	2	1	1	1	0	0	0	1	1	0	0	0	0	1	1	0	0	0	0	1	1	0	3.4	3.4	3.4	26.796	234	2	1	1	1	0	0	0	1	1	0	0	0	0	1	1
A0A1U7XLV0_NICSY	putative 60S ribosomal protein L30-1	LOC104235412	Nicotiana sylvestris (Wood tobacco) (South American tobacco)	113	3;3;1;1;1	1;1;1;1;1	1;1;1;1;1	5	3	1	1	0	1	1	0	1	2	0	0	0	0	0	1	0	0	0	0	0	1	21.2	10.6	10.6	12.371	113	5	3	1	1	0	1	1	0	1	2	0	0	0	0	0
A0A1S3WZ46_TOBAC	Phospholipase D (EC 3.1.4.4)	LOC107759472	Nicotiana tabacum (Common tobacco)	847	3;2	3;2	3;2	2	3	3	3	1	2	2	1	0	0	1	2	2	1	0	0	1	2	2	1	0	0	4.6	4.6	4.6	95.673	847	2	3	3	3	1	2	2	1	0	0	1	2	2	1	0
A0A1S3YXZ4_TOBAC	bifunctional dTDP-4-dehydrorhamnose 3,5-epimerase/dTDP-4-dehydrorhamnose reductase-like	LOC107780668	Nicotiana tabacum (Common tobacco)	298	3;3;1	3;3;1	2;2;1	3	3	3	2	2	1	0	2	2	2	2	1	0	2	2	2	1	1	0	1	1	1	9.7	9.7	7	33.474	298	3	3	3	2	2	1	0	2	2	2	2	1	0	2	2
A0A1S3XUP8_TOBAC	ACT domain-containing protein DS12, chloroplastic-like	LOC107769014	Nicotiana tabacum (Common tobacco)	284	6;6	3;3	3;3	2	6	3	3	4	5	5	4	5	4	2	3	3	3	3	3	2	3	3	3	3	3	18.7	8.5	8.5	30.745	284	2	6	3	3	4	5	5	4	5	4	2	3	3	3	3
A0A1S3WZ99_TOBAC	CBS domain-containing protein CBSCBSPB1-like	LOC107759513	Nicotiana tabacum (Common tobacco)	396	1;1;1;1	1;1;1;1	1;1;1;1	4	1	1	1	1	1	0	1	0	0	1	1	0	1	0	0	1	1	0	1	0	0	2.8	2.8	2.8	43.268	396	4	1	1	1	1	1	0	1	0	0	1	1	0	1	0
A0A1S4C1K4_TOBAC	ATP synthase subunit O, mitochondrial-like	LOC107814191	Nicotiana tabacum (Common tobacco)	238	3;3	3;3	3;3	2	3	3	3	1	1	0	2	3	2	1	1	0	2	3	2	1	1	0	2	3	2	12.2	12.2	12.2	26.403	238	2	3	3	3	1	1	0	2	3	2	1	1	0	2	3
A0A1S3WZB9_TOBAC	phosphoenolpyruvate carboxylase 4-like	LOC107759530	Nicotiana tabacum (Common tobacco)	989	8;8	8;8	8;8	2	8	8	8	3	3	4	4	3	4	3	3	4	4	3	4	3	3	4	4	3	4	9.5	9.5	9.5	111.1	989	2	8	8	8	3	3	4	4	3	4	3	3	4	4	3
A0A1S3WZE1_TOBAC	Peroxidase (EC 1.11.1.7)	LOC107759554	Nicotiana tabacum (Common tobacco)	332	2;1;1;1	2;1;1;1	2;1;1;1	4	2	2	2	1	1	1	1	1	0	1	1	1	1	1	0	1	1	1	1	1	0	6.9	6.9	6.9	36.301	332	4	2	2	2	1	1	1	1	1	0	1	1	1	1	1
A0A1S4A4N4_TOBAC	probable membrane-associated 30 kDa protein, chloroplastic	LOC107793675	Nicotiana tabacum (Common tobacco)	225	2;2	2;2	2;2	2	2	2	2	0	1	1	2	2	0	0	1	1	2	2	0	0	1	1	2	2	0	9.8	9.8	9.8	24.949	225	2	2	2	2	0	1	1	2	2	0	0	1	1	2	2
A0A1S3XXL0_TOBAC	premnaspirodiene oxygenase-like	LOC107769713	Nicotiana tabacum (Common tobacco)	179	2;2;2;2;2;2;1;1;1;1;1;1;1;1;1	2;2;2;2;2;2;1;1;1;1;1;1;1;1;1	2;2;2;2;2;2;1;1;1;1;1;1;1;1;1	15	2	2	2	0	1	0	1	0	1	0	1	0	1	0	1	0	1	0	1	0	1	12.8	12.8	12.8	20.764	179	15	2	2	2	0	1	0	1	0	1	0	1	0	1	0
A0A1S3WZN5_TOBAC	exopolygalacturonase-like isoform X1	LOC107759633	Nicotiana tabacum (Common tobacco)	471	3;2;1;1	3;2;1;1	3;2;1;1	4	3	3	3	2	1	0	1	1	0	2	1	0	1	1	0	2	1	0	1	1	0	6.6	6.6	6.6	52.349	471	4	3	3	3	2	1	0	1	1	0	2	1	0	1	1
A0A1S3WZP7_TOBAC	UDP-D-apiose/UDP-D-xylose synthase 2-like	LOC107759642	Nicotiana tabacum (Common tobacco)	386	5	2	0	1	5	2	0	3	1	0	2	3	4	2	1	0	1	1	2	0	0	0	0	0	0	16.1	6	0	43.218	386	1	5	2	0	3	1	0	2	3	4	2	1	0	1	1
A0A1S3WZQ8_TOBAC	Aconitate hydratase (Aconitase) (EC 4.2.1.3)	LOC107759563	Nicotiana tabacum (Common tobacco)	997	18;17;3;1;1;1;1;1	18;17;3;1;1;1;1;1	11;10;0;0;0;0;0;0	8	18	18	11	11	14	10	16	12	9	11	14	10	16	12	9	6	8	6	9	8	4	22.8	22.8	13.9	108.76	997	8	18	18	11	11	14	10	16	12	9	11	14	10	16	12
A0A1S4BU79_TOBAC	elongation factor 1-beta-like	LOC107811954	Nicotiana tabacum (Common tobacco)	226	5;5	4;4	4;4	2	5	4	4	5	3	3	3	3	3	4	3	3	3	3	3	4	3	3	3	3	3	27.9	23.9	23.9	24.457	226	2	5	4	4	5	3	3	3	3	3	4	3	3	3	3
A0A1S3WZY8_TOBAC	Diphosphomevalonate decarboxylase (EC 4.1.1.33) (Mevalonate pyrophosphate decarboxylase)	LOC107759723	Nicotiana tabacum (Common tobacco)	416	3;3	3;3	2;2	2	3	3	2	1	1	2	1	3	1	1	1	2	1	3	1	1	0	2	1	2	1	7.5	7.5	4.6	45.978	416	2	3	3	2	1	1	2	1	3	1	1	1	2	1	3
A0A1S3WZZ3_TOBAC	alpha-glucosidase-like	LOC107759721	Nicotiana tabacum (Common tobacco)	903	7	7	2	1	7	7	2	1	3	3	3	4	1	1	3	3	3	4	1	0	1	0	0	1	0	9.2	9.2	2.5	102.07	903	1	7	7	2	1	3	3	3	4	1	1	3	3	3	4
A0A1S3X040_TOBAC	adenine phosphoribosyltransferase 1-like	LOC107759759	Nicotiana tabacum (Common tobacco)	274	3;2;1;1;1	3;2;1;1;1	3;2;1;1;1	5	3	3	3	1	0	0	3	1	1	1	0	0	3	1	1	1	0	0	3	1	1	13.5	13.5	13.5	30.095	274	5	3	3	3	1	0	0	3	1	1	1	0	0	3	1
A0A1S3X073_TOBAC	phosphoglycolate phosphatase 1B, chloroplastic-like	LOC107759700	Nicotiana tabacum (Common tobacco)	340	11	11	10	1	11	11	10	8	7	7	7	8	5	8	7	7	7	8	5	7	6	6	6	7	4	35	35	32.1	37.211	340	1	11	11	10	8	7	7	7	8	5	8	7	7	7	8
A0A1S3X0C7_TOBAC	long chain acyl-CoA synthetase 9, chloroplastic-like	LOC107759755	Nicotiana tabacum (Common tobacco)	484	2;2;2	2;2;2	2;2;2	3	2	2	2	2	1	1	0	0	0	2	1	1	0	0	0	2	1	1	0	0	0	4.1	4.1	4.1	52.607	484	3	2	2	2	2	1	1	0	0	0	2	1	1	0	0
A0A1U7V5X0_NICSY	glutathione S-transferase L3-like isoform X2	LOC104215445	Nicotiana sylvestris (Wood tobacco) (South American tobacco)	234	4;4;4;4;2;1;1;1;1;1;1	4;4;4;4;2;1;1;1;1;1;1	4;4;4;4;2;1;1;1;1;1;1	11	4	4	4	0	0	0	2	2	3	0	0	0	2	2	3	0	0	0	2	2	3	16.2	16.2	16.2	27.046	234	11	4	4	4	0	0	0	2	2	3	0	0	0	2	2
A0A1S3X0K7_TOBAC	uncharacterized protein At4g06744-like	LOC107759842	Nicotiana tabacum (Common tobacco)	511	2	1	1	1	2	1	1	0	0	2	0	1	1	0	0	1	0	0	0	0	0	1	0	0	0	4.5	2.2	2.2	56.472	511	1	2	1	1	0	0	2	0	1	1	0	0	1	0	0
A0A1S3X0M5_TOBAC	60S ribosomal protein L4-like	LOC107759872	Nicotiana tabacum (Common tobacco)	405	7	1	1	1	7	1	1	5	3	5	4	1	2	1	0	1	0	0	0	1	0	1	0	0	0	14.6	2.5	2.5	44.624	405	1	7	1	1	5	3	5	4	1	2	1	0	1	0	0
U3RJ91_TOBAC	Mitochondrial gamma aminobutyrate transaminase 1		Nicotiana tabacum (Common tobacco)	512	8;8;3;2	1;1;1;1	0;0;0;0	4	8	1	0	6	6	4	6	6	6	1	0	0	0	0	0	0	0	0	0	0	0	19.5	2.3	0	56.187	512	4	8	1	0	6	6	4	6	6	6	1	0	0	0	0
A0A1S3X0P1_TOBAC	lon protease homolog, mitochondrial-like	LOC107759977	Nicotiana tabacum (Common tobacco)	274	1;1	1;1	1;1	2	1	1	1	0	1	1	0	0	1	0	1	1	0	0	1	0	1	1	0	0	1	3.3	3.3	3.3	30.418	274	2	1	1	1	0	1	1	0	0	1	0	1	1	0	0
A0A1S4BF20_TOBAC	Dirigent protein	LOC107807552	Nicotiana tabacum (Common tobacco)	191	1;1	1;1	1;1	2	1	1	1	1	1	1	1	1	1	1	1	1	1	1	1	1	1	1	1	1	1	6.3	6.3	6.3	21.062	191	2	1	1	1	1	1	1	1	1	1	1	1	1	1	1
A0A1S3X0T9_TOBAC	protein LHCP TRANSLOCATION DEFECT-like	LOC107760099	Nicotiana tabacum (Common tobacco)	178	3	3	1	1	3	3	1	2	1	2	3	2	1	2	1	2	3	2	1	1	1	1	1	1	1	15.7	15.7	7.9	19.587	178	1	3	3	1	2	1	2	3	2	1	2	1	2	3	2
A0A1S3YY81_TOBAC	vesicle-associated membrane protein 721	LOC107781042	Nicotiana tabacum (Common tobacco)	220	1;1;1;1;1	1;1;1;1;1	1;1;1;1;1	5	1	1	1	1	1	1	1	1	0	1	1	1	1	1	0	1	1	1	1	1	0	4.1	4.1	4.1	24.754	220	5	1	1	1	1	1	1	1	1	0	1	1	1	1	1
A0A1S3YU22_TOBAC	cytochrome c1-1, heme protein, mitochondrial	LOC107779532	Nicotiana tabacum (Common tobacco)	320	3;3;3;2;2;2	3;3;3;2;2;2	3;3;3;2;2;2	6	3	3	3	0	1	1	1	2	2	0	1	1	1	2	2	0	1	1	1	2	2	11.6	11.6	11.6	35.074	320	6	3	3	3	0	1	1	1	2	2	0	1	1	1	2
A0A1S3X0Y0_TOBAC	probable glutathione S-transferase parA	LOC107760143	Nicotiana tabacum (Common tobacco)	220	3;1	1;1	1;1	2	3	1	1	3	2	2	2	3	1	1	1	1	1	1	1	1	1	1	1	1	1	9.5	5.5	5.5	25.312	220	2	3	1	1	3	2	2	2	3	1	1	1	1	1	1
A0A1S3X0Y5_TOBAC	Ferredoxin--NADP reductase (EC 1.18.1.2)	LOC107760150	Nicotiana tabacum (Common tobacco)	362	13;12	13;12	13;12	2	13	13	13	12	12	11	12	13	12	12	12	11	12	13	12	12	12	11	12	13	12	40.6	40.6	40.6	40.306	362	2	13	13	13	12	12	11	12	13	12	12	12	11	12	13
A0A1S4A5I6_TOBAC	thylakoid lumenal 17.4 kDa protein, chloroplastic-like	LOC107793983	Nicotiana tabacum (Common tobacco)	238	4;4	4;4	4;4	2	4	4	4	3	3	3	3	2	2	3	3	3	3	2	2	3	3	3	3	2	2	18.5	18.5	18.5	25.812	238	2	4	4	4	3	3	3	3	2	2	3	3	3	3	2
A0A1S3X130_TOBAC	stress protein DDR48-like	LOC107760194	Nicotiana tabacum (Common tobacco)	249	7	4	4	1	7	4	4	4	4	2	5	5	2	2	2	1	3	3	1	2	2	1	3	3	1	38.6	18.9	18.9	27.414	249	1	7	4	4	4	4	2	5	5	2	2	2	1	3	3
A0A1S3X1A6_TOBAC	myosin-9-like	LOC107759966	Nicotiana tabacum (Common tobacco)	1315	43	10	10	1	43	10	10	26	25	25	29	26	23	7	8	7	6	5	7	7	8	7	6	5	7	36.8	9	9	147.98	1315	1	43	10	10	26	25	25	29	26	23	7	8	7	6	5
A0A1S4CM90_TOBAC	Non-specific lipid-transfer protein	LOC107820474	Nicotiana tabacum (Common tobacco)	114	1;1;1;1	1;1;1;1	1;1;1;1	4	1	1	1	0	1	1	1	1	1	0	1	1	1	1	1	0	1	1	1	1	1	13.2	13.2	13.2	11.382	114	4	1	1	1	0	1	1	1	1	1	0	1	1	1	1
A0A1S3X1G1_TOBAC	glycine-rich RNA-binding protein GRP1A-like isoform X2	LOC107760024	Nicotiana tabacum (Common tobacco)	118	5;4;3;3;3	5;4;3;3;3	3;2;1;1;1	5	5	5	3	3	2	3	4	5	3	3	2	3	4	5	3	1	1	2	2	3	1	43.2	43.2	33.9	12.125	118	5	5	5	3	3	2	3	4	5	3	3	2	3	4	5
A0A1S3XI75_TOBAC	4-hydroxy-3-methylbut-2-enyl diphosphate reductase, chloroplastic-like	LOC107765472	Nicotiana tabacum (Common tobacco)	461	5;5;5	5;5;5	5;5;5	3	5	5	5	3	1	1	2	1	2	3	1	1	2	1	2	3	1	1	2	1	2	12.6	12.6	12.6	51.827	461	3	5	5	5	3	1	1	2	1	2	3	1	1	2	1
A0A1S3X1I5_TOBAC	50S ribosomal protein L6, chloroplastic-like	LOC107760041	Nicotiana tabacum (Common tobacco)	227	5;5;5;2;2	5;5;5;2;2	5;5;5;2;2	5	5	5	5	1	1	3	2	2	4	1	1	3	2	2	4	1	1	3	2	2	4	23.3	23.3	23.3	25.303	227	5	5	5	5	1	1	3	2	2	4	1	1	3	2	2
A0A1S3X1L9_TOBAC	fructose-1,6-bisphosphatase class 1-like	LOC107760211	Nicotiana tabacum (Common tobacco)	410	3	3	1	1	3	3	1	1	3	2	0	2	1	1	3	2	0	2	1	0	1	1	0	1	0	8.5	8.5	2.9	45.069	410	1	3	3	1	1	3	2	0	2	1	1	3	2	0	2
A0A1S4CWX7_TOBAC	40S ribosomal protein S7	LOC107823503	Nicotiana tabacum (Common tobacco)	191	4;4;4;4;3	4;4;4;4;3	4;4;4;4;3	5	4	4	4	4	2	2	3	3	1	4	2	2	3	3	1	4	2	2	3	3	1	19.4	19.4	19.4	22.064	191	5	4	4	4	4	2	2	3	3	1	4	2	2	3	3
A0A1S3XZB0_TOBAC	Pyruvate dehydrogenase E1 component subunit alpha (EC 1.2.4.1)	LOC107770390	Nicotiana tabacum (Common tobacco)	434	2;2	1;1	1;1	2	2	1	1	2	1	1	1	1	0	1	0	1	0	0	0	1	0	1	0	0	0	7.4	3.2	3.2	47.835	434	2	2	1	1	2	1	1	1	1	0	1	0	1	0	0
A0A1S3YE23_TOBAC	protochlorophyllide-dependent translocon component 52, chloroplastic-like	LOC107775201	Nicotiana tabacum (Common tobacco)	549	1;1	1;1	1;1	2	1	1	1	0	0	1	0	0	0	0	0	1	0	0	0	0	0	1	0	0	0	2.2	2.2	2.2	63.082	549	2	1	1	1	0	0	1	0	0	0	0	0	1	0	0
Q2QFR2_NICBE	Cysteine proteinase glycinain type (Fragment)		Nicotiana benthamiana	355	2;2;2	2;2;2	2;2;2	3	2	2	2	1	2	2	1	2	1	1	2	2	1	2	1	1	2	2	1	2	1	9.3	9.3	9.3	39.148	355	3	2	2	2	1	2	2	1	2	1	1	2	2	1	2
A0A1S3XPU3_TOBAC	protein phosphatase 2C 57-like	LOC107767270	Nicotiana tabacum (Common tobacco)	392	1;1	1;1	1;1	2	1	1	1	1	0	0	0	0	0	1	0	0	0	0	0	1	0	0	0	0	0	3.6	3.6	3.6	43.029	392	2	1	1	1	1	0	0	0	0	0	1	0	0	0	0
A0A1S3XIW5_TOBAC	phospholipase A-2-activating protein-like	LOC107765477	Nicotiana tabacum (Common tobacco)	759	1;1	1;1	1;1	2	1	1	1	0	0	1	1	0	0	0	0	1	1	0	0	0	0	1	1	0	0	1.1	1.1	1.1	83.265	759	2	1	1	1	0	0	1	1	0	0	0	0	1	1	0
A0A1S3X2B9_TOBAC	2-oxoglutarate dehydrogenase, mitochondrial-like	LOC107760583	Nicotiana tabacum (Common tobacco)	1020	10;4;4	10;4;4	6;2;3	3	10	10	6	6	6	6	6	5	7	6	6	6	6	5	7	4	3	3	3	3	4	12.3	12.3	7.5	115.58	1020	3	10	10	6	6	6	6	6	5	7	6	6	6	6	5
A0A1S4A367_TOBAC	Adenylyl cyclase-associated protein	LOC107793271	Nicotiana tabacum (Common tobacco)	475	4;4	2;2	2;2	2	4	2	2	3	3	2	3	4	3	1	1	0	2	2	1	1	1	0	2	2	1	7.6	4.4	4.4	50.778	475	2	4	2	2	3	3	2	3	4	3	1	1	0	2	2
A0A1S3X2D6_TOBAC	bifunctional 3-dehydroquinate dehydratase/shikimate dehydrogenase, chloroplastic-like	LOC107760536	Nicotiana tabacum (Common tobacco)	365	1;1;1;1;1;1;1;1;1;1	1;1;1;1;1;1;1;1;1;1	1;1;1;1;1;1;1;1;1;1	10	1	1	1	0	1	1	1	1	0	0	1	1	1	1	0	0	1	1	1	1	0	2.5	2.5	2.5	39.963	365	10	1	1	1	0	1	1	1	1	0	0	1	1	1	1
A0A1S4A371_TOBAC	Coatomer subunit gamma	LOC107793274	Nicotiana tabacum (Common tobacco)	886	4;4;3;3	4;4;3;3	4;4;3;3	4	4	4	4	2	1	4	1	1	1	2	1	4	1	1	1	2	1	4	1	1	1	4.9	4.9	4.9	98.085	886	4	4	4	4	2	1	4	1	1	1	2	1	4	1	1
A0A1S3Y0M1_TOBAC	nudix hydrolase 3-like isoform X2	LOC107770936	Nicotiana tabacum (Common tobacco)	692	3;3;3	3;3;3	3;3;3	3	3	3	3	0	0	1	1	1	1	0	0	1	1	1	1	0	0	1	1	1	1	4.6	4.6	4.6	78.74	692	3	3	3	3	0	0	1	1	1	1	0	0	1	1	1
A0A1S3X2H3_TOBAC	Pyruvate kinase (EC 2.7.1.40)	LOC107760370	Nicotiana tabacum (Common tobacco)	245	4	1	1	1	4	1	1	3	3	4	2	4	4	1	1	1	0	1	1	1	1	1	0	1	1	20.4	4.1	4.1	26.907	245	1	4	1	1	3	3	4	2	4	4	1	1	1	0	1
A0A1S3X2I0_TOBAC	thioredoxin Y1, chloroplastic-like	LOC107760572	Nicotiana tabacum (Common tobacco)	174	3	1	1	1	3	1	1	2	2	2	2	2	1	0	0	0	1	0	0	0	0	0	1	0	0	20.7	7.5	7.5	19.095	174	1	3	1	1	2	2	2	2	2	1	0	0	0	1	0
A0A1U7Y384_NICSY	Ubiquitin carboxyl-terminal hydrolase (EC 3.4.19.12)	LOC104243000	Nicotiana sylvestris (Wood tobacco) (South American tobacco)	228	1;1;1;1;1;1	1;1;1;1;1;1	1;1;1;1;1;1	6	1	1	1	0	0	0	0	0	1	0	0	0	0	0	1	0	0	0	0	0	1	3.9	3.9	3.9	25.074	228	6	1	1	1	0	0	0	0	0	1	0	0	0	0	0
A0A1U7WTY9_NICSY	60S ribosomal protein L30-like	LOC104229770	Nicotiana sylvestris (Wood tobacco) (South American tobacco)	112	3;3;2;2;2;2;2;2	3;3;2;2;2;2;2;2	1;1;0;0;0;0;0;0	8	3	3	1	1	1	1	1	2	2	1	1	1	1	2	2	1	0	0	1	1	1	21.4	21.4	10.7	12.434	112	8	3	3	1	1	1	1	1	2	2	1	1	1	1	2
A0A1S4C898_TOBAC	probable enoyl-CoA hydratase 2, mitochondrial	LOC107816158	Nicotiana tabacum (Common tobacco)	319	2;2	2;2	2;2	2	2	2	2	0	0	2	0	0	1	0	0	2	0	0	1	0	0	2	0	0	1	6.6	6.6	6.6	34.663	319	2	2	2	2	0	0	2	0	0	1	0	0	2	0	0
A0A1S3X2X2_TOBAC	isoamylase 1, chloroplastic-like	LOC107760677	Nicotiana tabacum (Common tobacco)	792	1;1	1;1	1;1	2	1	1	1	0	0	0	0	1	1	0	0	0	0	1	1	0	0	0	0	1	1	1.1	1.1	1.1	88.962	792	2	1	1	1	0	0	0	0	1	1	0	0	0	0	1
A0A1S3X2Z0_TOBAC	triosephosphate isomerase, chloroplastic-like	LOC107760622	Nicotiana tabacum (Common tobacco)	327	13;12;1	13;12;1	8;8;0	3	13	13	8	9	12	11	12	12	10	9	12	11	12	12	10	4	7	6	7	7	5	41.9	41.9	24.8	34.762	327	3	13	13	8	9	12	11	12	12	10	9	12	11	12	12
A0A1S3ZHJ3_TOBAC	eukaryotic translation initiation factor 3 subunit C-like	LOC107786728	Nicotiana tabacum (Common tobacco)	367	1;1;1;1	1;1;1;1	1;1;1;1	4	1	1	1	1	1	1	0	0	0	1	1	1	0	0	0	1	1	1	0	0	0	2.2	2.2	2.2	40.721	367	4	1	1	1	1	1	1	0	0	0	1	1	1	0	0
A0A1S3ZY45_TOBAC	2-isopropylmalate synthase B	LOC107791752	Nicotiana tabacum (Common tobacco)	606	5;5;4;4;3;3;1	5;5;4;4;3;3;1	5;5;4;4;3;3;1	7	5	5	5	1	3	0	2	3	3	1	3	0	2	3	3	1	3	0	2	3	3	10.1	10.1	10.1	65.761	606	7	5	5	5	1	3	0	2	3	3	1	3	0	2	3
A0A1S4DHU2_TOBAC	AT-hook motif nuclear-localized protein 14-like	LOC107829884	Nicotiana tabacum (Common tobacco)	330	1;1	1;1	1;1	2	1	1	1	0	1	0	1	0	0	0	1	0	1	0	0	0	1	0	1	0	0	3.6	3.6	3.6	34.306	330	2	1	1	1	0	1	0	1	0	0	0	1	0	1	0
A0A1S4BYP1_TOBAC	uncharacterized protein LOC107813285 isoform X2	LOC107813285	Nicotiana tabacum (Common tobacco)	1338	3;3;3	3;3;3	3;3;3	3	3	3	3	1	0	2	0	3	0	1	0	2	0	3	0	1	0	2	0	3	0	1.9	1.9	1.9	143.75	1338	3	3	3	3	1	0	2	0	3	0	1	0	2	0	3
A0A1S4AVM3_TOBAC	NADH dehydrogenase [ubiquinone] iron-sulfur protein 8, mitochondrial-like	LOC107801885	Nicotiana tabacum (Common tobacco)	229	4;4;4;4;2	4;4;4;4;2	4;4;4;4;2	5	4	4	4	4	2	2	2	1	2	4	2	2	2	1	2	4	2	2	2	1	2	17	17	17	26.173	229	5	4	4	4	4	2	2	2	1	2	4	2	2	2	1
A0A1S4DGZ9_TOBAC	probable plastid-lipid-associated protein 13, chloroplastic	LOC107829677	Nicotiana tabacum (Common tobacco)	299	2;2	2;2	2;2	2	2	2	2	1	1	1	2	1	0	1	1	1	2	1	0	1	1	1	2	1	0	6.4	6.4	6.4	32.896	299	2	2	2	2	1	1	1	2	1	0	1	1	1	2	1
A0A1S3X3B7_TOBAC	uncharacterized protein LOC107760880	LOC107760880	Nicotiana tabacum (Common tobacco)	304	1;1	1;1	1;1	2	1	1	1	0	0	0	1	0	0	0	0	0	1	0	0	0	0	0	1	0	0	6.6	6.6	6.6	33.646	304	2	1	1	1	0	0	0	1	0	0	0	0	0	1	0
A0A1S3X3C5_TOBAC	Thioredoxin reductase (EC 1.8.1.9)	LOC107760805	Nicotiana tabacum (Common tobacco)	330	3;2	1;1	1;1	2	3	1	1	2	2	2	1	3	2	0	0	0	0	1	1	0	0	0	0	1	1	7.3	3.6	3.6	35.168	330	2	3	1	1	2	2	2	1	3	2	0	0	0	0	1
A0A1S4AVS8_TOBAC	copper transport protein ATX1-like isoform X1	LOC107801743	Nicotiana tabacum (Common tobacco)	117	4;4;3;3	4;4;3;3	4;4;3;3	4	4	4	4	3	2	4	4	4	2	3	2	4	4	4	2	3	2	4	4	4	2	41	41	41	12.371	117	4	4	4	4	3	2	4	4	4	2	3	2	4	4	4
A0A1S4B4Q4_TOBAC	10 kDa chaperonin-like	LOC107804443	Nicotiana tabacum (Common tobacco)	97	2;2	2;2	2;2	2	2	2	2	1	1	1	1	0	2	1	1	1	1	0	2	1	1	1	1	0	2	26.8	26.8	26.8	10.444	97	2	2	2	2	1	1	1	1	0	2	1	1	1	1	0
A0A1S3ZX72_TOBAC	haloacid dehalogenase-like hydrolase domain-containing protein At3g48420	LOC107791365	Nicotiana tabacum (Common tobacco)	317	8;8	8;8	8;8	2	8	8	8	7	7	5	7	7	7	7	7	5	7	7	7	7	7	5	7	7	7	23.7	23.7	23.7	33.936	317	2	8	8	8	7	7	5	7	7	7	7	7	5	7	7
A0A1S4BG76_TOBAC	uncharacterized protein LOC107807925 isoform X3	LOC107807925	Nicotiana tabacum (Common tobacco)	302	1;1;1;1;1;1	1;1;1;1;1;1	1;1;1;1;1;1	6	1	1	1	1	1	0	1	0	0	1	1	0	1	0	0	1	1	0	1	0	0	3.6	3.6	3.6	33.762	302	6	1	1	1	1	1	0	1	0	0	1	1	0	1	0
A0A1S4C9Q1_TOBAC	probable calcium-binding protein CML13	LOC107816741	Nicotiana tabacum (Common tobacco)	147	2;2;2;2;2;1	1;1;1;1;1;0	1;1;1;1;1;0	6	2	1	1	0	1	0	1	1	1	0	0	0	1	1	0	0	0	0	1	1	0	15	7.5	7.5	16.538	147	6	2	1	1	0	1	0	1	1	1	0	0	0	1	1
A0A1S3X3Q5_TOBAC	uncharacterized protein LOC107760858	LOC107760858	Nicotiana tabacum (Common tobacco)	319	12	12	2	1	12	12	2	10	11	8	8	8	8	10	11	8	8	8	8	2	2	1	1	1	1	47.6	47.6	8.2	35.806	319	1	12	12	2	10	11	8	8	8	8	10	11	8	8	8
A0A1S4C146_TOBAC	heterogeneous nuclear ribonucleoprotein 1-like	LOC107814059	Nicotiana tabacum (Common tobacco)	466	1;1	1;1	1;1	2	1	1	1	1	1	1	1	1	1	1	1	1	1	1	1	1	1	1	1	1	1	3.4	3.4	3.4	46.829	466	2	1	1	1	1	1	1	1	1	1	1	1	1	1	1
A0A1S4A181_TOBAC	uncharacterized protein At5g02240-like	LOC107792715	Nicotiana tabacum (Common tobacco)	306	4;4;1	4;4;1	4;4;1	3	4	4	4	4	3	4	4	4	3	4	3	4	4	4	3	4	3	4	4	4	3	18.6	18.6	18.6	33.176	306	3	4	4	4	4	3	4	4	4	3	4	3	4	4	4
A0A1U7WU21_NICSY	50S ribosomal protein L5, chloroplastic	LOC104230889	Nicotiana sylvestris (Wood tobacco) (South American tobacco)	267	6;6;1	6;6;1	6;6;1	3	6	6	6	4	6	4	3	3	3	4	6	4	3	3	3	4	6	4	3	3	3	30.7	30.7	30.7	29.46	267	3	6	6	6	4	6	4	3	3	3	4	6	4	3	3
A0A1S3Z661_TOBAC	Inositol-1-monophosphatase (EC 3.1.3.25)	LOC107783384	Nicotiana tabacum (Common tobacco)	347	4;4;4	4;4;4	4;4;4	3	4	4	4	2	1	4	1	1	2	2	1	4	1	1	2	2	1	4	1	1	2	13.8	13.8	13.8	37.032	347	3	4	4	4	2	1	4	1	1	2	2	1	4	1	1
A0A1S3X4P8_TOBAC	Serine hydroxymethyltransferase (EC 2.1.2.1)	LOC107761184	Nicotiana tabacum (Common tobacco)	471	14	14	1	1	14	14	1	8	9	11	11	8	10	8	9	11	11	8	10	1	1	1	1	1	1	39.9	39.9	2.8	51.95	471	1	14	14	1	8	9	11	11	8	10	8	9	11	11	8
A0A1S3X501_TOBAC	40S ribosomal protein S16-like	LOC107761136	Nicotiana tabacum (Common tobacco)	108	4;4;4;4;4;4	4;4;4;4;4;4	4;4;4;4;4;4	6	4	4	4	3	3	2	3	0	1	3	3	2	3	0	1	3	3	2	3	0	1	37	37	37	12.05	108	6	4	4	4	3	3	2	3	0	1	3	3	2	3	0
Q43798_TOBAC	Inorganic pyrophosphatase (EC 3.6.1.1) (pyrophosphate-energized vacuolar membrane proton pump-like)	ppa LOC107776628	Nicotiana tabacum (Common tobacco)	765	2;2;2;2;2;2;2;2;2;1;1;1;1	2;2;2;2;2;2;2;2;2;1;1;1;1	2;2;2;2;2;2;2;2;2;1;1;1;1	13	2	2	2	0	1	1	0	0	0	0	1	1	0	0	0	0	1	1	0	0	0	2.4	2.4	2.4	80.227	765	13	2	2	2	0	1	1	0	0	0	0	1	1	0	0
A0A1S4B8N9_TOBAC	phosphoenolpyruvate carboxykinase [ATP]-like	LOC107805694	Nicotiana tabacum (Common tobacco)	662	5;5	5;5	2;2	2	5	5	2	3	1	1	3	2	1	3	1	1	3	2	1	2	1	1	0	1	0	10.1	10.1	4.7	73.501	662	2	5	5	2	3	1	1	3	2	1	3	1	1	3	2
A0A1S4B8V7_TOBAC	V-type proton ATPase subunit B2-like	LOC107805728	Nicotiana tabacum (Common tobacco)	488	16;16;16;16;16;16	16;16;16;16;16;16	16;16;16;16;16;16	6	16	16	16	12	12	13	13	10	11	12	12	13	13	10	11	12	12	13	13	10	11	37.7	37.7	37.7	54.163	488	6	16	16	16	12	12	13	13	10	11	12	12	13	13	10
A0A1S3X5E0_TOBAC	probable nucleoredoxin 1	LOC107761425	Nicotiana tabacum (Common tobacco)	520	11	3	3	1	11	3	3	10	10	8	9	10	7	3	3	3	3	2	1	3	3	3	3	2	1	25.6	5	5	58.717	520	1	11	3	3	10	10	8	9	10	7	3	3	3	3	2
A0A1S3ZCU2_TOBAC	brefeldin A-inhibited guanine nucleotide-exchange protein 5-like	LOC107785370	Nicotiana tabacum (Common tobacco)	1575	2;2	2;2	2;2	2	2	2	2	1	1	0	1	1	0	1	1	0	1	1	0	1	1	0	1	1	0	1.3	1.3	1.3	174.4	1575	2	2	2	2	1	1	0	1	1	0	1	1	0	1	1
A0A1S3X5G6_TOBAC	26S protease regulatory subunit 10B homolog A	LOC107761373	Nicotiana tabacum (Common tobacco)	272	3;3;3;3;3;3	3;3;3;3;3;3	3;3;3;3;3;3	6	3	3	3	2	1	0	2	2	1	2	1	0	2	2	1	2	1	0	2	2	1	11.4	11.4	11.4	30.275	272	6	3	3	3	2	1	0	2	2	1	2	1	0	2	2
A0A1S3X5I4_TOBAC	GrpE protein homolog	LOC107761529	Nicotiana tabacum (Common tobacco)	297	3;3;2;2;1;1	3;3;2;2;1;1	3;3;2;2;1;1	6	3	3	3	3	1	2	1	2	1	3	1	2	1	2	1	3	1	2	1	2	1	10.1	10.1	10.1	33.295	297	6	3	3	3	3	1	2	1	2	1	3	1	2	1	2
A0A1S3XK53_TOBAC	probable sucrose-phosphate synthase	LOC107766133	Nicotiana tabacum (Common tobacco)	1054	3;3;3;1;1;1;1	3;3;3;1;1;1;1	3;3;3;1;1;1;1	7	3	3	3	1	1	1	1	1	2	1	1	1	1	1	2	1	1	1	1	1	2	2.7	2.7	2.7	118.74	1054	7	3	3	3	1	1	1	1	1	2	1	1	1	1	1
A0A1S3X7U5_TOBAC	chlorophyll(Ide) b reductase NOL, chloroplastic-like isoform X2	LOC107762138	Nicotiana tabacum (Common tobacco)	311	1;1;1	1;1;1	1;1;1	3	1	1	1	1	1	1	0	1	1	1	1	1	0	1	1	1	1	1	0	1	1	6.1	6.1	6.1	34.049	311	3	1	1	1	1	1	1	0	1	1	1	1	1	0	1
A0A1S4A333_TOBAC	nuclear-pore anchor-like	LOC107793244	Nicotiana tabacum (Common tobacco)	2052	1;1	1;1	1;1	2	1	1	1	1	1	1	0	0	1	1	1	1	0	0	1	1	1	1	0	0	1	0.5	0.5	0.5	230.58	2052	2	1	1	1	1	1	1	0	0	1	1	1	1	0	0
A0A1S3X5W6_TOBAC	trigger factor-like protein TIG, Chloroplastic	LOC107761526	Nicotiana tabacum (Common tobacco)	549	5	1	1	1	5	1	1	3	2	3	1	1	0	0	0	1	0	0	0	0	0	1	0	0	0	11.1	2	2	61.388	549	1	5	1	1	3	2	3	1	1	0	0	0	1	0	0
A0A1S3X5X6_TOBAC	thioredoxin-like protein HCF164, chloroplastic	LOC107761531	Nicotiana tabacum (Common tobacco)	265	3	3	1	1	3	3	1	2	2	0	3	0	1	2	2	0	3	0	1	0	1	0	1	0	0	11.7	11.7	3.4	29.719	265	1	3	3	1	2	2	0	3	0	1	2	2	0	3	0
A0A1S3X5Z4_TOBAC	2-methylene-furan-3-one reductase	LOC107761424	Nicotiana tabacum (Common tobacco)	388	9	4	4	1	9	4	4	8	7	8	7	8	7	3	3	3	2	3	2	3	3	3	2	3	2	30.7	13.1	13.1	41.22	388	1	9	4	4	8	7	8	7	8	7	3	3	3	2	3
A0A1S4CDG6_TOBAC	probable UDP-arabinopyranose mutase 5	LOC107817646	Nicotiana tabacum (Common tobacco)	348	1;1	1;1	1;1	2	1	1	1	0	0	0	0	1	0	0	0	0	0	1	0	0	0	0	0	1	0	3.2	3.2	3.2	38.96	348	2	1	1	1	0	0	0	0	1	0	0	0	0	0	1
R9R4F9_TOBAC	Nectarin I (Fragment)	Nec1	Nicotiana tabacum (Common tobacco)	162	2;2;2;2;2;2;2;2;1	2;2;2;2;2;2;2;2;1	2;2;2;2;2;2;2;2;1	9	2	2	2	1	1	1	2	2	2	1	1	1	2	2	2	1	1	1	2	2	2	17.9	17.9	17.9	17.313	162	9	2	2	2	1	1	1	2	2	2	1	1	1	2	2
A0A1S3X618_TOBAC	uncharacterized protein At2g37660, chloroplastic-like isoform X2	LOC107761634	Nicotiana tabacum (Common tobacco)	287	1;1;1	1;1;1	1;1;1	3	1	1	1	1	0	1	0	0	0	1	0	1	0	0	0	1	0	1	0	0	0	3.8	3.8	3.8	31.249	287	3	1	1	1	1	0	1	0	0	0	1	0	1	0	0
A0A1S3X644_TOBAC	DEAD-box ATP-dependent RNA helicase 40-like	LOC107761593	Nicotiana tabacum (Common tobacco)	1146	3;3	2;2	2;2	2	3	2	2	2	0	1	1	0	3	2	0	1	0	0	2	2	0	1	0	0	2	2.4	1.4	1.4	124.72	1146	2	3	2	2	2	0	1	1	0	3	2	0	1	0	0
A0A1S3ZHA2_TOBAC	vacuolar-sorting receptor 3-like	LOC107786836	Nicotiana tabacum (Common tobacco)	631	1;1	1;1	1;1	2	1	1	1	0	0	0	1	0	0	0	0	0	1	0	0	0	0	0	1	0	0	2.2	2.2	2.2	69.995	631	2	1	1	1	0	0	0	1	0	0	0	0	0	1	0
A0A1S3X6V0_TOBAC	Xylose isomerase (EC 5.3.1.5)	LOC107761872	Nicotiana tabacum (Common tobacco)	481	7	7	2	1	7	7	2	4	3	4	4	5	5	4	3	4	4	5	5	2	1	2	1	2	2	14.3	14.3	4.4	53.47	481	1	7	7	2	4	3	4	4	5	5	4	3	4	4	5
A0A1S3X6W9_TOBAC	Pyrophosphate--fructose 6-phosphate 1-phosphotransferase subunit alpha (PFP) (6-phosphofructokinase, pyrophosphate dependent) (PPi-PFK) (Pyrophosphate-dependent 6-phosphofructose-1-kinase)	LOC107761890 PFP-ALPHA	Nicotiana tabacum (Common tobacco)	616	4	1	1	1	4	1	1	2	2	2	2	2	1	1	0	1	0	0	0	1	0	1	0	0	0	6.7	1.3	1.3	67.412	616	1	4	1	1	2	2	2	2	2	1	1	0	1	0	0
A0A1S3X6Y3_TOBAC	uncharacterized protein sll1770-like isoform X2	LOC107761847	Nicotiana tabacum (Common tobacco)	713	3;3;3	3;3;3	3;3;3	3	3	3	3	2	1	0	0	0	0	2	1	0	0	0	0	2	1	0	0	0	0	4.8	4.8	4.8	81.062	713	3	3	3	3	2	1	0	0	0	0	2	1	0	0	0
A0A1S3XTL8_TOBAC	uncharacterized protein LOC107768657 isoform X2	LOC107768657	Nicotiana tabacum (Common tobacco)	231	2;2;2;2;1	2;2;2;2;1	2;2;2;2;1	5	2	2	2	0	0	1	1	1	0	0	0	1	1	1	0	0	0	1	1	1	0	8.7	8.7	8.7	25.533	231	5	2	2	2	0	0	1	1	1	0	0	0	1	1	1
A0A1S3X706_TOBAC	phosphoglucomutase, chloroplastic	LOC107761864	Nicotiana tabacum (Common tobacco)	630	10;7;7;7;7;6	10;7;7;7;7;6	10;7;7;7;7;6	6	10	10	10	5	4	4	4	4	3	5	4	4	4	4	3	5	4	4	4	4	3	21.3	21.3	21.3	68.641	630	6	10	10	10	5	4	4	4	4	3	5	4	4	4	4
A0A1S3X711_TOBAC	Phosphoribulokinase (EC 2.7.1.19)	LOC107761746	Nicotiana tabacum (Common tobacco)	406	12	1	0	1	12	1	0	12	11	12	12	11	10	1	1	1	1	1	1	0	0	0	0	0	0	41.4	3.2	0	45.123	406	1	12	1	0	12	11	12	12	11	10	1	1	1	1	1
A0A1S3X7D2_TOBAC	calcium uniporter protein 2, mitochondrial-like isoform X2	LOC107762012	Nicotiana tabacum (Common tobacco)	196	1;1;1;1	1;1;1;1	1;1;1;1	4	1	1	1	0	0	0	1	0	0	0	0	0	1	0	0	0	0	0	1	0	0	4.6	4.6	4.6	22.199	196	4	1	1	1	0	0	0	1	0	0	0	0	0	1	0
A0A1S3YAQ0_TOBAC	SH3 domain-containing protein 3-like	LOC107774350	Nicotiana tabacum (Common tobacco)	353	1;1	1;1	1;1	2	1	1	1	0	0	0	1	0	0	0	0	0	1	0	0	0	0	0	1	0	0	3.4	3.4	3.4	39.717	353	2	1	1	1	0	0	0	1	0	0	0	0	0	1	0
A0A1S4A9L8_TOBAC	chaperone protein dnaJ 10-like isoform X2	LOC107795251	Nicotiana tabacum (Common tobacco)	394	2;2;2;2	2;2;2;2	2;2;2;2	4	2	2	2	0	0	0	0	1	1	0	0	0	0	1	1	0	0	0	0	1	1	4.3	4.3	4.3	43.959	394	4	2	2	2	0	0	0	0	1	1	0	0	0	0	1
I2FJN7_TOBAC	Polyadenylate-binding protein (PABP)	PABP LOC107761991	Nicotiana tabacum (Common tobacco)	657	4;4;2	3;3;1	2;2;0	3	4	3	2	2	3	3	3	2	2	1	2	2	2	1	1	1	2	2	1	1	1	7.2	5.8	3.3	71.765	657	3	4	3	2	2	3	3	3	2	2	1	2	2	2	1
A0A1S3X7F3_TOBAC	rhodanese-like domain-containing protein 9, chloroplastic	LOC107761899	Nicotiana tabacum (Common tobacco)	149	1;1;1	1;1;1	1;1;1	3	1	1	1	0	0	0	1	0	0	0	0	0	1	0	0	0	0	0	1	0	0	6.7	6.7	6.7	16.749	149	3	1	1	1	0	0	0	1	0	0	0	0	0	1	0
A0A1S3X7L7_TOBAC	isoamylase 3, chloroplastic-like	LOC107761962	Nicotiana tabacum (Common tobacco)	399	1;1;1	1;1;1	1;1;1	3	1	1	1	1	1	1	1	1	1	1	1	1	1	1	1	1	1	1	1	1	1	2.3	2.3	2.3	45.711	399	3	1	1	1	1	1	1	1	1	1	1	1	1	1	1
A0A1S3X7M0_TOBAC	ATP synthase subunit gamma, mitochondrial	LOC107762073	Nicotiana tabacum (Common tobacco)	321	8;8;7;7	8;8;7;7	8;8;7;7	4	8	8	8	5	5	5	5	4	3	5	5	5	5	4	3	5	5	5	5	4	3	25.5	25.5	25.5	35.346	321	4	8	8	8	5	5	5	5	4	3	5	5	5	5	4
A0A1S3X7T0_TOBAC	phosphoenolpyruvate carboxylase-like	LOC107762239	Nicotiana tabacum (Common tobacco)	966	30;28	12;11	5;5	2	30	12	5	22	23	21	22	20	15	9	8	9	8	7	3	3	4	4	4	3	1	34.1	16.4	7.1	110.36	966	2	30	12	5	22	23	21	22	20	15	9	8	9	8	7
A0A1S4DH74_TOBAC	beta-fructofuranosidase, insoluble isoenzyme CWINV1-like	LOC107829669	Nicotiana tabacum (Common tobacco)	569	2;2	2;2	2;2	2	2	2	2	2	1	0	0	0	0	2	1	0	0	0	0	2	1	0	0	0	0	4.6	4.6	4.6	63.745	569	2	2	2	2	2	1	0	0	0	0	2	1	0	0	0
A0A1S4CB00_TOBAC	probable 2,3-bisphosphoglycerate-independent phosphoglycerate mutase	LOC107817040	Nicotiana tabacum (Common tobacco)	494	1;1	1;1	1;1	2	1	1	1	0	0	0	0	1	1	0	0	0	0	1	1	0	0	0	0	1	1	2.8	2.8	2.8	53.169	494	2	1	1	1	0	0	0	0	1	1	0	0	0	0	1
A0A1S3X7Z1_TOBAC	Thioredoxin	LOC107762104	Nicotiana tabacum (Common tobacco)	126	3	3	2	1	3	3	2	1	2	1	3	2	2	1	2	1	3	2	2	1	2	1	2	2	1	22.2	22.2	15.9	13.956	126	1	3	3	2	1	2	1	3	2	2	1	2	1	3	2
A0A1S3X832_TOBAC	staphylococcal nuclease domain-containing protein 1-like	LOC107762347	Nicotiana tabacum (Common tobacco)	753	6;4;2;2	2;1;1;1	2;1;1;1	4	6	2	2	4	4	4	3	3	5	1	1	1	0	0	1	1	1	1	0	0	1	8.8	3.7	3.7	82.586	753	4	6	2	2	4	4	4	3	3	5	1	1	1	0	0
A0A1S3Y9V0_TOBAC	uncharacterized protein LOC107774098	LOC107774098	Nicotiana tabacum (Common tobacco)	227	1;1	1;1	1;1	2	1	1	1	0	1	1	0	0	0	0	1	1	0	0	0	0	1	1	0	0	0	4.4	4.4	4.4	24.86	227	2	1	1	1	0	1	1	0	0	0	0	1	1	0	0
A0A1S4CCQ3_TOBAC	probable NAD(P)H dehydrogenase (Quinone) FQR1-like 2	LOC107817434	Nicotiana tabacum (Common tobacco)	258	1;1	1;1	1;1	2	1	1	1	0	0	1	0	1	0	0	0	1	0	1	0	0	0	1	0	1	0	4.3	4.3	4.3	27.638	258	2	1	1	1	0	0	1	0	1	0	0	0	1	0	1
A0A1S3ZJS1_TOBAC	proteasome subunit beta type-7-A	LOC107787670	Nicotiana tabacum (Common tobacco)	167	1;1;1;1;1;1;1	1;1;1;1;1;1;1	1;1;1;1;1;1;1	7	1	1	1	1	1	1	1	1	1	1	1	1	1	1	1	1	1	1	1	1	1	5.4	5.4	5.4	17.936	167	7	1	1	1	1	1	1	1	1	1	1	1	1	1	1
A0A1S4BMK9_TOBAC	26S proteasome non-ATPase regulatory subunit 8 homolog A-like	LOC107809911	Nicotiana tabacum (Common tobacco)	267	1;1;1	1;1;1	1;1;1	3	1	1	1	0	0	0	1	0	1	0	0	0	1	0	1	0	0	0	1	0	1	3.7	3.7	3.7	30.904	267	3	1	1	1	0	0	0	1	0	1	0	0	0	1	0
A0A1S3Z4X3_TOBAC	MICOS complex subunit MIC60-like	LOC107782960	Nicotiana tabacum (Common tobacco)	640	2;2	2;2	2;2	2	2	2	2	1	1	1	0	2	1	1	1	1	0	2	1	1	1	1	0	2	1	4.1	4.1	4.1	70.341	640	2	2	2	2	1	1	1	0	2	1	1	1	1	0	2
A0A1S3X8I3_TOBAC	(+)-neomenthol dehydrogenase-like isoform X1	LOC107762361	Nicotiana tabacum (Common tobacco)	321	2;1	2;1	2;1	2	2	2	2	0	1	0	0	0	1	0	1	0	0	0	1	0	1	0	0	0	1	5.6	5.6	5.6	35.513	321	2	2	2	2	0	1	0	0	0	1	0	1	0	0	0
A0A1S3X8J3_TOBAC	Carboxypeptidase (EC 3.4.16.-)	LOC107762483	Nicotiana tabacum (Common tobacco)	499	5;4;1;1	5;4;1;1	5;4;1;1	4	5	5	5	2	2	2	3	3	2	2	2	2	3	3	2	2	2	2	3	3	2	11	11	11	56.146	499	4	5	5	5	2	2	2	3	3	2	2	2	2	3	3
A0A1S3ZXG3_TOBAC	Hexosyltransferase (EC 2.4.1.-)	LOC107791445	Nicotiana tabacum (Common tobacco)	534	1;1;1;1;1;1;1;1;1;1;1	1;1;1;1;1;1;1;1;1;1;1	1;1;1;1;1;1;1;1;1;1;1	11	1	1	1	0	0	0	1	0	0	0	0	0	1	0	0	0	0	0	1	0	0	1.7	1.7	1.7	61.998	534	11	1	1	1	0	0	0	1	0	0	0	0	0	1	0
A0A1S3X8S4_TOBAC	stem-specific protein TSJT1-like	LOC107762442	Nicotiana tabacum (Common tobacco)	251	6;4	6;4	6;4	2	6	6	6	1	3	4	3	1	1	1	3	4	3	1	1	1	3	4	3	1	1	28.3	28.3	28.3	27.299	251	2	6	6	6	1	3	4	3	1	1	1	3	4	3	1
A0A1S3X916_TOBAC	basic 7S globulin-like	LOC107762538	Nicotiana tabacum (Common tobacco)	438	4	4	4	1	4	4	4	1	3	2	2	2	1	1	3	2	2	2	1	1	3	2	2	2	1	12.3	12.3	12.3	46.84	438	1	4	4	4	1	3	2	2	2	1	1	3	2	2	2
A0A1S4AUN8_TOBAC	NADH dehydrogenase [ubiquinone] iron-sulfur protein 7, mitochondrial-like	LOC107801402	Nicotiana tabacum (Common tobacco)	212	3;3;3;2;1	3;3;3;2;1	3;3;3;2;1	5	3	3	3	1	1	1	0	1	1	1	1	1	0	1	1	1	1	1	0	1	1	12.7	12.7	12.7	23.665	212	5	3	3	3	1	1	1	0	1	1	1	1	1	0	1
A0A1S3ZWW8_TOBAC	probable protein phosphatase 2C 11 isoform X2	LOC107791314	Nicotiana tabacum (Common tobacco)	330	2;2;2;1;1	1;1;1;1;1	1;1;1;1;1	5	2	1	1	1	1	2	2	2	1	1	1	1	1	1	1	1	1	1	1	1	1	5.8	2.7	2.7	35.779	330	5	2	1	1	1	1	2	2	2	1	1	1	1	1	1
A0A1S3X9D6_TOBAC	Nucleoside diphosphate kinase (EC 2.7.4.6)	LOC107762688	Nicotiana tabacum (Common tobacco)	148	4;2	1;1	1;1	2	4	1	1	2	3	2	4	4	3	1	1	1	1	1	1	1	1	1	1	1	1	32.4	10.8	10.8	16.638	148	2	4	1	1	2	3	2	4	4	3	1	1	1	1	1
A0A1S4D6R7_TOBAC	Glucose-1-phosphate adenylyltransferase (EC 2.7.7.27) (ADP-glucose pyrophosphorylase)	LOC107826565	Nicotiana tabacum (Common tobacco)	528	3;3;3	2;2;2	2;2;2	3	3	2	2	2	1	1	1	1	2	1	0	0	0	0	1	1	0	0	0	0	1	6.4	4.5	4.5	58.366	528	3	3	2	2	2	1	1	1	1	2	1	0	0	0	0
A0A1S4CR56_TOBAC	probable alpha,alpha-trehalose-phosphate synthase [UDP-forming] 7	LOC107821671	Nicotiana tabacum (Common tobacco)	858	2;2	2;2	2;2	2	2	2	2	0	1	1	1	1	1	0	1	1	1	1	1	0	1	1	1	1	1	2.8	2.8	2.8	97.297	858	2	2	2	2	0	1	1	1	1	1	0	1	1	1	1
A0A1S4CYA9_TOBAC	ras-related protein Rab7	LOC107823953	Nicotiana tabacum (Common tobacco)	184	2;2;2;2	1;1;1;1	1;1;1;1	4	2	1	1	2	1	2	0	2	2	1	1	1	0	1	1	1	1	1	0	1	1	10.9	5.4	5.4	20.848	184	4	2	1	1	2	1	2	0	2	2	1	1	1	0	1
A0A1S3X9U6_TOBAC	ATP-dependent zinc metalloprotease FTSH 2, chloroplastic	LOC107762804	Nicotiana tabacum (Common tobacco)	693	19	19	19	1	19	19	19	15	13	10	14	11	10	15	13	10	14	11	10	15	13	10	14	11	10	34.9	34.9	34.9	74.381	693	1	19	19	19	15	13	10	14	11	10	15	13	10	14	11
A0A1S3X9U8_TOBAC	actin-104	LOC107762828	Nicotiana tabacum (Common tobacco)	377	9;9	2;2	1;1	2	9	2	1	6	7	7	7	5	5	1	1	1	2	2	1	0	0	0	1	1	0	30.5	5	2.9	41.753	377	2	9	2	1	6	7	7	7	5	5	1	1	1	2	2
A0A1S3XDQ4_TOBAC	BSD domain-containing protein 1-like	LOC107764070	Nicotiana tabacum (Common tobacco)	505	1;1	1;1	1;1	2	1	1	1	1	0	0	0	0	0	1	0	0	0	0	0	1	0	0	0	0	0	2.8	2.8	2.8	55.967	505	2	1	1	1	1	0	0	0	0	0	1	0	0	0	0
A0A1S4C0X2_TOBAC	Elongation factor Tu	LOC107813892	Nicotiana tabacum (Common tobacco)	450	4;4;3	3;3;2	3;3;2	3	4	3	3	2	2	2	2	0	2	1	1	1	1	0	2	1	1	1	1	0	2	11.1	7.8	7.8	49.145	450	3	4	3	3	2	2	2	2	0	2	1	1	1	1	0
A0A1S4CUN3_TOBAC	2-dehydro-3-deoxyphosphooctonate aldolase 1	LOC107822777	Nicotiana tabacum (Common tobacco)	290	5;5;1	5;5;1	5;5;1	3	5	5	5	2	5	5	4	2	3	2	5	5	4	2	3	2	5	5	4	2	3	20.3	20.3	20.3	31.849	290	3	5	5	5	2	5	5	4	2	3	2	5	5	4	2
A0A1S3XA93_TOBAC	endo-1,31,4-beta-D-glucanase-like	LOC107762850	Nicotiana tabacum (Common tobacco)	239	3;1	3;1	3;1	2	3	3	3	2	3	3	3	3	2	2	3	3	3	3	2	2	3	3	3	3	2	13.4	13.4	13.4	25.909	239	2	3	3	3	2	3	3	3	3	2	2	3	3	3	3
A0A1S3XAA8_TOBAC	uncharacterized protein LOC107762863	LOC107762863	Nicotiana tabacum (Common tobacco)	115	1	1	1	1	1	1	1	0	0	1	0	0	0	0	0	1	0	0	0	0	0	1	0	0	0	10.4	10.4	10.4	12.157	115	1	1	1	1	0	0	1	0	0	0	0	0	1	0	0
A0A1S3XAB9_TOBAC	Glutamate dehydrogenase	LOC107762966	Nicotiana tabacum (Common tobacco)	411	6;5	6;5	2;1	2	6	6	2	3	3	3	4	2	4	3	3	3	4	2	4	1	0	1	0	0	1	14.6	14.6	5.1	44.459	411	2	6	6	2	3	3	3	4	2	4	3	3	3	4	2
A0A1S3YSF6_TOBAC	Beta-galactosidase (EC 3.2.1.23)	LOC107779266	Nicotiana tabacum (Common tobacco)	840	2;2	1;1	1;1	2	2	1	1	2	2	2	0	0	0	1	1	1	0	0	0	1	1	1	0	0	0	2.3	1.3	1.3	93.412	840	2	2	1	1	2	2	2	0	0	0	1	1	1	0	0
A0A1S3XAK0_TOBAC	putative esterase YitV	LOC107763041	Nicotiana tabacum (Common tobacco)	381	2;2	2;2	2;2	2	2	2	2	2	1	1	1	1	1	2	1	1	1	1	1	2	1	1	1	1	1	4.5	4.5	4.5	42.863	381	2	2	2	2	2	1	1	1	1	1	2	1	1	1	1
A0A1S3XAN1_TOBAC	40S ribosomal protein S14-2	LOC107763058 LOC107808558	Nicotiana tabacum (Common tobacco)	150	3;3;2;1	3;3;2;1	3;3;2;1	4	3	3	3	0	1	0	1	1	0	0	1	0	1	1	0	0	1	0	1	1	0	22.7	22.7	22.7	16.345	150	4	3	3	3	0	1	0	1	1	0	0	1	0	1	1
A0A1S3XAR3_TOBAC	protein DJ-1 homolog B-like	LOC107763100	Nicotiana tabacum (Common tobacco)	439	3	1	1	1	3	1	1	1	1	1	2	3	2	0	0	0	1	1	1	0	0	0	1	1	1	8	2.5	2.5	47.064	439	1	3	1	1	1	1	1	2	3	2	0	0	0	1	1
A0A1S3XAV1_TOBAC	Protein yippee-like	LOC107763108	Nicotiana tabacum (Common tobacco)	106	2	2	1	1	2	2	1	2	2	1	1	1	1	2	2	1	1	1	1	1	1	1	1	1	1	20.8	20.8	8.5	12.117	106	1	2	2	1	2	2	1	1	1	1	2	2	1	1	1
A0A1S4C2S1_TOBAC	40S ribosomal protein S2-3-like	LOC107814537 LOC107795726	Nicotiana tabacum (Common tobacco)	280	5;5;5	5;5;5	2;2;2	3	5	5	2	3	5	5	3	3	2	3	5	5	3	3	2	0	2	2	0	0	0	23.2	23.2	9.3	30.623	280	3	5	5	2	3	5	5	3	3	2	3	5	5	3	3
A0A1S4D1H5_TOBAC	RWD domain-containing protein 1-like isoform X3	LOC107824980	Nicotiana tabacum (Common tobacco)	234	2;2;2	2;2;2	2;2;2	3	2	2	2	1	0	1	2	2	1	1	0	1	2	2	1	1	0	1	2	2	1	10.3	10.3	10.3	26.419	234	3	2	2	2	1	0	1	2	2	1	1	0	1	2	2
A0A1S3ZQD3_TOBAC	eukaryotic translation initiation factor 4B1-like	LOC107789198	Nicotiana tabacum (Common tobacco)	632	2;2	2;2	2;2	2	2	2	2	0	2	1	2	2	2	0	2	1	2	2	2	0	2	1	2	2	2	4.6	4.6	4.6	69.979	632	2	2	2	2	0	2	1	2	2	2	0	2	1	2	2
A0A1S3XB16_TOBAC	spermidine synthase isoform X2	LOC107763093	Nicotiana tabacum (Common tobacco)	314	5;5;5;1;1	5;5;5;1;1	5;5;5;1;1	5	5	5	5	3	4	2	5	3	3	3	4	2	5	3	3	3	4	2	5	3	3	18.2	18.2	18.2	34.441	314	5	5	5	5	3	4	2	5	3	3	3	4	2	5	3
A0A1S4CEA3_TOBAC	thylakoid lumenal 19 kDa protein, chloroplastic-like	LOC107817913	Nicotiana tabacum (Common tobacco)	243	3;3	3;3	3;3	2	3	3	3	3	2	2	3	3	3	3	2	2	3	3	3	3	2	2	3	3	3	15.6	15.6	15.6	26.505	243	2	3	3	3	3	2	2	3	3	3	3	2	2	3	3
Q9TNL9_TOBAC	Stromal ascorbate peroxidase (EC 1.11.1.11)		Nicotiana tabacum (Common tobacco)	386	8;8;8;8;8;8;8;8	8;8;8;8;8;8;8;8	8;8;8;8;8;8;8;8	8	8	8	8	5	5	4	7	5	4	5	5	4	7	5	4	5	5	4	7	5	4	22.5	22.5	22.5	41.924	386	8	8	8	8	5	5	4	7	5	4	5	5	4	7	5
A0A1S3ZIE1_TOBAC	photosystem I reaction center subunit II, chloroplastic	LOC107787208	Nicotiana tabacum (Common tobacco)	204	7;7;7;5	7;7;7;5	7;7;7;5	4	7	7	7	6	5	6	6	6	6	6	5	6	6	6	6	6	5	6	6	6	6	30.4	30.4	30.4	22.424	204	4	7	7	7	6	5	6	6	6	6	6	5	6	6	6
A0A1S3XBF4_TOBAC	protein plastid transcriptionally active 16, chloroplastic-like isoform X2	LOC107763187	Nicotiana tabacum (Common tobacco)	508	11;11	11;11	5;5	2	11	11	5	7	8	6	7	6	5	7	8	6	7	6	5	2	4	1	2	2	2	26.8	26.8	11	54.45	508	2	11	11	5	7	8	6	7	6	5	7	8	6	7	6
A0A1S4C4X2_TOBAC	T-complex protein 1 subunit epsilon-like	LOC107815179	Nicotiana tabacum (Common tobacco)	535	7;7	7;7	7;7	2	7	7	7	6	3	4	4	3	3	6	3	4	4	3	3	6	3	4	4	3	3	13.6	13.6	13.6	59.063	535	2	7	7	7	6	3	4	4	3	3	6	3	4	4	3
A0A1S4C3H9_TOBAC	gamma carbonic anhydrase 1, mitochondrial-like	LOC107814673	Nicotiana tabacum (Common tobacco)	268	6;6;2;2;1	6;6;2;2;1	6;6;2;2;1	5	6	6	6	2	3	4	3	4	3	2	3	4	3	4	3	2	3	4	3	4	3	26.9	26.9	26.9	29.067	268	5	6	6	6	2	3	4	3	4	3	2	3	4	3	4
A0A1S3XBV6_TOBAC	glycine-rich RNA-binding protein 2, mitochondrial-like	LOC107763441	Nicotiana tabacum (Common tobacco)	275	1;1;1	1;1;1	1;1;1	3	1	1	1	0	0	0	1	0	1	0	0	0	1	0	1	0	0	0	1	0	1	4.7	4.7	4.7	27.388	275	3	1	1	1	0	0	0	1	0	1	0	0	0	1	0
A0A1S3XBW7_TOBAC	chloroplastic lipocalin-like	LOC107763432	Nicotiana tabacum (Common tobacco)	335	4;3	4;3	4;3	2	4	4	4	1	1	2	2	3	2	1	1	2	2	3	2	1	1	2	2	3	2	10.7	10.7	10.7	37.351	335	2	4	4	4	1	1	2	2	3	2	1	1	2	2	3
A0A1S3XBY8_TOBAC	alpha-glucosidase-like	LOC107763450	Nicotiana tabacum (Common tobacco)	899	6	1	1	1	6	1	1	1	2	4	3	3	2	0	0	1	0	0	1	0	0	1	0	0	1	7.9	1.2	1.2	101.52	899	1	6	1	1	1	2	4	3	3	2	0	0	1	0	0
A0A1S4CF02_TOBAC	pyruvate dehydrogenase E1 component subunit beta-3, chloroplastic-like	LOC107818291	Nicotiana tabacum (Common tobacco)	410	4;4;4;3	4;4;4;3	4;4;4;3	4	4	4	4	3	1	2	2	3	2	3	1	2	2	3	2	3	1	2	2	3	2	11.2	11.2	11.2	44.461	410	4	4	4	4	3	1	2	2	3	2	3	1	2	2	3
A0A1S3XC53_TOBAC	protein tas-like	LOC107763504	Nicotiana tabacum (Common tobacco)	376	2;2	2;2	2;2	2	2	2	2	0	1	1	1	1	1	0	1	1	1	1	1	0	1	1	1	1	1	5.3	5.3	5.3	42.886	376	2	2	2	2	0	1	1	1	1	1	0	1	1	1	1
S6A1Z8_NICAT	S-adenosylmethionine synthase (EC 2.5.1.6)	SAM2 A4A49_20707	Nicotiana attenuata (Coyote tobacco)	393	7;7;7	3;3;3	1;1;1	3	7	3	1	4	3	5	5	3	5	2	1	2	1	1	2	1	1	1	1	1	1	26.7	9.7	2.8	43.025	393	3	7	3	1	4	3	5	5	3	5	2	1	2	1	1
O23792_TOBAC	CND41, chloroplast nucleoid DNA binding protein (aspartyl protease family protein At5g10770-like)	cnd41 LOC107761657	Nicotiana tabacum (Common tobacco)	502	4;4	4;4	4;4	2	4	4	4	3	4	2	3	4	2	3	4	2	3	4	2	3	4	2	3	4	2	8.2	8.2	8.2	53.446	502	2	4	4	4	3	4	2	3	4	2	3	4	2	3	4
A0A1S3XC82_TOBAC	Annexin	LOC107763461	Nicotiana tabacum (Common tobacco)	316	11;1;1;1	2;1;1;1	2;1;1;1	4	11	2	2	7	9	6	8	9	3	1	1	1	2	2	0	1	1	1	2	2	0	41.8	7	7	35.969	316	4	11	2	2	7	9	6	8	9	3	1	1	1	2	2
O24112_NICPL	Small GTP-binding protein		Nicotiana plumbaginifolia (Leadwort-leaved tobacco) (Tex-Mex tobacco)	203	2;2;2;2;2;2;2;2;2;1;1;1;1;1;1;1;1;1;1;1	2;2;2;2;2;2;2;2;2;1;1;1;1;1;1;1;1;1;1;1	1;1;1;1;1;1;1;1;1;1;1;0;0;0;0;0;0;0;0;0	20	2	2	1	2	1	1	1	1	0	2	1	1	1	1	0	1	0	0	0	0	0	9.4	9.4	3.9	22.516	203	20	2	2	1	2	1	1	1	1	0	2	1	1	1	1
A0A1S3XCE8_TOBAC	V-type proton ATPase subunit d1-like isoform X2	LOC107763601	Nicotiana tabacum (Common tobacco)	314	1;1;1;1;1	1;1;1;1;1	1;1;1;1;1	5	1	1	1	0	1	1	1	1	1	0	1	1	1	1	1	0	1	1	1	1	1	2.5	2.5	2.5	36.601	314	5	1	1	1	0	1	1	1	1	1	0	1	1	1	1
A0A1S4A300_TOBAC	probable N-succinyldiaminopimelate aminotransferase DapC	LOC107793207	Nicotiana tabacum (Common tobacco)	452	3;3	3;3	3;3	2	3	3	3	2	1	0	1	0	1	2	1	0	1	0	1	2	1	0	1	0	1	9.5	9.5	9.5	50.257	452	2	3	3	3	2	1	0	1	0	1	2	1	0	1	0
A0A1S3XCH4_TOBAC	splicing factor 3B subunit 4-like	LOC107763648	Nicotiana tabacum (Common tobacco)	318	1;1	1;1	1;1	2	1	1	1	0	0	1	0	0	0	0	0	1	0	0	0	0	0	1	0	0	0	4.4	4.4	4.4	34.636	318	2	1	1	1	0	0	1	0	0	0	0	0	1	0	0
A0A1S3XCJ5_TOBAC	D-glycerate 3-kinase, chloroplastic-like	LOC107763687	Nicotiana tabacum (Common tobacco)	454	5;4	5;4	5;4	2	5	5	5	2	3	2	2	2	3	2	3	2	2	2	3	2	3	2	2	2	3	10.8	10.8	10.8	50.903	454	2	5	5	5	2	3	2	2	2	3	2	3	2	2	2
A0A1S3XCK8_TOBAC	Malate dehydrogenase (EC 1.1.1.37)	LOC107763505	Nicotiana tabacum (Common tobacco)	332	8;7;7	4;3;3	4;3;3	3	8	4	4	4	6	3	6	6	7	1	2	0	2	2	3	1	2	0	2	2	3	28.9	13.3	13.3	35.529	332	3	8	4	4	4	6	3	6	6	7	1	2	0	2	2
A0A1S4AQK0_TOBAC	aspartate aminotransferase-like isoform X2	LOC107800136	Nicotiana tabacum (Common tobacco)	351	2;2;2;2	2;2;2;2	2;2;2;2	4	2	2	2	0	0	0	1	1	1	0	0	0	1	1	1	0	0	0	1	1	1	6.6	6.6	6.6	38.501	351	4	2	2	2	0	0	0	1	1	1	0	0	0	1	1
A0A1U7VUF9_NICSY	60S ribosomal protein L12	LOC104217092 LOC104222228 LOC104227305	Nicotiana sylvestris (Wood tobacco) (South American tobacco)	166	3;3;3	3;3;3	3;3;3	3	3	3	3	3	3	3	3	2	3	3	3	3	3	2	3	3	3	3	3	2	3	25.9	25.9	25.9	17.805	166	3	3	3	3	3	3	3	3	2	3	3	3	3	3	2
A0A1S3XCT6_TOBAC	Serine hydroxymethyltransferase (EC 2.1.2.1)	LOC107763666	Nicotiana tabacum (Common tobacco)	523	10	1	1	1	10	1	1	5	6	7	7	6	8	0	0	0	0	0	1	0	0	0	0	0	1	22.8	2.1	2.1	57.982	523	1	10	1	1	5	6	7	7	6	8	0	0	0	0	0
A0A1S3XCV4_TOBAC	V-type proton ATPase subunit E-like	LOC107763771	Nicotiana tabacum (Common tobacco)	231	6	5	1	1	6	5	1	6	5	5	3	4	4	5	4	4	2	3	3	1	0	0	0	0	0	29.4	25.1	3.5	26.471	231	1	6	5	1	6	5	5	3	4	4	5	4	4	2	3
A0A1U7XBS6_NICSY	60S ribosomal protein L21-1-like	LOC104235115	Nicotiana sylvestris (Wood tobacco) (South American tobacco)	164	3;3;3;2;2;2;2	3;3;3;2;2;2;2	2;2;2;1;1;1;1	7	3	3	2	2	2	2	2	1	1	2	2	2	2	1	1	2	1	1	1	0	1	15.9	15.9	11	18.676	164	7	3	3	2	2	2	2	2	1	1	2	2	2	2	1
A0A1S3Z8T0_TOBAC	3-oxoacyl-[acyl-carrier-protein] synthase I, chloroplastic-like	LOC107784232	Nicotiana tabacum (Common tobacco)	469	2;2	2;2	1;1	2	2	2	1	2	2	1	1	1	1	2	2	1	1	1	1	1	1	0	0	0	0	5.1	5.1	2.3	50.011	469	2	2	2	1	2	2	1	1	1	1	2	2	1	1	1
A0A1S3XD32_TOBAC	guanine nucleotide-binding protein subunit beta-like protein	LOC107763849	Nicotiana tabacum (Common tobacco)	326	5	1	1	1	5	1	1	4	2	3	4	2	2	1	1	0	0	0	0	1	1	0	0	0	0	20.6	4.3	4.3	35.845	326	1	5	1	1	4	2	3	4	2	2	1	1	0	0	0
A0A1S4B605_TOBAC	proton pump-interactor 1-like	LOC107804807	Nicotiana tabacum (Common tobacco)	630	2;2	2;2	2;2	2	2	2	2	1	0	0	0	1	0	1	0	0	0	1	0	1	0	0	0	1	0	3.3	3.3	3.3	72.009	630	2	2	2	2	1	0	0	0	1	0	1	0	0	0	1
A0A1S4A969_TOBAC	Glutathione peroxidase	LOC107795121	Nicotiana tabacum (Common tobacco)	234	2;2	2;2	2;2	2	2	2	2	0	2	0	1	0	0	0	2	0	1	0	0	0	2	0	1	0	0	8.5	8.5	8.5	25.793	234	2	2	2	2	0	2	0	1	0	0	0	2	0	1	0
A0A1S4A5Y6_TOBAC	protein disulfide-isomerase 5-2-like	LOC107794039	Nicotiana tabacum (Common tobacco)	386	2;2;2;1;1	2;2;2;1;1	2;2;2;1;1	5	2	2	2	0	0	2	0	0	0	0	0	2	0	0	0	0	0	2	0	0	0	5.4	5.4	5.4	43.25	386	5	2	2	2	0	0	2	0	0	0	0	0	2	0	0
A0A1S3XDC8_TOBAC	Zeaxanthin epoxidase, chloroplastic (EC 1.14.15.21)	LOC107763949	Nicotiana tabacum (Common tobacco)	664	10	10	3	1	10	10	3	3	4	5	2	4	3	3	4	5	2	4	3	0	0	1	1	1	0	18.4	18.4	6.2	72.595	664	1	10	10	3	3	4	5	2	4	3	3	4	5	2	4
A0A1S3XDE1_TOBAC	Aspartate aminotransferase (EC 2.6.1.1)	LOC107763872	Nicotiana tabacum (Common tobacco)	462	14;12;12;6;5;1;1;1	14;12;12;6;5;1;1;1	13;11;11;6;5;0;0;0	8	14	14	13	11	11	12	11	13	9	11	11	12	11	13	9	10	11	11	10	12	8	33.3	33.3	31.4	50.733	462	8	14	14	13	11	11	12	11	13	9	11	11	12	11	13
A0A1S3XDN8_TOBAC	protein TIC 100	LOC107763893	Nicotiana tabacum (Common tobacco)	822	2;2	2;2	2;2	2	2	2	2	1	1	1	1	0	1	1	1	1	1	0	1	1	1	1	1	0	1	2.6	2.6	2.6	95.293	822	2	2	2	2	1	1	1	1	0	1	1	1	1	1	0
A0A1S4C059_TOBAC	inositol-tetrakisphosphate 1-kinase 3-like isoform X3	LOC107813668	Nicotiana tabacum (Common tobacco)	210	1;1;1;1;1;1;1;1;1	1;1;1;1;1;1;1;1;1	1;1;1;1;1;1;1;1;1	9	1	1	1	1	0	0	0	0	0	1	0	0	0	0	0	1	0	0	0	0	0	3.8	3.8	3.8	23.658	210	9	1	1	1	1	0	0	0	0	0	1	0	0	0	0
A0A1S4B9P0_TOBAC	uncharacterized oxidoreductase At1g06690, chloroplastic-like	LOC107806016	Nicotiana tabacum (Common tobacco)	379	2;2	2;2	2;2	2	2	2	2	1	1	1	2	1	2	1	1	1	2	1	2	1	1	1	2	1	2	4.2	4.2	4.2	41.786	379	2	2	2	2	1	1	1	2	1	2	1	1	1	2	1
A0A1S4AKB5_TOBAC	Histone H4	LOC107798555 LOC107777308 LOC107779580 LOC107783210 LOC107797227 LOC107798291 LOC107804341 LOC107810766 LOC107816714 LOC107819592 LOC107820123	Nicotiana tabacum (Common tobacco)	103	6;6;6;6;6	6;6;6;6;6	2;2;2;2;2	5	6	6	2	6	5	4	5	5	5	6	5	4	5	5	5	2	2	1	1	1	1	46.6	46.6	12.6	11.409	103	5	6	6	2	6	5	4	5	5	5	6	5	4	5	5
A0A1S4BEC6_TOBAC	Histone H2B	LOC107807323	Nicotiana tabacum (Common tobacco)	134	4;4;4;4;4;4;4;4;4;4;4;4;4;4;4;4;4;4;4;3	4;4;4;4;4;4;4;4;4;4;4;4;4;4;4;4;4;4;4;3	1;1;1;1;1;1;1;1;1;1;1;1;1;1;1;1;1;1;1;0	20	4	4	1	3	3	3	4	3	3	3	3	3	4	3	3	1	1	1	1	1	1	32.1	32.1	6.7	14.532	134	20	4	4	1	3	3	3	4	3	3	3	3	3	4	3
A0A1U7YC46_NICSY	60S ribosomal protein L5-like	LOC104247372	Nicotiana sylvestris (Wood tobacco) (South American tobacco)	301	3;3;3;2;2;2;2;1;1	3;3;3;2;2;2;2;1;1	3;3;3;2;2;2;2;1;1	9	3	3	3	2	3	3	2	2	3	2	3	3	2	2	3	2	3	3	2	2	3	11	11	11	34.565	301	9	3	3	3	2	3	3	2	2	3	2	3	3	2	2
A0A1S3XE25_TOBAC	eukaryotic initiation factor 4A-14	LOC107764101	Nicotiana tabacum (Common tobacco)	413	16;15	16;15	0;0	2	16	16	0	11	12	12	12	11	9	11	12	12	12	11	9	0	0	0	0	0	0	38.5	38.5	0	46.903	413	2	16	16	0	11	12	12	12	11	9	11	12	12	12	11
A0A1S4AKK7_TOBAC	phosphoribosylformylglycinamidine cyclo-ligase, chloroplastic/mitochondrial-like isoform X2	LOC107798458	Nicotiana tabacum (Common tobacco)	404	2;2;2	2;2;2	2;2;2	3	2	2	2	1	1	1	2	2	1	1	1	1	2	2	1	1	1	1	2	2	1	5.9	5.9	5.9	42.717	404	3	2	2	2	1	1	1	2	2	1	1	1	1	2	2
A0A1S4DA62_TOBAC	40S ribosomal protein SA	LOC107827661	Nicotiana tabacum (Common tobacco)	296	7;7;7;7;7;7	7;7;7;7;7;7	7;7;7;7;7;7	6	7	7	7	6	4	4	4	3	3	6	4	4	4	3	3	6	4	4	4	3	3	21.3	21.3	21.3	32.227	296	6	7	7	7	6	4	4	4	3	3	6	4	4	4	3
A0A1S3Z157_TOBAC	probable acyl-CoA dehydrogenase IBR3	LOC107781883	Nicotiana tabacum (Common tobacco)	820	1;1	1;1	1;1	2	1	1	1	0	1	0	0	0	0	0	1	0	0	0	0	0	1	0	0	0	0	1.8	1.8	1.8	91.192	820	2	1	1	1	0	1	0	0	0	0	0	1	0	0	0
A0A1S3XHL4_TOBAC	thylakoid lumenal 15 kDa protein 1, chloroplastic-like	LOC107765234	Nicotiana tabacum (Common tobacco)	222	2;2	2;2	2;2	2	2	2	2	2	2	2	2	2	2	2	2	2	2	2	2	2	2	2	2	2	2	11.7	11.7	11.7	23.355	222	2	2	2	2	2	2	2	2	2	2	2	2	2	2	2
A0A1S3YIE9_TOBAC	S-formylglutathione hydrolase (EC 3.1.2.12)	LOC107776428	Nicotiana tabacum (Common tobacco)	284	1;1	1;1	1;1	2	1	1	1	0	0	1	0	0	0	0	0	1	0	0	0	0	0	1	0	0	0	6.7	6.7	6.7	31.957	284	2	1	1	1	0	0	1	0	0	0	0	0	1	0	0
A0A1S3XEV5_TOBAC	Reticulon-like protein	LOC107764258	Nicotiana tabacum (Common tobacco)	254	2	2	0	1	2	2	0	0	2	0	0	1	1	0	2	0	0	1	1	0	0	0	0	0	0	9.8	9.8	0	28.563	254	1	2	2	0	0	2	0	0	1	1	0	2	0	0	1
Q9FES7_TOBAC	Mg-protoporphyrin IX chelatase (EC 6.6.1.1)	Su-s LOC107764312	Nicotiana tabacum (Common tobacco)	424	6;6;6	6;6;6	6;6;6	3	6	6	6	4	3	5	3	3	3	4	3	5	3	3	3	4	3	5	3	3	3	15.3	15.3	15.3	46.272	424	3	6	6	6	4	3	5	3	3	3	4	3	5	3	3
A0A1S3XEW2_TOBAC	phototropin-2-like	LOC107764484	Nicotiana tabacum (Common tobacco)	941	3;3	3;3	3;3	2	3	3	3	1	1	1	1	0	0	1	1	1	1	0	0	1	1	1	1	0	0	3.6	3.6	3.6	105.36	941	2	3	3	3	1	1	1	1	0	0	1	1	1	1	0
A0A1S4C9I1_TOBAC	Lactoylglutathione lyase (EC 4.4.1.5) (Glyoxalase I)	LOC107816579	Nicotiana tabacum (Common tobacco)	237	2;2	2;2	2;2	2	2	2	2	1	0	1	1	2	1	1	0	1	1	2	1	1	0	1	1	2	1	7.6	7.6	7.6	26.498	237	2	2	2	2	1	0	1	1	2	1	1	0	1	1	2
S5ZQS1_NICAT	S-adenosylmethionine synthase (EC 2.5.1.6)	SAMS2_1 A4A49_39132	Nicotiana attenuata (Coyote tobacco)	390	10;10;10;9;7;7;5;1	10;10;10;9;7;7;5;1	1;1;1;1;0;0;0;0	8	10	10	1	7	5	5	6	5	8	7	5	5	6	5	8	0	0	0	1	0	1	34.1	34.1	4.4	42.57	390	8	10	10	1	7	5	5	6	5	8	7	5	5	6	5
A0A1S3XFP2_TOBAC	tetratricopeptide repeat protein 38-like	LOC107764562	Nicotiana tabacum (Common tobacco)	392	1;1;1	1;1;1	1;1;1	3	1	1	1	0	1	0	0	0	0	0	1	0	0	0	0	0	1	0	0	0	0	2.6	2.6	2.6	45.246	392	3	1	1	1	0	1	0	0	0	0	0	1	0	0	0
A0A1S3ZI05_TOBAC	macrophage migration inhibitory factor homolog	LOC107787063	Nicotiana tabacum (Common tobacco)	115	1;1	1;1	1;1	2	1	1	1	1	0	1	1	0	1	1	0	1	1	0	1	1	0	1	1	0	1	9.6	9.6	9.6	12.157	115	2	1	1	1	1	0	1	1	0	1	1	0	1	1	0
A0A1S4BYQ0_TOBAC	Glyceraldehyde-3-phosphate dehydrogenase (EC 1.2.1.-)	LOC107813294	Nicotiana tabacum (Common tobacco)	337	9;9	9;9	3;3	2	9	9	3	8	8	7	8	9	8	8	8	7	8	9	8	3	3	2	2	3	3	27.3	27.3	10.1	36.637	337	2	9	9	3	8	8	7	8	9	8	8	8	7	8	9
A0A1S3XFX2_TOBAC	ATP sulfurylase 2-like	LOC107764687	Nicotiana tabacum (Common tobacco)	487	3;3;2;1	3;3;2;1	3;3;2;1	4	3	3	3	2	2	2	3	3	1	2	2	2	3	3	1	2	2	2	3	3	1	6.2	6.2	6.2	54.642	487	4	3	3	3	2	2	2	3	3	1	2	2	2	3	3
A0A1S3XFX9_TOBAC	plasma membrane-associated cation-binding protein 1-like	LOC107764656	Nicotiana tabacum (Common tobacco)	224	2	1	1	1	2	1	1	0	0	0	1	2	0	0	0	0	0	1	0	0	0	0	0	1	0	9.4	4.5	4.5	23.69	224	1	2	1	1	0	0	0	1	2	0	0	0	0	0	1
A0A1S3XFY3_TOBAC	uncharacterized protein At5g01610-like	LOC107764662	Nicotiana tabacum (Common tobacco)	161	1	1	1	1	1	1	1	1	0	1	0	0	0	1	0	1	0	0	0	1	0	1	0	0	0	5.6	5.6	5.6	17.755	161	1	1	1	1	1	0	1	0	0	0	1	0	1	0	0
A0A1S4BLB5_TOBAC	Dihydrolipoamide acetyltransferase component of pyruvate dehydrogenase complex (EC 2.3.1.-)	LOC107809523	Nicotiana tabacum (Common tobacco)	464	2;2;1;1	2;2;1;1	1;1;0;0	4	2	2	1	1	2	1	1	0	1	1	2	1	1	0	1	1	1	1	0	0	1	5.4	5.4	2.2	48.543	464	4	2	2	1	1	2	1	1	0	1	1	2	1	1	0
A0A1S3XGD0_TOBAC	short-chain dehydrogenase TIC 32, chloroplastic-like	LOC107764923	Nicotiana tabacum (Common tobacco)	313	4;2	4;2	1;1	2	4	4	1	2	1	0	0	0	2	2	1	0	0	0	2	1	0	0	0	0	0	13.7	13.7	3.2	34.385	313	2	4	4	1	2	1	0	0	0	2	2	1	0	0	0
A0A1S4CTR1_TOBAC	light-induced protein, chloroplastic	LOC107822374	Nicotiana tabacum (Common tobacco)	321	6;6;3	1;1;1	1;1;1	3	6	1	1	5	5	6	4	3	4	1	1	1	0	0	1	1	1	1	0	0	1	19.3	4.7	4.7	34.955	321	3	6	1	1	5	5	6	4	3	4	1	1	1	0	0
A0A1S4DQJ3_TOBAC	Malic enzyme	LOC107832374	Nicotiana tabacum (Common tobacco)	482	5;5;5	2;2;2	0;0;0	3	5	2	0	3	2	3	4	4	5	0	1	0	2	1	2	0	0	0	0	0	0	11.8	4.1	0	53.161	482	3	5	2	0	3	2	3	4	4	5	0	1	0	2	1
A0A1S3XGM0_TOBAC	triosephosphate isomerase, chloroplastic-like	LOC107764979	Nicotiana tabacum (Common tobacco)	238	10	1	1	1	10	1	1	9	7	7	9	7	8	0	0	0	1	0	0	0	0	0	1	0	0	50	7.1	7.1	25.612	238	1	10	1	1	9	7	7	9	7	8	0	0	0	1	0
A0A1S4BLB6_TOBAC	uncharacterized protein LOC107809488	LOC107809488	Nicotiana tabacum (Common tobacco)	706	1;1	1;1	1;1	2	1	1	1	0	0	0	1	0	0	0	0	0	1	0	0	0	0	0	1	0	0	1.8	1.8	1.8	80.328	706	2	1	1	1	0	0	0	1	0	0	0	0	0	1	0
A0A1S3Y7V9_TOBAC	protein QUIRKY-like	LOC107773356	Nicotiana tabacum (Common tobacco)	621	1;1;1;1;1	1;1;1;1;1	1;1;1;1;1	5	1	1	1	1	0	1	1	0	0	1	0	1	1	0	0	1	0	1	1	0	0	1.6	1.6	1.6	71.31	621	5	1	1	1	1	0	1	1	0	0	1	0	1	1	0
A0A1S3XGU4_TOBAC	hsp70-Hsp90 organizing protein 2-like	LOC107764856	Nicotiana tabacum (Common tobacco)	299	7;2	3;0	3;0	2	7	3	3	5	3	4	5	3	5	3	2	2	2	2	2	3	2	2	2	2	2	27.8	12.7	12.7	32.536	299	2	7	3	3	5	3	4	5	3	5	3	2	2	2	2
A0A1S3XH44_TOBAC	Clathrin light chain	LOC107765182	Nicotiana tabacum (Common tobacco)	250	2;1;1	2;1;1	2;1;1	3	2	2	2	1	1	0	1	1	0	1	1	0	1	1	0	1	1	0	1	1	0	9.2	9.2	9.2	27.803	250	3	2	2	2	1	1	0	1	1	0	1	1	0	1	1
A0A1S3XH45_TOBAC	costars family protein-like	LOC107765076	Nicotiana tabacum (Common tobacco)	93	4;3	4;3	4;3	2	4	4	4	1	0	0	3	1	1	1	0	0	3	1	1	1	0	0	3	1	1	47.3	47.3	47.3	10.288	93	2	4	4	4	1	0	0	3	1	1	1	0	0	3	1
A0A1S4CZW6_TOBAC	protein RETICULATA-RELATED 4, chloroplastic-like	LOC107824461	Nicotiana tabacum (Common tobacco)	377	2;2	2;2	2;2	2	2	2	2	0	1	2	0	1	1	0	1	2	0	1	1	0	1	2	0	1	1	5	5	5	40.776	377	2	2	2	2	0	1	2	0	1	1	0	1	2	0	1
A0A1S3XH64_TOBAC	somatic embryogenesis receptor kinase 2-like isoform X2	LOC107765190	Nicotiana tabacum (Common tobacco)	197	1;1	1;1	1;1	2	1	1	1	0	0	0	1	1	0	0	0	0	1	1	0	0	0	0	1	1	0	5.1	5.1	5.1	21.283	197	2	1	1	1	0	0	0	1	1	0	0	0	0	1	1
A0A1S4ABD1_TOBAC	farnesyl pyrophosphate synthase 1-like	LOC107795792	Nicotiana tabacum (Common tobacco)	342	3;3	3;3	3;3	2	3	3	3	3	1	2	2	1	3	3	1	2	2	1	3	3	1	2	2	1	3	9.9	9.9	9.9	39.599	342	2	3	3	3	3	1	2	2	1	3	3	1	2	2	1
A0A1S3XHC9_TOBAC	isoleucine--tRNA ligase, cytoplasmic	LOC107765258	Nicotiana tabacum (Common tobacco)	1182	2	2	2	1	2	2	2	0	0	1	1	0	0	0	0	1	1	0	0	0	0	1	1	0	0	1.8	1.8	1.8	135.09	1182	1	2	2	2	0	0	1	1	0	0	0	0	1	1	0
A0A1S3XHG5_TOBAC	Adenylyl cyclase-associated protein	LOC107765227	Nicotiana tabacum (Common tobacco)	474	7;6	7;6	5;4	2	7	7	5	6	4	6	4	6	4	6	4	6	4	6	4	4	2	4	3	4	2	13.3	13.3	10.1	51.06	474	2	7	7	5	6	4	6	4	6	4	6	4	6	4	6
A0A1S4AFB0_TOBAC	splicing factor 3A subunit 3-like	LOC107796993	Nicotiana tabacum (Common tobacco)	510	1;1	1;1	1;1	2	1	1	1	1	1	1	1	1	0	1	1	1	1	1	0	1	1	1	1	1	0	2.4	2.4	2.4	59.72	510	2	1	1	1	1	1	1	1	1	0	1	1	1	1	1
A0A1S3XHL0_TOBAC	40S ribosomal protein S20-2	LOC107765328 LOC107784562	Nicotiana tabacum (Common tobacco)	122	2;2	2;2	2;2	2	2	2	2	2	1	2	1	2	1	2	1	2	1	2	1	2	1	2	1	2	1	15.6	15.6	15.6	13.628	122	2	2	2	2	2	1	2	1	2	1	2	1	2	1	2
A0A1S3ZE64_TOBAC	ATP-dependent Clp protease proteolytic subunit	LOC107785710	Nicotiana tabacum (Common tobacco)	314	1;1	1;1	1;1	2	1	1	1	0	0	0	0	1	0	0	0	0	0	1	0	0	0	0	0	1	0	3.8	3.8	3.8	34.051	314	2	1	1	1	0	0	0	0	1	0	0	0	0	0	1
A0A1S3XHQ5_TOBAC	21 kDa seed protein-like	LOC107765126	Nicotiana tabacum (Common tobacco)	201	2	1	1	1	2	1	1	2	2	0	1	1	2	1	1	0	0	0	1	1	1	0	0	0	1	11.4	5.5	5.5	21.742	201	1	2	1	1	2	2	0	1	1	2	1	1	0	0	0
A0A1S4AML2_TOBAC	2-oxoisovalerate dehydrogenase subunit beta 1, mitochondrial-like	LOC107799279	Nicotiana tabacum (Common tobacco)	363	3;3;3;2	3;3;3;2	3;3;3;2	4	3	3	3	1	1	0	2	1	0	1	1	0	2	1	0	1	1	0	2	1	0	8.8	8.8	8.8	39.654	363	4	3	3	3	1	1	0	2	1	0	1	1	0	2	1
A0A1S3XHU5_TOBAC	alpha-1,4-glucan-protein synthase [UDP-forming] 1-like	LOC107765349	Nicotiana tabacum (Common tobacco)	362	6	1	1	1	6	1	1	0	3	3	3	2	5	0	0	1	0	0	1	0	0	1	0	0	1	18	3	3	41.219	362	1	6	1	1	0	3	3	3	2	5	0	0	1	0	0
A0A1S3XHX8_TOBAC	glucan endo-1,3-beta-glucosidase, acidic-like	LOC107765187	Nicotiana tabacum (Common tobacco)	353	4;1	4;1	4;1	2	4	4	4	2	2	2	2	3	2	2	2	2	2	3	2	2	2	2	2	3	2	14.4	14.4	14.4	38.812	353	2	4	4	4	2	2	2	2	3	2	2	2	2	2	3
A0A1S4BDY5_TOBAC	T-complex protein 1 subunit delta	LOC107807204	Nicotiana tabacum (Common tobacco)	538	5;5	5;5	5;5	2	5	5	5	3	0	1	1	2	0	3	0	1	1	2	0	3	0	1	1	2	0	10.4	10.4	10.4	57.815	538	2	5	5	5	3	0	1	1	2	0	3	0	1	1	2
A0A1S3XIQ8_TOBAC	epidermis-specific secreted glycoprotein EP1-like	LOC107765691	Nicotiana tabacum (Common tobacco)	298	6	6	0	1	6	6	0	5	4	5	4	3	2	5	4	5	4	3	2	0	0	0	0	0	0	21.8	21.8	0	33.836	298	1	6	6	0	5	4	5	4	3	2	5	4	5	4	3
A0A1S3XIR7_TOBAC	ferredoxin--nitrite reductase, chloroplastic-like	LOC107765655	Nicotiana tabacum (Common tobacco)	584	8	5	2	1	8	5	2	2	6	7	4	5	5	1	4	4	3	3	2	0	1	1	2	1	0	14.7	9.6	3.8	65.458	584	1	8	5	2	2	6	7	4	5	5	1	4	4	3	3
A0A1S3XIY1_TOBAC	probable Xaa-Pro aminopeptidase P	LOC107765714	Nicotiana tabacum (Common tobacco)	662	6	1	1	1	6	1	1	3	4	2	4	3	3	1	1	1	1	1	1	1	1	1	1	1	1	10.4	1.2	1.2	73.726	662	1	6	1	1	3	4	2	4	3	3	1	1	1	1	1
A0A1S3XIZ8_TOBAC	Ribosomal protein	LOC107765506	Nicotiana tabacum (Common tobacco)	216	3	2	1	1	3	2	1	1	2	1	1	2	1	0	1	0	0	1	0	0	1	0	0	0	0	19	12	6.5	24.592	216	1	3	2	1	1	2	1	1	2	1	0	1	0	0	1
A0A1S3XJ11_TOBAC	GrpE protein homolog	LOC107765781	Nicotiana tabacum (Common tobacco)	320	3	1	1	1	3	1	1	1	0	2	0	0	1	1	0	0	0	0	0	1	0	0	0	0	0	9.7	3.8	3.8	35.913	320	1	3	1	1	1	0	2	0	0	1	1	0	0	0	0
A0A1S3XJ34_TOBAC	Ribulose bisphosphate carboxylase small chain (EC 4.1.1.39)	LOC107765795	Nicotiana tabacum (Common tobacco)	181	11;10;10	2;2;2	2;2;2	3	11	2	2	7	8	7	8	9	9	0	1	0	1	1	0	0	1	0	1	1	0	56.9	9.9	9.9	20.3	181	3	11	2	2	7	8	7	8	9	9	0	1	0	1	1
A0A1S4BUC0_TOBAC	NADH dehydrogenase [ubiquinone] 1 beta subcomplex subunit 10-A-like	LOC107811984	Nicotiana tabacum (Common tobacco)	106	1;1	1;1	1;1	2	1	1	1	0	0	0	0	1	0	0	0	0	0	1	0	0	0	0	0	1	0	10.4	10.4	10.4	12.536	106	2	1	1	1	0	0	0	0	1	0	0	0	0	0	1
A0A1S3XJ89_TOBAC	miraculin-like	LOC107765744	Nicotiana tabacum (Common tobacco)	209	4;2;1;1	4;2;1;1	4;2;1;1	4	4	4	4	2	1	1	2	2	2	2	1	1	2	2	2	2	1	1	2	2	2	18.7	18.7	18.7	23.159	209	4	4	4	4	2	1	1	2	2	2	2	1	1	2	2
A0A1S3XJE9_TOBAC	peptidyl-prolyl cis-trans isomerase CYP37, chloroplastic-like isoform X2	LOC107765860	Nicotiana tabacum (Common tobacco)	403	4;4;3;3	4;4;3;3	4;4;3;3	4	4	4	4	1	2	3	3	1	2	1	2	3	3	1	2	1	2	3	3	1	2	10.7	10.7	10.7	43.899	403	4	4	4	4	1	2	3	3	1	2	1	2	3	3	1
A0A1S3XJC8_TOBAC	40S ribosomal protein S3a	LOC107765835	Nicotiana tabacum (Common tobacco)	260	3;3;3;3;3	3;3;3;3;3	3;3;3;3;3	5	3	3	3	2	2	2	3	2	2	2	2	2	3	2	2	2	2	2	3	2	2	13.5	13.5	13.5	29.656	260	5	3	3	3	2	2	2	3	2	2	2	2	2	3	2
A0A1S3XJD3_TOBAC	photosystem I reaction center subunit III, chloroplastic-like	LOC107765837	Nicotiana tabacum (Common tobacco)	228	6	6	2	1	6	6	2	5	5	5	3	4	4	5	5	5	3	4	4	1	2	1	0	0	0	32	32	11	25.037	228	1	6	6	2	5	5	5	3	4	4	5	5	5	3	4
A0A1S4D5R8_TOBAC	LOW QUALITY PROTEIN: selenium-binding protein 1-like	LOC107826302	Nicotiana tabacum (Common tobacco)	486	3;3;3	3;3;3	3;3;3	3	3	3	3	0	1	1	2	2	1	0	1	1	2	2	1	0	1	1	2	2	1	7.8	7.8	7.8	53.548	486	3	3	3	3	0	1	1	2	2	1	0	1	1	2	2
E5L8B6_TOBAC	Plastid thioredoxin F (thioredoxin F-type, chloroplastic-like)	LOC107803208	Nicotiana tabacum (Common tobacco)	175	2;2	2;2	2;2	2	2	2	2	2	1	1	1	2	1	2	1	1	1	2	1	2	1	1	1	2	1	12	12	12	19.017	175	2	2	2	2	2	1	1	1	2	1	2	1	1	1	2
A0A1S3XJF1_TOBAC	lysosomal Pro-X carboxypeptidase-like	LOC107765654	Nicotiana tabacum (Common tobacco)	523	2	2	2	1	2	2	2	2	0	0	0	0	0	2	0	0	0	0	0	2	0	0	0	0	0	6.5	6.5	6.5	59.644	523	1	2	2	2	2	0	0	0	0	0	2	0	0	0	0
A0A1S3XJF2_TOBAC	glycerate dehydrogenase	LOC107765918	Nicotiana tabacum (Common tobacco)	386	13	13	1	1	13	13	1	10	10	9	9	10	7	10	10	9	9	10	7	1	1	1	1	1	1	39.4	39.4	3.6	42.324	386	1	13	13	1	10	10	9	9	10	7	10	10	9	9	10
A0A1S3XJF5_TOBAC	probable phosphoribosylformylglycinamidine synthase, chloroplastic/mitochondrial	LOC107765791	Nicotiana tabacum (Common tobacco)	1406	2;2	2;2	2;2	2	2	2	2	1	0	2	0	0	0	1	0	2	0	0	0	1	0	2	0	0	0	1.8	1.8	1.8	154.2	1406	2	2	2	2	1	0	2	0	0	0	1	0	2	0	0
A0A1S4B7M6_TOBAC	T-complex protein 1 subunit zeta 1	LOC107805339	Nicotiana tabacum (Common tobacco)	535	7;7;7;6	7;7;7;6	7;7;7;6	4	7	7	7	6	4	5	5	4	5	6	4	5	5	4	5	6	4	5	5	4	5	13.5	13.5	13.5	58.905	535	4	7	7	7	6	4	5	5	4	5	6	4	5	5	4
A0A1S3ZLB1_TOBAC	Eukaryotic translation initiation factor 3 subunit F (eIF3f) (eIF-3-epsilon)	LOC107787937	Nicotiana tabacum (Common tobacco)	285	1;1	1;1	1;1	2	1	1	1	0	0	1	0	0	0	0	0	1	0	0	0	0	0	1	0	0	0	3.9	3.9	3.9	31.395	285	2	1	1	1	0	0	1	0	0	0	0	0	1	0	0
A0A1S3YZU3_TOBAC	Plasma membrane ATPase (EC 3.6.3.6)	LOC107781513	Nicotiana tabacum (Common tobacco)	956	6;6;4;3;3	4;4;3;2;2	4;4;3;2;2	5	6	4	4	5	2	2	4	2	3	3	1	1	2	1	2	3	1	1	2	1	2	6.5	4.7	4.7	105.05	956	5	6	4	4	5	2	2	4	2	3	3	1	1	2	1
A0A1S3XJZ9_TOBAC	dipeptidyl-peptidase 5-like	LOC107766093	Nicotiana tabacum (Common tobacco)	723	2;2;1	2;2;1	2;2;1	3	2	2	2	0	0	1	0	0	1	0	0	1	0	0	1	0	0	1	0	0	1	3.5	3.5	3.5	80.846	723	3	2	2	2	0	0	1	0	0	1	0	0	1	0	0
A0A1S4CVN6_TOBAC	calvin cycle protein CP12-3, chloroplastic-like	LOC107823204	Nicotiana tabacum (Common tobacco)	123	1;1	1;1	1;1	2	1	1	1	0	1	0	1	0	0	0	1	0	1	0	0	0	1	0	1	0	0	10.6	10.6	10.6	13.692	123	2	1	1	1	0	1	0	1	0	0	0	1	0	1	0
A0A1S3Z901_TOBAC	uncharacterized protein At4g15545-like	LOC107784131	Nicotiana tabacum (Common tobacco)	327	1;1	1;1	1;1	2	1	1	1	0	1	1	0	0	1	0	1	1	0	0	1	0	1	1	0	0	1	3.7	3.7	3.7	35.988	327	2	1	1	1	0	1	1	0	0	1	0	1	1	0	0
A0A1S3XKA7_TOBAC	GrpE protein homolog	LOC107766184	Nicotiana tabacum (Common tobacco)	306	4	4	2	1	4	4	2	1	1	3	0	0	1	1	1	3	0	0	1	1	1	1	0	0	0	13.1	13.1	6.9	34.262	306	1	4	4	2	1	1	3	0	0	1	1	1	3	0	0
A0A1S4DAA2_TOBAC	3-isopropylmalate dehydratase small subunit 3-like	LOC107827507	Nicotiana tabacum (Common tobacco)	258	2;2;1	2;2;1	2;2;1	3	2	2	2	1	1	1	1	2	1	1	1	1	1	2	1	1	1	1	1	2	1	12.4	12.4	12.4	27.328	258	3	2	2	2	1	1	1	1	2	1	1	1	1	1	2
A0A1S4D6X6_TOBAC	eukaryotic translation initiation factor 2 subunit beta-like isoform X2	LOC107826648	Nicotiana tabacum (Common tobacco)	250	1;1;1;1;1	1;1;1;1;1	1;1;1;1;1	5	1	1	1	0	1	0	0	0	0	0	1	0	0	0	0	0	1	0	0	0	0	4	4	4	28.804	250	5	1	1	1	0	1	0	0	0	0	0	1	0	0	0
Q9SMB6_TOBAC	Phragmoplastin	phragmoplastin	Nicotiana tabacum (Common tobacco)	609	7;7	7;7	3;3	2	7	7	3	4	2	2	1	3	3	4	2	2	1	3	3	1	1	0	0	2	2	12.8	12.8	5.4	68.131	609	2	7	7	3	4	2	2	1	3	3	4	2	2	1	3
A0A1U7X6P0_NICSY	Eukaryotic translation initiation factor 3 subunit L (eIF3l)	LOC104230924	Nicotiana sylvestris (Wood tobacco) (South American tobacco)	517	4;4	4;4	4;4	2	4	4	4	1	1	2	0	0	0	1	1	2	0	0	0	1	1	2	0	0	0	7.5	7.5	7.5	60.655	517	2	4	4	4	1	1	2	0	0	0	1	1	2	0	0
Q69B32_NICAT	Glutamine synthetase (EC 6.3.1.2)	GLN2 A4A49_13682	Nicotiana attenuata (Coyote tobacco)	432	12;12;12;2;1;1;1;1;1;1;1;1;1;1;1;1;1;1;1;1;1;1;1;1;1;1;1;1;1;1;1;1;1;1;1;1;1;1;1;1;1;1;1;1;1;1;1;1;1;1;1;1;1;1;1;1;1;1;1;1;1;1;1;1;1;1;1;1;1;1;1;1;1;1;1;1;1;1;1;1;1;1;1;1;1;1;1	12;12;12;2;1;1;1;1;1;1;1;1;1;1;1;1;1;1;1;1;1;1;1;1;1;1;1;1;1;1;1;1;1;1;1;1;1;1;1;1;1;1;1;1;1;1;1;1;1;1;1;1;1;1;1;1;1;1;1;1;1;1;1;1;1;1;1;1;1;1;1;1;1;1;1;1;1;1;1;1;1;1;1;1;1;1;1	12;12;12;2;1;1;1;1;1;1;1;1;1;1;1;1;1;1;1;1;1;1;1;1;1;1;1;1;1;1;1;1;1;1;1;1;1;1;1;1;1;1;1;1;1;1;1;1;1;1;1;1;1;1;1;1;1;1;1;1;1;1;1;1;1;1;1;1;1;1;1;1;1;1;1;1;1;1;1;1;1;1;1;1;1;1;1	87	12	12	12	9	7	10	10	9	8	9	7	10	10	9	8	9	7	10	10	9	8	29.9	29.9	29.9	47.526	432	87	12	12	12	9	7	10	10	9	8	9	7	10	10	9
A0A1S3XTB8_TOBAC	heat shock cognate 70 kDa protein 2-like	LOC107768506	Nicotiana tabacum (Common tobacco)	648	22;22;19	22;22;19	2;2;1	3	22	22	2	19	18	18	17	20	17	19	18	18	17	20	17	2	2	2	2	2	2	35.6	35.6	4.2	70.966	648	3	22	22	2	19	18	18	17	20	17	19	18	18	17	20
Q9FEV9_TOBAC	65-kDa microtubule-associated protein 1-like (Microtubule-associated protein MAP65-1a)	map65-1a LOC107761525	Nicotiana tabacum (Common tobacco)	580	1;1	1;1	1;1	2	1	1	1	1	0	1	1	0	0	1	0	1	1	0	0	1	0	1	1	0	0	1.9	1.9	1.9	65.259	580	2	1	1	1	1	0	1	1	0	0	1	0	1	1	0
A0A1S4D434_TOBAC	UDP-glucuronic acid decarboxylase 4-like isoform X2	LOC107825774	Nicotiana tabacum (Common tobacco)	383	2;2;2;2;2;2;2;1;1;1;1;1;1;1;1	2;2;2;2;2;2;2;1;1;1;1;1;1;1;1	2;2;2;2;2;2;2;1;1;1;1;1;1;1;1	15	2	2	2	2	1	2	1	2	1	2	1	2	1	2	1	2	1	2	1	2	1	5.7	5.7	5.7	43.656	383	15	2	2	2	2	1	2	1	2	1	2	1	2	1	2
A0A1S3XL99_TOBAC	heat shock 70 kDa protein 15-like	LOC107766483	Nicotiana tabacum (Common tobacco)	844	12;12	12;12	4;4	2	12	12	4	8	7	8	9	7	9	8	7	8	9	7	9	2	2	2	3	2	3	17.3	17.3	6.3	93.262	844	2	12	12	4	8	7	8	9	7	9	8	7	8	9	7
A0A1S3XLA8_TOBAC	Phosphotransferase (EC 2.7.1.-)	LOC107766493	Nicotiana tabacum (Common tobacco)	497	4;3	4;3	2;2	2	4	4	2	3	2	2	0	2	1	3	2	2	0	2	1	2	1	1	0	2	1	9.7	9.7	5.4	54.124	497	2	4	4	2	3	2	2	0	2	1	3	2	2	0	2
A0A1S4AC66_TOBAC	Dirigent protein	LOC107796046	Nicotiana tabacum (Common tobacco)	192	1;1;1;1;1	1;1;1;1;1	1;1;1;1;1	5	1	1	1	0	0	0	1	1	1	0	0	0	1	1	1	0	0	0	1	1	1	6.2	6.2	6.2	21.102	192	5	1	1	1	0	0	0	1	1	1	0	0	0	1	1
A0A1S3XLS3_TOBAC	oxygen-evolving enhancer protein 1, chloroplastic-like isoform X3	LOC107766588	Nicotiana tabacum (Common tobacco)	332	13	1	0	1	13	1	0	11	10	10	8	9	8	1	1	0	0	1	1	0	0	0	0	0	0	41.9	7.2	0	35.184	332	1	13	1	0	11	10	10	8	9	8	1	1	0	0	1
A0A1S4A1N0_TOBAC	fruit protein pKIWI502-like	LOC107792815	Nicotiana tabacum (Common tobacco)	306	10;10	10;10	10;10	2	10	10	10	7	6	6	9	8	7	7	6	6	9	8	7	7	6	6	9	8	7	41.8	41.8	41.8	33.331	306	2	10	10	10	7	6	6	9	8	7	7	6	6	9	8
A0A1S3XM28_TOBAC	enhancer of mRNA-decapping protein 4-like	LOC107766595	Nicotiana tabacum (Common tobacco)	1230	1;1	1;1	1;1	2	1	1	1	0	0	0	1	0	0	0	0	0	1	0	0	0	0	0	1	0	0	0.9	0.9	0.9	133.86	1230	2	1	1	1	0	0	0	1	0	0	0	0	0	1	0
A0A1S4A475_TOBAC	Cleavage and polyadenylation specificity factor subunit 2 (Cleavage and polyadenylation specificity factor 100 kDa subunit)	LOC107793580	Nicotiana tabacum (Common tobacco)	739	1;1	1;1	1;1	2	1	1	1	1	0	0	0	0	0	1	0	0	0	0	0	1	0	0	0	0	0	1.6	1.6	1.6	81.635	739	2	1	1	1	1	0	0	0	0	0	1	0	0	0	0
A0A1S3XMA7_TOBAC	60S acidic ribosomal protein P2-2-like	LOC107766732	Nicotiana tabacum (Common tobacco)	111	1	1	1	1	1	1	1	1	1	1	1	1	1	1	1	1	1	1	1	1	1	1	1	1	1	9	9	9	11.251	111	1	1	1	1	1	1	1	1	1	1	1	1	1	1	1
A0A1S3XMC0_TOBAC	pantothenate kinase 2	LOC107766785	Nicotiana tabacum (Common tobacco)	698	3;3;3	3;3;3	3;3;3	3	3	3	3	1	1	1	1	1	0	1	1	1	1	1	0	1	1	1	1	1	0	4.7	4.7	4.7	77.042	698	3	3	3	3	1	1	1	1	1	0	1	1	1	1	1
A0A1S4A473_TOBAC	ATP-citrate synthase beta chain protein 2-like	LOC107793546	Nicotiana tabacum (Common tobacco)	608	12;12;10;10;8;1	12;12;10;10;8;1	12;12;10;10;8;1	6	12	12	12	11	6	10	4	7	5	11	6	10	4	7	5	11	6	10	4	7	5	23.8	23.8	23.8	65.77	608	6	12	12	12	11	6	10	4	7	5	11	6	10	4	7
A0A1S4BTD8_TOBAC	pyruvate decarboxylase 1-like	LOC107811683	Nicotiana tabacum (Common tobacco)	603	2;2;1;1;1	2;2;1;1;1	2;2;1;1;1	5	2	2	2	1	1	2	1	1	1	1	1	2	1	1	1	1	1	2	1	1	1	4.3	4.3	4.3	65.257	603	5	2	2	2	1	1	2	1	1	1	1	1	2	1	1
A0A1S3Y286_TOBAC	ATP-dependent Clp protease proteolytic subunit	LOC107771248	Nicotiana tabacum (Common tobacco)	384	1;1	1;1	1;1	2	1	1	1	0	1	1	0	1	1	0	1	1	0	1	1	0	1	1	0	1	1	3.6	3.6	3.6	42.292	384	2	1	1	1	0	1	1	0	1	1	0	1	1	0	1
A0A1S3XMU2_TOBAC	probable carboxylesterase 15	LOC107766876	Nicotiana tabacum (Common tobacco)	368	2	2	1	1	2	2	1	1	0	0	2	1	1	1	0	0	2	1	1	1	0	0	1	1	1	6	6	3.5	41.079	368	1	2	2	1	1	0	0	2	1	1	1	0	0	2	1
A0A1S3YEW7_TOBAC	UDP-D-apiose/UDP-D-xylose synthase 2-like	LOC107775473	Nicotiana tabacum (Common tobacco)	386	5;5	1;1	1;1	2	5	1	1	1	0	0	2	3	4	0	0	0	1	1	1	0	0	0	1	1	1	15.8	2.6	2.6	43.283	386	2	5	1	1	1	0	0	2	3	4	0	0	0	1	1
A0A1S4DSA8_TOBAC	cyprosin-like	LOC107832672	Nicotiana tabacum (Common tobacco)	511	2;2;2	2;2;2	2;2;2	3	2	2	2	0	0	1	1	1	0	0	0	1	1	1	0	0	0	1	1	1	0	4.5	4.5	4.5	56.173	511	3	2	2	2	0	0	1	1	1	0	0	0	1	1	1
A0A1S3XMY7_TOBAC	GDSL esterase/lipase 2-like	LOC107766907	Nicotiana tabacum (Common tobacco)	362	2;2	2;2	2;2	2	2	2	2	1	1	1	1	2	0	1	1	1	1	2	0	1	1	1	1	2	0	5.8	5.8	5.8	40.673	362	2	2	2	2	1	1	1	1	2	0	1	1	1	1	2
A0A1S3ZCX5_TOBAC	uncharacterized protein LOC107785452	LOC107785452	Nicotiana tabacum (Common tobacco)	659	2;2	2;2	2;2	2	2	2	2	1	2	0	0	0	2	1	2	0	0	0	2	1	2	0	0	0	2	3.9	3.9	3.9	73.472	659	2	2	2	2	1	2	0	0	0	2	1	2	0	0	0
A0A1S3XNH9_TOBAC	probable aldo-keto reductase 2 isoform X1	LOC107767026	Nicotiana tabacum (Common tobacco)	344	3;2	2;1	2;1	2	3	2	2	0	0	0	0	3	0	0	0	0	0	2	0	0	0	0	0	2	0	9.6	5.8	5.8	38.432	344	2	3	2	2	0	0	0	0	3	0	0	0	0	0	2
A0A1S4BQC6_TOBAC	protein HOTHEAD-like isoform X2	LOC107810756	Nicotiana tabacum (Common tobacco)	596	1;1;1;1;1;1;1	1;1;1;1;1;1;1	1;1;1;1;1;1;1	7	1	1	1	0	0	0	0	1	0	0	0	0	0	1	0	0	0	0	0	1	0	1.3	1.3	1.3	65.217	596	7	1	1	1	0	0	0	0	1	0	0	0	0	0	1
A0A1S3XNK4_TOBAC	uncharacterized protein LOC107766858	LOC107766858	Nicotiana tabacum (Common tobacco)	232	2;2	2;2	2;2	2	2	2	2	1	0	1	1	1	0	1	0	1	1	1	0	1	0	1	1	1	0	9.9	9.9	9.9	25.443	232	2	2	2	2	1	0	1	1	1	0	1	0	1	1	1
A0A1S3XNK7_TOBAC	aldo-keto reductase family 4 member C10-like isoform X1	LOC107767146	Nicotiana tabacum (Common tobacco)	315	4;3;2	4;3;2	4;3;2	3	4	4	4	0	0	0	3	1	2	0	0	0	3	1	2	0	0	0	3	1	2	15.2	15.2	15.2	35.311	315	3	4	4	4	0	0	0	3	1	2	0	0	0	3	1
A0A1S3ZAT0_TOBAC	Glutathione peroxidase	LOC107784785	Nicotiana tabacum (Common tobacco)	232	1;1	1;1	1;1	2	1	1	1	0	0	0	1	1	1	0	0	0	1	1	1	0	0	0	1	1	1	4.3	4.3	4.3	25.971	232	2	1	1	1	0	0	0	1	1	1	0	0	0	1	1
A0A1S3XP71_TOBAC	Glyceraldehyde-3-phosphate dehydrogenase (EC 1.2.1.-)	LOC107767301	Nicotiana tabacum (Common tobacco)	449	15;14;14	7;6;6	7;6;6	3	15	7	7	13	11	11	13	13	11	6	5	4	5	5	4	6	5	4	5	5	4	35	15.1	15.1	47.922	449	3	15	7	7	13	11	11	13	13	11	6	5	4	5	5
A0A1S4BV85_TOBAC	probable 26S proteasome non-ATPase regulatory subunit 3	LOC107812249	Nicotiana tabacum (Common tobacco)	488	6;6;2;1	6;6;2;1	2;2;1;0	4	6	6	2	5	2	2	2	3	3	5	2	2	2	3	3	2	1	1	1	1	1	12.3	12.3	3.1	55.553	488	4	6	6	2	5	2	2	2	3	3	5	2	2	2	3
A0A1S3XPG2_TOBAC	Superoxide dismutase (EC 1.15.1.1)	LOC107767307	Nicotiana tabacum (Common tobacco)	192	4;4	1;1	0;0	2	4	1	0	2	3	3	1	0	0	1	1	0	0	0	0	0	0	0	0	0	0	20.3	5.2	0	21.844	192	2	4	1	0	2	3	3	1	0	0	1	1	0	0	0
A0A1S3XPK2_TOBAC	calcium-dependent protein kinase-like	LOC107767341	Nicotiana tabacum (Common tobacco)	539	2;2	2;2	1;1	2	2	2	1	0	1	1	0	0	0	0	1	1	0	0	0	0	1	0	0	0	0	4.6	4.6	2.4	61.615	539	2	2	2	1	0	1	1	0	0	0	0	1	1	0	0
A0A1S4B2L1_TOBAC	threonine synthase, chloroplastic	LOC107803812	Nicotiana tabacum (Common tobacco)	522	5;5;5;5;5;2;1	5;5;5;5;5;2;1	5;5;5;5;5;2;1	7	5	5	5	1	2	2	2	3	1	1	2	2	2	3	1	1	2	2	2	3	1	12.8	12.8	12.8	57.736	522	7	5	5	5	1	2	2	2	3	1	1	2	2	2	3
A0A1S4AUF0_TOBAC	Eukaryotic translation initiation factor 3 subunit E	LOC107801330	Nicotiana tabacum (Common tobacco)	438	4;4	4;4	4;4	2	4	4	4	1	1	2	2	1	1	1	1	2	2	1	1	1	1	2	2	1	1	11	11	11	51.138	438	2	4	4	4	1	1	2	2	1	1	1	1	2	2	1
A0A1S3XPM7_TOBAC	protein transport protein SEC13 homolog B-like	LOC107767407	Nicotiana tabacum (Common tobacco)	302	4;3	1;1	1;1	2	4	1	1	3	2	2	2	4	2	1	0	0	0	1	1	1	0	0	0	1	1	17.5	3.6	3.6	32.592	302	2	4	1	1	3	2	2	2	4	2	1	0	0	0	1
D2CNC7_TOBAC	Subtilase (subtilisin-like protease SBT1.9)	SBT1.4A LOC107799617	Nicotiana tabacum (Common tobacco)	781	9;9;1	3;3;1	3;3;1	3	9	3	3	6	4	4	3	4	2	2	0	1	0	0	0	2	0	1	0	0	0	13.6	5.6	5.6	84.923	781	3	9	3	3	6	4	4	3	4	2	2	0	1	0	0
A0A1S3XPX1_TOBAC	isoflavone reductase-like protein	LOC107767471	Nicotiana tabacum (Common tobacco)	308	4;2;1;1	4;2;1;1	4;2;1;1	4	4	4	4	1	2	1	3	1	1	1	2	1	3	1	1	1	2	1	3	1	1	13.6	13.6	13.6	33.839	308	4	4	4	4	1	2	1	3	1	1	1	2	1	3	1
A0A1S4B3D6_TOBAC	uncharacterized protein LOC107804126	LOC107804126	Nicotiana tabacum (Common tobacco)	177	1;1	1;1	1;1	2	1	1	1	0	0	0	1	0	0	0	0	0	1	0	0	0	0	0	1	0	0	6.2	6.2	6.2	19.817	177	2	1	1	1	0	0	0	1	0	0	0	0	0	1	0
A0A1S4BCV5_TOBAC	superoxide dismutase [Cu-Zn], chloroplastic	LOC107806960	Nicotiana tabacum (Common tobacco)	220	3;3;1	3;3;1	3;3;1	3	3	3	3	2	2	3	3	2	3	2	2	3	3	2	3	2	2	3	3	2	3	17.7	17.7	17.7	22.538	220	3	3	3	3	2	2	3	3	2	3	2	2	3	3	2
A0A1S4B4B2_TOBAC	histone-lysine N-methyltransferase setd3-like	LOC107804400	Nicotiana tabacum (Common tobacco)	512	1;1	1;1	1;1	2	1	1	1	0	1	0	0	0	0	0	1	0	0	0	0	0	1	0	0	0	0	2	2	2	57.353	512	2	1	1	1	0	1	0	0	0	0	0	1	0	0	0
A0A1S3XQ62_TOBAC	Fructose-bisphosphate aldolase (EC 4.1.2.13)	LOC107767559	Nicotiana tabacum (Common tobacco)	396	14	2	1	1	14	2	1	8	10	9	11	12	9	1	1	1	1	1	1	0	0	0	1	0	0	39.4	6.6	2.8	42.692	396	1	14	2	1	8	10	9	11	12	9	1	1	1	1	1
A0A1S3XQ97_TOBAC	putative pentatricopeptide repeat-containing protein At1g12700, mitochondrial	LOC107767370	Nicotiana tabacum (Common tobacco)	590	1	1	1	1	1	1	1	1	0	1	0	0	1	1	0	1	0	0	1	1	0	1	0	0	1	1.5	1.5	1.5	66.727	590	1	1	1	1	1	0	1	0	0	1	1	0	1	0	0
A0A1S4DC09_TOBAC	CBS domain-containing protein CBSX3, mitochondrial-like	LOC107828185	Nicotiana tabacum (Common tobacco)	205	4;4	4;4	4;4	2	4	4	4	3	0	3	0	1	1	3	0	3	0	1	1	3	0	3	0	1	1	22.9	22.9	22.9	22.566	205	2	4	4	4	3	0	3	0	1	1	3	0	3	0	1
A0A1S3XQB3_TOBAC	uncharacterized protein LOC107767386	LOC107767386	Nicotiana tabacum (Common tobacco)	247	1;1	1;1	1;1	2	1	1	1	0	0	1	0	0	0	0	0	1	0	0	0	0	0	1	0	0	0	5.3	5.3	5.3	27.672	247	2	1	1	1	0	0	1	0	0	0	0	0	1	0	0
A0A1S3YNS5_TOBAC	tropinone reductase homolog At5g06060-like	LOC107778082	Nicotiana tabacum (Common tobacco)	269	1;1	1;1	1;1	2	1	1	1	1	1	1	0	1	1	1	1	1	0	1	1	1	1	1	0	1	1	4.1	4.1	4.1	28.74	269	2	1	1	1	1	1	1	0	1	1	1	1	1	0	1
A0A1S3ZWT0_TOBAC	probable carotenoid cleavage dioxygenase 4, chloroplastic	LOC107791323	Nicotiana tabacum (Common tobacco)	600	6;6;5	6;6;5	6;6;5	3	6	6	6	3	2	4	1	0	1	3	2	4	1	0	1	3	2	4	1	0	1	9.3	9.3	9.3	65.858	600	3	6	6	6	3	2	4	1	0	1	3	2	4	1	0
A0A1S4AZ85_TOBAC	60S acidic ribosomal protein P1-like	LOC107802904	Nicotiana tabacum (Common tobacco)	111	1;1;1;1;1	1;1;1;1;1	1;1;1;1;1	5	1	1	1	1	1	1	1	1	0	1	1	1	1	1	0	1	1	1	1	1	0	14.4	14.4	14.4	11.281	111	5	1	1	1	1	1	1	1	1	0	1	1	1	1	1
A0A1U7WQT2_NICSY	60S ribosomal protein L3-2	LOC104231064	Nicotiana sylvestris (Wood tobacco) (South American tobacco)	389	8;8;8;8;7	4;4;4;4;4	4;4;4;4;4	5	8	4	4	4	5	4	4	2	3	1	3	2	1	0	1	1	3	2	1	0	1	21.9	12.3	12.3	44.4	389	5	8	4	4	4	5	4	4	2	3	1	3	2	1	0
A0A1S4APY2_TOBAC	aspartate--tRNA ligase 2, cytoplasmic-like	LOC107800111	Nicotiana tabacum (Common tobacco)	541	12;12	12;12	12;12	2	12	12	12	5	4	4	8	3	2	5	4	4	8	3	2	5	4	4	8	3	2	25.7	25.7	25.7	60.611	541	2	12	12	12	5	4	4	8	3	2	5	4	4	8	3
A0A1S3XQR5_TOBAC	Fructose-bisphosphate aldolase (EC 4.1.2.13)	LOC107767727	Nicotiana tabacum (Common tobacco)	358	11	11	1	1	11	11	1	5	4	7	6	9	6	5	4	7	6	9	6	0	0	0	0	1	0	30.4	30.4	2.8	38.563	358	1	11	11	1	5	4	7	6	9	6	5	4	7	6	9
A0A1S3XQU9_TOBAC	Pectin acetylesterase (EC 3.1.1.-)	LOC107767541	Nicotiana tabacum (Common tobacco)	402	11;9	11;9	11;9	2	11	11	11	7	8	10	8	7	5	7	8	10	8	7	5	7	8	10	8	7	5	36.3	36.3	36.3	44.494	402	2	11	11	11	7	8	10	8	7	5	7	8	10	8	7
A0A1S3ZCY7_TOBAC	asparagine--tRNA ligase, cytoplasmic 1-like	LOC107785502	Nicotiana tabacum (Common tobacco)	581	5;5;5;5	5;5;5;5	5;5;5;5	4	5	5	5	4	0	4	0	1	0	4	0	4	0	1	0	4	0	4	0	1	0	9.3	9.3	9.3	64.797	581	4	5	5	5	4	0	4	0	1	0	4	0	4	0	1
A0A1S3XR26_TOBAC	ATP synthase subunit delta', mitochondrial-like	LOC107767598	Nicotiana tabacum (Common tobacco)	201	2	2	2	1	2	2	2	0	0	1	1	1	0	0	0	1	1	1	0	0	0	1	1	1	0	9	9	9	21.536	201	1	2	2	2	0	0	1	1	1	0	0	0	1	1	1
A0A1S3XRD7_TOBAC	methionine gamma-lyase-like	LOC107767855	Nicotiana tabacum (Common tobacco)	386	4;4;3;3	4;4;3;3	4;4;3;3	4	4	4	4	0	1	1	1	3	1	0	1	1	1	3	1	0	1	1	1	3	1	12.2	12.2	12.2	42.18	386	4	4	4	4	0	1	1	1	3	1	0	1	1	1	3
A0A1S4DC67_TOBAC	premnaspirodiene oxygenase-like	LOC107828073	Nicotiana tabacum (Common tobacco)	210	2;2;1;1;1	2;2;1;1;1	2;2;1;1;1	5	2	2	2	1	1	1	0	0	0	1	1	1	0	0	0	1	1	1	0	0	0	10	10	10	23.795	210	5	2	2	2	1	1	1	0	0	0	1	1	1	0	0
A0A1S3XRI1_TOBAC	NADP-dependent D-sorbitol-6-phosphate dehydrogenase-like	LOC107767965	Nicotiana tabacum (Common tobacco)	309	5	1	1	1	5	1	1	4	3	2	4	3	4	1	1	1	1	1	0	1	1	1	1	1	0	17.8	3.2	3.2	34.646	309	1	5	1	1	4	3	2	4	3	4	1	1	1	1	1
A0A1S3XRJ9_TOBAC	Reticulon-like protein	LOC107767738	Nicotiana tabacum (Common tobacco)	268	2;1;1;1;1;1	1;0;0;0;0;0	1;0;0;0;0;0	6	2	1	1	1	2	1	1	1	1	1	1	1	1	0	1	1	1	1	1	0	1	8.6	5.6	5.6	30.053	268	6	2	1	1	1	2	1	1	1	1	1	1	1	1	0
Q5EFR5_NICBE	Chloroplast oxygen-evolving protein 16 kDa subunit	psbQ	Nicotiana benthamiana	228	3;3;3;3	3;3;3;3	1;1;1;1	4	3	3	1	3	3	3	2	3	2	3	3	3	2	3	2	1	1	1	0	1	1	17.1	17.1	6.6	24.195	228	4	3	3	1	3	3	3	2	3	2	3	3	3	2	3
A0A1S4AFD5_TOBAC	Photosystem II reaction center Psb28 protein	LOC107797030	Nicotiana tabacum (Common tobacco)	180	2;2	2;2	2;2	2	2	2	2	2	1	1	1	0	2	2	1	1	1	0	2	2	1	1	1	0	2	14.4	14.4	14.4	19.968	180	2	2	2	2	2	1	1	1	0	2	2	1	1	1	0
A0A1S3XRQ7_TOBAC	putative leucine-rich repeat-containing protein DDB_G0290503	LOC107767970	Nicotiana tabacum (Common tobacco)	1393	9	2	2	1	9	2	2	2	3	2	2	4	3	2	0	1	1	0	0	2	0	1	1	0	0	7.1	1.4	1.4	159.72	1393	1	9	2	2	2	3	2	2	4	3	2	0	1	1	0
A0A1S3XRR9_TOBAC	cytochrome P450 98A2-like	LOC107767804	Nicotiana tabacum (Common tobacco)	508	1;1;1;1	1;1;1;1	1;1;1;1	4	1	1	1	1	1	1	1	0	0	1	1	1	1	0	0	1	1	1	1	0	0	1.8	1.8	1.8	57.949	508	4	1	1	1	1	1	1	1	0	0	1	1	1	1	0
A0A1S3YXP2_TOBAC	NAD(P)H-quinone oxidoreductase subunit U, chloroplastic-like	LOC107780992	Nicotiana tabacum (Common tobacco)	221	2;2	2;2	2;2	2	2	2	2	0	0	0	2	1	0	0	0	0	2	1	0	0	0	0	2	1	0	10.4	10.4	10.4	24.748	221	2	2	2	2	0	0	0	2	1	0	0	0	0	2	1
A0A1S3XS26_TOBAC	Lactoylglutathione lyase (EC 4.4.1.5) (Glyoxalase I)	LOC107767887	Nicotiana tabacum (Common tobacco)	293	8;8	8;8	8;8	2	8	8	8	5	6	5	5	5	7	5	6	5	5	5	7	5	6	5	5	5	7	34.1	34.1	34.1	32.858	293	2	8	8	8	5	6	5	5	5	7	5	6	5	5	5
A0A1S3XSC6_TOBAC	porphobilinogen deaminase, chloroplastic-like	LOC107767993	Nicotiana tabacum (Common tobacco)	365	5	1	1	1	5	1	1	5	3	3	3	2	2	1	1	0	0	0	0	1	1	0	0	0	0	17.5	3	3	39.247	365	1	5	1	1	5	3	3	3	2	2	1	1	0	0	0
A0A1S3XSK8_TOBAC	oxysterol-binding protein-related protein 3A-like	LOC107768322	Nicotiana tabacum (Common tobacco)	463	2;1	2;1	2;1	2	2	2	2	1	2	1	1	0	0	1	2	1	1	0	0	1	2	1	1	0	0	6	6	6	52.161	463	2	2	2	2	1	2	1	1	0	0	1	2	1	1	0
A0A1S4D9K9_TOBAC	5-methyltetrahydropteroyltriglutamate-- homocysteine methyltransferase	LOC107827442	Nicotiana tabacum (Common tobacco)	765	16;16	3;3	2;2	2	16	3	2	15	11	15	14	12	11	3	2	3	2	2	2	2	1	2	1	1	1	22.7	6.3	4.8	84.578	765	2	16	3	2	15	11	15	14	12	11	3	2	3	2	2
A0A1S3Z316_TOBAC	ultraviolet-B receptor UVR8-like	LOC107782456	Nicotiana tabacum (Common tobacco)	390	1;1	1;1	1;1	2	1	1	1	0	0	0	0	1	0	0	0	0	0	1	0	0	0	0	0	1	0	2.3	2.3	2.3	41.67	390	2	1	1	1	0	0	0	0	1	0	0	0	0	0	1
A0A1S3ZK76_TOBAC	3-dehydroquinate synthase, chloroplastic	LOC107787846	Nicotiana tabacum (Common tobacco)	436	3;3	3;3	3;3	2	3	3	3	1	3	1	3	3	2	1	3	1	3	3	2	1	3	1	3	3	2	7.1	7.1	7.1	47.558	436	2	3	3	3	1	3	1	3	3	2	1	3	1	3	3
A0A1S3XSW4_TOBAC	ATP-dependent zinc metalloprotease FTSH 4, mitochondrial-like	LOC107768422	Nicotiana tabacum (Common tobacco)	711	1;1;1	1;1;1	1;1;1	3	1	1	1	0	0	0	1	0	1	0	0	0	1	0	1	0	0	0	1	0	1	1.5	1.5	1.5	76.7	711	3	1	1	1	0	0	0	1	0	1	0	0	0	1	0
O24141_TOBAC	Plastid-lipid-Associated Protein (Fragment)	pap	Nicotiana tabacum (Common tobacco)	270	6;6;6;3	6;6;6;3	1;1;1;0	4	6	6	1	5	4	6	5	4	4	5	4	6	5	4	4	1	0	1	1	1	1	23	23	5.6	29.403	270	4	6	6	1	5	4	6	5	4	4	5	4	6	5	4
A0A1S4A096_TOBAC	Serine hydroxymethyltransferase (EC 2.1.2.1)	LOC107792415	Nicotiana tabacum (Common tobacco)	519	14;14;14	3;3;3	3;3;3	3	14	3	3	8	8	10	9	8	9	1	1	2	1	1	2	1	1	2	1	1	2	36.2	6.4	6.4	57.42	519	3	14	3	3	8	8	10	9	8	9	1	1	2	1	1
A0A1S4C1G1_TOBAC	Proteasome subunit alpha type (EC 3.4.25.1)	LOC107814160	Nicotiana tabacum (Common tobacco)	248	4;4;1	4;4;1	3;3;0	3	4	4	3	2	2	2	4	2	2	2	2	2	4	2	2	1	1	1	3	1	1	18.1	18.1	14.5	27.106	248	3	4	4	3	2	2	2	4	2	2	2	2	2	4	2
A0A1S4DLF6_TOBAC	K(+) efflux antiporter 2, chloroplastic-like isoform X1 (K(+) efflux antiporter 2, chloroplastic-like isoform X2)	LOC107831030	Nicotiana tabacum (Common tobacco)	1070	8;8	8;8	8;8	2	8	8	8	1	2	4	3	4	2	1	2	4	3	4	2	1	2	4	3	4	2	8.3	8.3	8.3	115.64	1070	2	8	8	8	1	2	4	3	4	2	1	2	4	3	4
A0A1S3XU48_TOBAC	2-C-methyl-D-erythritol 4-phosphate cytidylyltransferase, chloroplastic-like isoform X2	LOC107768615	Nicotiana tabacum (Common tobacco)	309	5;5	5;5	2;2	2	5	5	2	1	2	3	3	3	3	1	2	3	3	3	3	1	0	1	0	0	1	17.5	17.5	7.1	34.287	309	2	5	5	2	1	2	3	3	3	3	1	2	3	3	3
U3PLK3_TOBAC	Leucine aminopeptidase	lap2	Nicotiana tabacum (Common tobacco)	527	12;12	12;12	2;2	2	12	12	2	9	8	7	9	9	8	9	8	7	9	9	8	2	1	2	2	1	1	29	29	5.1	55.03	527	2	12	12	2	9	8	7	9	9	8	9	8	7	9	9
A0A1S3XTH4_TOBAC	basic form of pathogenesis-related protein 1-like	LOC107768378	Nicotiana tabacum (Common tobacco)	179	3;1	2;1	2;1	2	3	2	2	2	1	2	3	2	2	1	0	1	2	1	1	1	0	1	2	1	1	19.6	13.4	13.4	20.134	179	2	3	2	2	2	1	2	3	2	2	1	0	1	2	1
A0A1S4DJI8_TOBAC	Annexin	LOC107830488	Nicotiana tabacum (Common tobacco)	317	2;2;1;1	2;2;1;1	2;2;1;1	4	2	2	2	0	0	0	0	0	2	0	0	0	0	0	2	0	0	0	0	0	2	6	6	6	36.259	317	4	2	2	2	0	0	0	0	0	2	0	0	0	0	0
A0A1S4BLC8_TOBAC	Carboxypeptidase (EC 3.4.16.-)	LOC107809537	Nicotiana tabacum (Common tobacco)	353	1;1	1;1	1;1	2	1	1	1	0	0	1	0	0	0	0	0	1	0	0	0	0	0	1	0	0	0	3.1	3.1	3.1	40.24	353	2	1	1	1	0	0	1	0	0	0	0	0	1	0	0
A0A1S3XTY1_TOBAC	protease Do-like 1, chloroplastic	LOC107768772	Nicotiana tabacum (Common tobacco)	431	10	10	4	1	10	10	4	7	5	5	6	5	5	7	5	5	6	5	5	4	3	3	2	2	2	25.8	25.8	10.2	45.626	431	1	10	10	4	7	5	5	6	5	5	7	5	5	6	5
A0A1S3XTY9_TOBAC	Nucleoside diphosphate kinase (EC 2.7.4.6)	LOC107768706	Nicotiana tabacum (Common tobacco)	129	2	1	1	1	2	1	1	2	1	1	1	1	1	1	0	0	0	0	0	1	0	0	0	0	0	18.6	11.6	11.6	14.093	129	1	2	1	1	2	1	1	1	1	1	1	0	0	0	0
A0A1S4BYM1_TOBAC	protein SLOW GREEN 1, chloroplastic-like	LOC107813268	Nicotiana tabacum (Common tobacco)	317	2;2	2;2	2;2	2	2	2	2	1	1	1	0	1	0	1	1	1	0	1	0	1	1	1	0	1	0	5.7	5.7	5.7	35.773	317	2	2	2	2	1	1	1	0	1	0	1	1	1	0	1
A0A1S4BWY5_TOBAC	calcium-binding allergen Ole e 8-like	LOC107812761	Nicotiana tabacum (Common tobacco)	154	1;1	1;1	1;1	2	1	1	1	1	1	1	1	1	1	1	1	1	1	1	1	1	1	1	1	1	1	5.8	5.8	5.8	16.993	154	2	1	1	1	1	1	1	1	1	1	1	1	1	1	1
A0A1S3XU22_TOBAC	plastoglobulin-1, chloroplastic-like isoform X2	LOC107768802	Nicotiana tabacum (Common tobacco)	341	4;4;2;1;1	4;4;2;1;1	4;4;2;1;1	5	4	4	4	3	4	2	4	2	2	3	4	2	4	2	2	3	4	2	4	2	2	13.5	13.5	13.5	37.248	341	5	4	4	4	3	4	2	4	2	2	3	4	2	4	2
A0A1U7XQF9_NICSY	60S ribosomal protein L13a-1	LOC104236847	Nicotiana sylvestris (Wood tobacco) (South American tobacco)	206	2;2;2;1;1;1;1;1;1;1	2;2;2;1;1;1;1;1;1;1	2;2;2;1;1;1;1;1;1;1	10	2	2	2	1	1	2	0	1	0	1	1	2	0	1	0	1	1	2	0	1	0	12.6	12.6	12.6	23.463	206	10	2	2	2	1	1	2	0	1	0	1	1	2	0	1
A0A1S3XU44_TOBAC	Carbonic anhydrase (EC 4.2.1.1) (Carbonate dehydratase)	LOC107768773	Nicotiana tabacum (Common tobacco)	333	13;12;7;5	3;2;1;1	2;1;0;0	4	13	3	2	10	9	8	11	10	10	3	3	3	3	3	3	2	2	2	2	2	2	52.9	11.1	5.7	35.899	333	4	13	3	2	10	9	8	11	10	10	3	3	3	3	3
A0A1S3YC63_TOBAC	aminoacylase-1-like	LOC107774716	Nicotiana tabacum (Common tobacco)	447	4;4	4;4	4;4	2	4	4	4	0	1	0	1	1	3	0	1	0	1	1	3	0	1	0	1	1	3	10.7	10.7	10.7	50.54	447	2	4	4	4	0	1	0	1	1	3	0	1	0	1	1
A0A1S3XU71_TOBAC	branched-chain-amino-acid aminotransferase-like protein 1	LOC107768791	Nicotiana tabacum (Common tobacco)	556	2;1;1	2;1;1	2;1;1	3	2	2	2	1	0	0	0	1	0	1	0	0	0	1	0	1	0	0	0	1	0	4.1	4.1	4.1	62.314	556	3	2	2	2	1	0	0	0	1	0	1	0	0	0	1
A0A1S3ZVE8_TOBAC	cell division cycle protein 48 homolog	LOC107790858	Nicotiana tabacum (Common tobacco)	806	16;16;5;5	1;1;0;0	1;1;0;0	4	16	1	1	7	7	6	12	6	6	0	1	1	1	1	0	0	1	1	1	1	0	26.7	1.1	1.1	89.775	806	4	16	1	1	7	7	6	12	6	6	0	1	1	1	1
A0A1S4B8L0_TOBAC	dehydrogenase/reductase SDR family member 7-like	LOC107805707	Nicotiana tabacum (Common tobacco)	192	1;1	1;1	1;1	2	1	1	1	0	0	0	0	0	1	0	0	0	0	0	1	0	0	0	0	0	1	6.8	6.8	6.8	21.038	192	2	1	1	1	0	0	0	0	0	1	0	0	0	0	0
A0A1S4CZF0_TOBAC	copper transport protein ATX1-like isoform X1	LOC107824312	Nicotiana tabacum (Common tobacco)	86	3;3;2	3;3;2	3;3;2	3	3	3	3	2	2	1	2	2	0	2	2	1	2	2	0	2	2	1	2	2	0	45.3	45.3	45.3	9.1664	86	3	3	3	3	2	2	1	2	2	0	2	2	1	2	2
A0A1S3XWY6_TOBAC	photosystem I reaction center subunit XI, chloroplastic-like	LOC107769513	Nicotiana tabacum (Common tobacco)	220	1;1;1;1	1;1;1;1	1;1;1;1	4	1	1	1	0	1	1	1	1	0	0	1	1	1	1	0	0	1	1	1	1	0	6.8	6.8	6.8	23.254	220	4	1	1	1	0	1	1	1	1	0	0	1	1	1	1
A0A1S3XUQ2_TOBAC	14-3-3 protein 9-like isoform X2	LOC107768942	Nicotiana tabacum (Common tobacco)	260	6;6;6	1;1;1	1;1;1	3	6	1	1	6	5	3	3	4	3	1	0	0	0	0	0	1	0	0	0	0	0	28.5	7.7	7.7	29.313	260	3	6	1	1	6	5	3	3	4	3	1	0	0	0	0
A0A1S4C7R4_TOBAC	Isocitrate dehydrogenase [NADP] (EC 1.1.1.42)	LOC107815853	Nicotiana tabacum (Common tobacco)	415	20;20	20;20	8;8	2	20	20	8	15	10	15	13	14	15	15	10	15	13	14	15	7	6	7	6	7	6	48.4	48.4	18.8	46.757	415	2	20	20	8	15	10	15	13	14	15	15	10	15	13	14
A0A1S3XUT5_TOBAC	probable membrane-associated kinase regulator 2	LOC107768814	Nicotiana tabacum (Common tobacco)	351	1;1	1;1	1;1	2	1	1	1	1	0	0	0	0	1	1	0	0	0	0	1	1	0	0	0	0	1	3.4	3.4	3.4	39.183	351	2	1	1	1	1	0	0	0	0	1	1	0	0	0	0
A0A1S4CPS4_TOBAC	ruBisCO large subunit-binding protein subunit alpha-like	LOC107821154	Nicotiana tabacum (Common tobacco)	589	7;7	2;2	2;2	2	7	2	2	5	6	6	5	5	6	0	1	1	0	1	1	0	1	1	0	1	1	13.8	4.1	4.1	62.453	589	2	7	2	2	5	6	6	5	5	6	0	1	1	0	1
A0A1S4A9D2_TOBAC	uncharacterized protein At2g27730, mitochondrial-like	LOC107795180	Nicotiana tabacum (Common tobacco)	89	1;1;1	1;1;1	1;1;1	3	1	1	1	1	0	1	1	1	1	1	0	1	1	1	1	1	0	1	1	1	1	10.1	10.1	10.1	10.204	89	3	1	1	1	1	0	1	1	1	1	1	0	1	1	1
A0A1S3XUV5_TOBAC	endoplasmin homolog	LOC107769069	Nicotiana tabacum (Common tobacco)	811	15	15	1	1	15	15	1	10	9	8	10	9	9	10	9	8	10	9	9	0	1	0	0	1	0	21.5	21.5	2	92.928	811	1	15	15	1	10	9	8	10	9	9	10	9	8	10	9
A0A1S4CUF8_TOBAC	GDSL esterase/lipase At5g03980-like	LOC107822594	Nicotiana tabacum (Common tobacco)	371	2;2	1;1	1;1	2	2	1	1	2	2	1	1	1	1	1	1	0	0	0	0	1	1	0	0	0	0	4.9	2.4	2.4	41.08	371	2	2	1	1	2	2	1	1	1	1	1	1	0	0	0
A0A1S3XV30_TOBAC	Translation initiation factor IF-3	LOC107769135	Nicotiana tabacum (Common tobacco)	309	4;3;1	4;3;1	4;3;1	3	4	4	4	2	1	2	2	2	1	2	1	2	2	2	1	2	1	2	2	2	1	16.2	16.2	16.2	34.64	309	3	4	4	4	2	1	2	2	2	1	2	1	2	2	2
A0A1S3Y0H1_TOBAC	3-ketoacyl-CoA thiolase 2, peroxisomal-like	LOC107770901	Nicotiana tabacum (Common tobacco)	465	4;4	2;2	2;2	2	4	2	2	3	2	3	2	3	1	1	0	1	1	1	0	1	0	1	1	1	0	8.6	4.5	4.5	49.234	465	2	4	2	2	3	2	3	2	3	1	1	0	1	1	1
A0A1S3XVE8_TOBAC	anthranilate phosphoribosyltransferase-like	LOC107769231	Nicotiana tabacum (Common tobacco)	331	1;1;1	1;1;1	1;1;1	3	1	1	1	0	1	0	0	0	1	0	1	0	0	0	1	0	1	0	0	0	1	3	3	3	36.573	331	3	1	1	1	0	1	0	0	0	1	0	1	0	0	0
A0A1S4C5Z3_TOBAC	staphylococcal nuclease domain-containing protein 1-like	LOC107815454	Nicotiana tabacum (Common tobacco)	980	14;14	14;14	10;10	2	14	14	10	7	8	10	8	10	9	7	8	10	8	10	9	4	5	7	5	7	5	15.4	15.4	11.5	107.71	980	2	14	14	10	7	8	10	8	10	9	7	8	10	8	10
A0A1S3XVI5_TOBAC	malate dehydrogenase [NADP], chloroplastic-like isoform X1	LOC107769200	Nicotiana tabacum (Common tobacco)	440	5;4;4	1;1;1	1;1;1	3	5	1	1	3	3	4	2	3	2	0	1	0	0	1	0	0	1	0	0	1	0	15	2	2	48.298	440	3	5	1	1	3	3	4	2	3	2	0	1	0	0	1
A0A1S3XVL9_TOBAC	(+)-neomenthol dehydrogenase-like	LOC107769229	Nicotiana tabacum (Common tobacco)	321	3	1	1	1	3	1	1	2	3	2	1	1	1	1	1	1	0	0	0	1	1	1	0	0	0	11.5	3.4	3.4	35.657	321	1	3	1	1	2	3	2	1	1	1	1	1	1	0	0
A0A1S3XVM3_TOBAC	20 kDa chaperonin, chloroplastic-like	LOC107769079	Nicotiana tabacum (Common tobacco)	252	9	1	1	1	9	1	1	7	5	6	4	4	4	0	0	0	0	0	1	0	0	0	0	0	1	50.4	9.1	9.1	26.398	252	1	9	1	1	7	5	6	4	4	4	0	0	0	0	0
A0A1S3Z2Y5_TOBAC	protein SSUH2 homolog isoform X3	LOC107782364	Nicotiana tabacum (Common tobacco)	357	1;1;1;1;1;1	1;1;1;1;1;1	1;1;1;1;1;1	6	1	1	1	0	1	0	0	0	0	0	1	0	0	0	0	0	1	0	0	0	0	3.1	3.1	3.1	39.941	357	6	1	1	1	0	1	0	0	0	0	0	1	0	0	0
A0A1S3XVS8_TOBAC	calreticulin-3-like	LOC107769282	Nicotiana tabacum (Common tobacco)	425	4;4	1;1	1;1	2	4	1	1	1	1	4	2	3	2	0	0	1	0	0	0	0	0	1	0	0	0	9.6	2.1	2.1	50.159	425	2	4	1	1	1	1	4	2	3	2	0	0	1	0	0
A0A1S3XW68_TOBAC	glutamate-rich WD repeat-containing protein 1-like isoform X2	LOC107769418	Nicotiana tabacum (Common tobacco)	470	2;2;2;2	2;2;2;2	2;2;2;2	4	2	2	2	0	0	0	1	1	1	0	0	0	1	1	1	0	0	0	1	1	1	4.9	4.9	4.9	51.523	470	4	2	2	2	0	0	0	1	1	1	0	0	0	1	1
A0A1S4ATN8_TOBAC	T-complex protein 1 subunit eta	LOC107801176	Nicotiana tabacum (Common tobacco)	559	7;7	7;7	7;7	2	7	7	7	4	3	4	3	1	4	4	3	4	3	1	4	4	3	4	3	1	4	14.5	14.5	14.5	60.255	559	2	7	7	7	4	3	4	3	1	4	4	3	4	3	1
A0A1S4DGG8_TOBAC	GDSL esterase/lipase APG-like	LOC107829515	Nicotiana tabacum (Common tobacco)	354	2;2	2;2	2;2	2	2	2	2	2	1	0	1	2	0	2	1	0	1	2	0	2	1	0	1	2	0	8.2	8.2	8.2	38.216	354	2	2	2	2	2	1	0	1	2	0	2	1	0	1	2
A0A1S3XW73_TOBAC	uncharacterized protein LOC107769424 isoform X1	LOC107769424	Nicotiana tabacum (Common tobacco)	601	5;4;4	5;4;4	5;4;4	3	5	5	5	1	4	2	1	4	2	1	4	2	1	4	2	1	4	2	1	4	2	11.1	11.1	11.1	66.245	601	3	5	5	5	1	4	2	1	4	2	1	4	2	1	4
A0A1S3XYE9_TOBAC	tryptophan--tRNA ligase, cytoplasmic-like isoform X2	LOC107770201	Nicotiana tabacum (Common tobacco)	256	1;1;1;1	1;1;1;1	1;1;1;1	4	1	1	1	1	1	1	1	1	0	1	1	1	1	1	0	1	1	1	1	1	0	5.9	5.9	5.9	29.577	256	4	1	1	1	1	1	1	1	1	0	1	1	1	1	1
A0A1S3XX01_TOBAC	GDSL esterase/lipase At1g33811-like isoform X2	LOC107769523	Nicotiana tabacum (Common tobacco)	359	3;3;3	3;3;3	3;3;3	3	3	3	3	0	1	2	0	0	1	0	1	2	0	0	1	0	1	2	0	0	1	9.5	9.5	9.5	40.273	359	3	3	3	3	0	1	2	0	0	1	0	1	2	0	0
A0A1S3XWI1_TOBAC	Lactoylglutathione lyase (EC 4.4.1.5) (Glyoxalase I)	LOC107769364	Nicotiana tabacum (Common tobacco)	362	5;4	3;2	1;1	2	5	3	1	4	2	3	3	4	3	3	1	3	2	2	2	1	1	1	1	1	1	13	8.6	2.2	40.078	362	2	5	3	1	4	2	3	3	4	3	3	1	3	2	2
A0A1S3XWK1_TOBAC	glutathione S-transferase U17-like	LOC107769388	Nicotiana tabacum (Common tobacco)	230	1	1	1	1	1	1	1	0	0	0	1	0	0	0	0	0	1	0	0	0	0	0	1	0	0	6.1	6.1	6.1	25.431	230	1	1	1	1	0	0	0	1	0	0	0	0	0	1	0
A0A1S4B198_TOBAC	uncharacterized isomerase BH0283-like isoform X5	LOC107803402	Nicotiana tabacum (Common tobacco)	268	1;1;1;1;1;1;1;1	1;1;1;1;1;1;1;1	1;1;1;1;1;1;1;1	8	1	1	1	0	0	0	1	0	0	0	0	0	1	0	0	0	0	0	1	0	0	4.9	4.9	4.9	29.398	268	8	1	1	1	0	0	0	1	0	0	0	0	0	1	0
A0A1S4A637_TOBAC	uncharacterized protein LOC107794167	LOC107794167	Nicotiana tabacum (Common tobacco)	373	4;4	4;4	4;4	2	4	4	4	4	4	4	4	4	3	4	4	4	4	4	3	4	4	4	4	4	3	10.7	10.7	10.7	41.11	373	2	4	4	4	4	4	4	4	4	3	4	4	4	4	4
I0B7J8_NICBE	Chloroplast PsbP4	psbP4	Nicotiana benthamiana	268	7;7;6;6	3;3;2;2	3;3;2;2	4	7	3	3	7	7	6	7	5	7	3	3	2	3	1	3	3	3	2	3	1	3	25.4	13.1	13.1	28.579	268	4	7	3	3	7	7	6	7	5	7	3	3	2	3	1
A0A1S4C9X8_TOBAC	pentatricopeptide repeat-containing protein At1g60770-like	LOC107816691	Nicotiana tabacum (Common tobacco)	493	1;1	1;1	1;1	2	1	1	1	0	0	0	0	1	0	0	0	0	0	1	0	0	0	0	0	1	0	1.6	1.6	1.6	55.963	493	2	1	1	1	0	0	0	0	1	0	0	0	0	0	1
A0A1S3XXN3_TOBAC	receptor-like protein 12 isoform X1 (receptor-like protein 12 isoform X2)	LOC107769731	Nicotiana tabacum (Common tobacco)	473	3;2	3;2	3;2	2	3	3	3	1	1	3	2	0	1	1	1	3	2	0	1	1	1	3	2	0	1	7.4	7.4	7.4	51.522	473	2	3	3	3	1	1	3	2	0	1	1	1	3	2	0
A0A1S3XXN7_TOBAC	glutamate-1-semialdehyde 2,1-aminomutase, chloroplastic-like	LOC107769957	Nicotiana tabacum (Common tobacco)	333	7	1	1	1	7	1	1	4	4	4	4	6	5	0	1	0	0	0	0	0	1	0	0	0	0	26.4	3.6	3.6	35.521	333	1	7	1	1	4	4	4	4	6	5	0	1	0	0	0
A0A1U7XAY0_NICSY	60S ribosomal protein L8-like	LOC104236908	Nicotiana sylvestris (Wood tobacco) (South American tobacco)	260	5;5	5;5	2;2	2	5	5	2	5	4	3	4	3	3	5	4	3	4	3	3	2	2	2	2	2	2	26.2	26.2	9.2	28.16	260	2	5	5	2	5	4	3	4	3	3	5	4	3	4	3
A0A1S4BYE3_TOBAC	casein kinase II subunit alpha-like	LOC107813210	Nicotiana tabacum (Common tobacco)	243	2;2;2;2;2;2;2;2;2;1	2;2;2;2;2;2;2;2;2;1	2;2;2;2;2;2;2;2;2;1	10	2	2	2	2	1	2	0	1	1	2	1	2	0	1	1	2	1	2	0	1	1	9.1	9.1	9.1	28.738	243	10	2	2	2	2	1	2	0	1	1	2	1	2	0	1
A0A1S4B8Y3_TOBAC	Pyridoxal phosphate homeostasis protein (PLP homeostasis protein)	LOC107805770	Nicotiana tabacum (Common tobacco)	243	1;1	1;1	1;1	2	1	1	1	0	0	0	1	0	0	0	0	0	1	0	0	0	0	0	1	0	0	5.3	5.3	5.3	26.807	243	2	1	1	1	0	0	0	1	0	0	0	0	0	1	0
A0A1S4BNB5_TOBAC	mannose-1-phosphate guanylyltransferase 1-like	LOC107810135	Nicotiana tabacum (Common tobacco)	361	2;2;2;1;1	2;2;2;1;1	2;2;2;1;1	5	2	2	2	1	1	0	1	1	0	1	1	0	1	1	0	1	1	0	1	1	0	6.4	6.4	6.4	39.588	361	5	2	2	2	1	1	0	1	1	0	1	1	0	1	1
A0A1S4DPB8_TOBAC	persulfide dioxygenase ETHE1 homolog, mitochondrial-like	LOC107831711	Nicotiana tabacum (Common tobacco)	288	1;1;1;1	1;1;1;1	1;1;1;1	4	1	1	1	1	0	1	0	1	0	1	0	1	0	1	0	1	0	1	0	1	0	4.9	4.9	4.9	31.943	288	4	1	1	1	1	0	1	0	1	0	1	0	1	0	1
A0A1S4D2P7_TOBAC	chaperonin CPN60-2, mitochondrial-like	LOC107825374	Nicotiana tabacum (Common tobacco)	575	14;14	6;6	6;6	2	14	6	6	10	11	10	11	13	8	4	4	4	3	6	3	4	4	4	3	6	3	27.1	9.9	9.9	61.356	575	2	14	6	6	10	11	10	11	13	8	4	4	4	3	6
A0A1S3XY89_TOBAC	arginase 1, mitochondrial	LOC107770139	Nicotiana tabacum (Common tobacco)	338	4;2;1	4;2;1	4;2;1	3	4	4	4	2	1	1	1	3	0	2	1	1	1	3	0	2	1	1	1	3	0	11.2	11.2	11.2	37.039	338	3	4	4	4	2	1	1	1	3	0	2	1	1	1	3
A0A1S3YX69_TOBAC	protein PROTON GRADIENT REGULATION 5, chloroplastic-like	LOC107780686	Nicotiana tabacum (Common tobacco)	119	2;2	2;2	2;2	2	2	2	2	2	2	2	1	2	2	2	2	2	1	2	2	2	2	2	1	2	2	21	21	21	12.893	119	2	2	2	2	2	2	2	1	2	2	2	2	2	1	2
A0A1S3YJR9_TOBAC	Serine/threonine-protein phosphatase 2A 55 kDa regulatory subunit B	LOC107776791	Nicotiana tabacum (Common tobacco)	450	2;2;2;2;2;2;2;2;2;2;2;2;2;2;2;2;2	2;2;2;2;2;2;2;2;2;2;2;2;2;2;2;2;2	2;2;2;2;2;2;2;2;2;2;2;2;2;2;2;2;2	17	2	2	2	0	0	0	1	1	0	0	0	0	1	1	0	0	0	0	1	1	0	4.2	4.2	4.2	50.53	450	17	2	2	2	0	0	0	1	1	0	0	0	0	1	1
A0A1S4CAN9_TOBAC	soluble inorganic pyrophosphatase 4	LOC107817041	Nicotiana tabacum (Common tobacco)	216	2;2	1;1	1;1	2	2	1	1	0	0	0	2	2	2	0	0	0	1	1	1	0	0	0	1	1	1	13	5.6	5.6	24.464	216	2	2	1	1	0	0	0	2	2	2	0	0	0	1	1
A0A1S3XZ55_TOBAC	Lipoxygenase (EC 1.13.11.-)	LOC107770253	Nicotiana tabacum (Common tobacco)	873	2;2;2;2;1	2;2;2;2;1	1;1;1;1;0	5	2	2	1	0	2	1	0	0	1	0	2	1	0	0	1	0	1	1	0	0	1	2.4	2.4	1	99.328	873	5	2	2	1	0	2	1	0	0	1	0	2	1	0	0
A0A1S3YRR6_TOBAC	nascent polypeptide-associated complex subunit alpha-like protein 2	LOC107778929	Nicotiana tabacum (Common tobacco)	207	2;2	2;2	2;2	2	2	2	2	1	1	2	0	1	0	1	1	2	0	1	0	1	1	2	0	1	0	12.1	12.1	12.1	22.613	207	2	2	2	2	1	1	2	0	1	0	1	1	2	0	1
A0A1U7W0P6_NICSY	60S ribosomal protein L13	LOC104223789	Nicotiana sylvestris (Wood tobacco) (South American tobacco)	206	3;3;3;2;2;2;2;2;2;2;2;1;1;1;1;1;1	3;3;3;2;2;2;2;2;2;2;2;1;1;1;1;1;1	3;3;3;2;2;2;2;2;2;2;2;1;1;1;1;1;1	17	3	3	3	2	2	2	1	1	1	2	2	2	1	1	1	2	2	2	1	1	1	17.5	17.5	17.5	23.584	206	17	3	3	3	2	2	2	1	1	1	2	2	2	1	1
A0A1S3Z8S7_TOBAC	protein argonaute 4-like	LOC107784197	Nicotiana tabacum (Common tobacco)	912	8;8;6	1;1;1	1;1;1	3	8	1	1	5	5	2	2	1	5	0	0	0	0	0	1	0	0	0	0	0	1	8.8	1.4	1.4	101.93	912	3	8	1	1	5	5	2	2	1	5	0	0	0	0	0
A0A1S3YSD8_TOBAC	eukaryotic initiation factor 4A-3-like	LOC107779209	Nicotiana tabacum (Common tobacco)	409	5;5	3;3	3;3	2	5	3	3	2	0	3	3	3	3	1	0	1	2	2	1	1	0	1	2	2	1	9.8	7.3	7.3	46.056	409	2	5	3	3	2	0	3	3	3	3	1	0	1	2	2
A0A1S4BGN4_TOBAC	26S proteasome non-ATPase regulatory subunit 4 homolog	LOC107808066	Nicotiana tabacum (Common tobacco)	400	2;2;1;1;1;1	2;2;1;1;1;1	2;2;1;1;1;1	6	2	2	2	0	0	0	2	1	0	0	0	0	2	1	0	0	0	0	2	1	0	6.2	6.2	6.2	42.452	400	6	2	2	2	0	0	0	2	1	0	0	0	0	2	1
A0A1S3XZ03_TOBAC	4-hydroxy-4-methyl-2-oxoglutarate aldolase (HMG aldolase) (EC 4.1.1.3) (EC 4.1.3.17) (Oxaloacetate decarboxylase)	LOC107770371	Nicotiana tabacum (Common tobacco)	166	5;4	5;4	3;3	2	5	5	3	2	1	3	4	2	5	2	1	3	4	2	5	2	0	1	3	1	3	34.9	34.9	21.7	17.621	166	2	5	5	3	2	1	3	4	2	5	2	1	3	4	2
A0A1S3XZ08_TOBAC	putative quinone-oxidoreductase homolog, chloroplastic	LOC107770378	Nicotiana tabacum (Common tobacco)	329	4	4	1	1	4	4	1	2	2	2	1	2	3	2	2	2	1	2	3	0	1	0	0	0	1	13.7	13.7	3.6	34.606	329	1	4	4	1	2	2	2	1	2	3	2	2	2	1	2
A0A1S4AIX7_TOBAC	clavaminate synthase-like protein At3g21360	LOC107797968	Nicotiana tabacum (Common tobacco)	323	2;2	2;2	2;2	2	2	2	2	1	1	0	1	1	1	1	1	0	1	1	1	1	1	0	1	1	1	9.3	9.3	9.3	36.109	323	2	2	2	2	1	1	0	1	1	1	1	1	0	1	1
A0A1S3XZC0_TOBAC	Carboxypeptidase (EC 3.4.16.-)	LOC107770482	Nicotiana tabacum (Common tobacco)	454	3;3;3	3;3;3	3;3;3	3	3	3	3	0	0	0	1	2	1	0	0	0	1	2	1	0	0	0	1	2	1	6.8	6.8	6.8	50.762	454	3	3	3	3	0	0	0	1	2	1	0	0	0	1	2
A0A1S3XZG8_TOBAC	26S protease regulatory subunit 6B homolog	LOC107770439	Nicotiana tabacum (Common tobacco)	413	5;5;4;4;4;4	5;5;4;4;4;4	5;5;4;4;4;4	6	5	5	5	2	2	4	1	3	4	2	2	4	1	3	4	2	2	4	1	3	4	15.5	15.5	15.5	46.536	413	6	5	5	5	2	2	4	1	3	4	2	2	4	1	3
A0A1S4DHA4_TOBAC	glutamate--tRNA ligase, cytoplasmic-like	LOC107829795	Nicotiana tabacum (Common tobacco)	741	2;2	2;2	2;2	2	2	2	2	1	0	0	1	0	0	1	0	0	1	0	0	1	0	0	1	0	0	2.7	2.7	2.7	84.048	741	2	2	2	2	1	0	0	1	0	0	1	0	0	1	0
A0A1S3Y055_TOBAC	photosystem I reaction center subunit III, chloroplastic-like	LOC107770672	Nicotiana tabacum (Common tobacco)	227	5;5	1;1	1;1	2	5	1	1	5	3	5	4	5	5	1	0	1	1	1	1	1	0	1	1	1	1	29.1	7.9	7.9	24.942	227	2	5	1	1	5	3	5	4	5	5	1	0	1	1	1
A0A1S3Y081_TOBAC	soluble starch synthase 3, chloroplastic/amyloplastic-like	LOC107770809	Nicotiana tabacum (Common tobacco)	1249	6;5;5;4	6;5;5;4	6;5;5;4	4	6	6	6	2	1	1	2	1	2	2	1	1	2	1	2	2	1	1	2	1	2	5.6	5.6	5.6	141.64	1249	4	6	6	6	2	1	1	2	1	2	2	1	1	2	1
A0A1S3Y0B8_TOBAC	ABC transporter B family member 28-like isoform X2	LOC107770825	Nicotiana tabacum (Common tobacco)	616	2;2;1	2;2;1	2;2;1	3	2	2	2	1	0	0	1	1	0	1	0	0	1	1	0	1	0	0	1	1	0	3.2	3.2	3.2	67.482	616	3	2	2	2	1	0	0	1	1	0	1	0	0	1	1
A0A1S3YQU6_TOBAC	adenylate kinase 5, chloroplastic-like	LOC107778794	Nicotiana tabacum (Common tobacco)	611	8;8	8;8	7;7	2	8	8	7	4	7	3	4	3	5	4	7	3	4	3	5	3	6	2	3	3	4	15.1	15.1	13.6	68.104	611	2	8	8	7	4	7	3	4	3	5	4	7	3	4	3
A0A1S3Y0G9_TOBAC	ureidoglycolate hydrolase-like	LOC107770650	Nicotiana tabacum (Common tobacco)	472	4;3	4;3	4;3	2	4	4	4	0	1	0	2	3	0	0	1	0	2	3	0	0	1	0	2	3	0	9.5	9.5	9.5	51.208	472	2	4	4	4	0	1	0	2	3	0	0	1	0	2	3
A0A1S4C4Q9_TOBAC	Glucose-6-phosphate 1-epimerase (EC 5.1.3.15)	LOC107815055	Nicotiana tabacum (Common tobacco)	316	1;1	1;1	1;1	2	1	1	1	0	0	1	1	0	0	0	0	1	1	0	0	0	0	1	1	0	0	4.1	4.1	4.1	35.54	316	2	1	1	1	0	0	1	1	0	0	0	0	1	1	0
A0A1S3Y0M6_TOBAC	protein transport protein Sec23A-like	LOC107770941	Nicotiana tabacum (Common tobacco)	492	1;1;1;1	1;1;1;1	1;1;1;1	4	1	1	1	1	1	1	1	1	1	1	1	1	1	1	1	1	1	1	1	1	1	3.5	3.5	3.5	54.236	492	4	1	1	1	1	1	1	1	1	1	1	1	1	1	1
A0A1S3ZIT1_TOBAC	psbP domain-containing protein 4, chloroplastic-like	LOC107787263	Nicotiana tabacum (Common tobacco)	278	2;2	2;2	2;2	2	2	2	2	0	1	0	2	2	1	0	1	0	2	2	1	0	1	0	2	2	1	7.9	7.9	7.9	30.33	278	2	2	2	2	0	1	0	2	2	1	0	1	0	2	2
A0A1S3Y0T4_TOBAC	elongation factor 2	LOC107770769	Nicotiana tabacum (Common tobacco)	843	20;13;12;6	20;13;12;6	20;13;12;6	4	20	20	20	16	14	16	15	16	13	16	14	16	15	16	13	16	14	16	15	16	13	24	24	24	94.016	843	4	20	20	20	16	14	16	15	16	13	16	14	16	15	16
A0A1S3Y0V6_TOBAC	histidinol dehydrogenase, chloroplastic-like	LOC107770793	Nicotiana tabacum (Common tobacco)	248	1;1	1;1	1;1	2	1	1	1	1	0	0	0	0	0	1	0	0	0	0	0	1	0	0	0	0	0	6.9	6.9	6.9	27.109	248	2	1	1	1	1	0	0	0	0	0	1	0	0	0	0
A0A1S3Y0V8_TOBAC	Alpha-galactosidase (EC 3.2.1.22) (Melibiase)	LOC107770900	Nicotiana tabacum (Common tobacco)	330	3;3;3;1	3;3;3;1	2;2;2;0	4	3	3	2	2	1	1	2	0	1	2	1	1	2	0	1	1	1	0	2	0	1	8.8	8.8	5.8	37.074	330	4	3	3	2	2	1	1	2	0	1	2	1	1	2	0
A5A2F9_TOBAC	Phosphoinositide phospholipase C (EC 3.1.4.11)	LOC107804925	Nicotiana tabacum (Common tobacco)	588	1;1	1;1	1;1	2	1	1	1	1	0	0	0	0	0	1	0	0	0	0	0	1	0	0	0	0	0	1.7	1.7	1.7	66.757	588	2	1	1	1	1	0	0	0	0	0	1	0	0	0	0
A0A1S4DM58_TOBAC	Eukaryotic translation initiation factor 3 subunit J (eIF3j)	LOC107831054	Nicotiana tabacum (Common tobacco)	223	2;2;2;2;1;1;1;1	2;2;2;2;1;1;1;1	2;2;2;2;1;1;1;1	8	2	2	2	1	2	0	0	0	1	1	2	0	0	0	1	1	2	0	0	0	1	10.8	10.8	10.8	25.168	223	8	2	2	2	1	2	0	0	0	1	1	2	0	0	0
A0A1S4AAQ0_TOBAC	reticuline oxidase-like protein	LOC107795578	Nicotiana tabacum (Common tobacco)	531	1;1	1;1	1;1	2	1	1	1	0	1	1	0	0	1	0	1	1	0	0	1	0	1	1	0	0	1	1.5	1.5	1.5	60.325	531	2	1	1	1	0	1	1	0	0	1	0	1	1	0	0
A0A1S4AJI4_TOBAC	ATP-dependent Clp protease ATP-binding subunit ClpA homolog CD4B, chloroplastic-like	LOC107798347	Nicotiana tabacum (Common tobacco)	923	24;24;1	24;24;1	1;1;0	3	24	24	1	15	18	20	19	19	15	15	18	20	19	19	15	0	1	1	1	1	1	28.4	28.4	1	102.28	923	3	24	24	1	15	18	20	19	19	15	15	18	20	19	19
A0A1S3Y1G1_TOBAC	luminal-binding protein 5-like	LOC107771128	Nicotiana tabacum (Common tobacco)	667	19;4;4;4	1;0;0;0	1;0;0;0	4	19	1	1	13	12	11	17	17	16	1	1	1	1	1	1	1	1	1	1	1	1	28	1.6	1.6	73.975	667	4	19	1	1	13	12	11	17	17	16	1	1	1	1	1
A0A1S4BK62_TOBAC	ran-binding protein 1 homolog c-like	LOC107809165	Nicotiana tabacum (Common tobacco)	220	1;1	1;1	1;1	2	1	1	1	1	1	1	1	0	1	1	1	1	1	0	1	1	1	1	1	0	1	5	5	5	24.438	220	2	1	1	1	1	1	1	1	0	1	1	1	1	1	0
A0A1S3Y2F4_TOBAC	Purple acid phosphatase (EC 3.1.3.2)	LOC107771325	Nicotiana tabacum (Common tobacco)	476	1;1;1;1	1;1;1;1	1;1;1;1	4	1	1	1	0	0	1	1	0	0	0	0	1	1	0	0	0	0	1	1	0	0	2.5	2.5	2.5	54.902	476	4	1	1	1	0	0	1	1	0	0	0	0	1	1	0
A0A1S3Y274_TOBAC	protein SLOW GREEN 1, chloroplastic-like	LOC107771396	Nicotiana tabacum (Common tobacco)	350	2	1	1	1	2	1	1	0	1	1	1	1	1	0	1	1	0	1	0	0	1	1	0	1	0	4.9	2.9	2.9	39.919	350	1	2	1	1	0	1	1	1	1	1	0	1	1	0	1
A0A1S3Y296_TOBAC	outer envelope pore protein 24B, chloroplastic-like	LOC107771415	Nicotiana tabacum (Common tobacco)	213	2;1	2;1	2;1	2	2	2	2	1	1	1	0	1	2	1	1	1	0	1	2	1	1	1	0	1	2	8	8	8	23.747	213	2	2	2	2	1	1	1	0	1	2	1	1	1	0	1
A0A1S4CGU9_TOBAC	Coatomer subunit beta'	LOC107818821	Nicotiana tabacum (Common tobacco)	912	7;7;5;5;3	7;7;5;5;3	7;7;5;5;3	5	7	7	7	2	2	3	4	0	0	2	2	3	4	0	0	2	2	3	4	0	0	8.1	8.1	8.1	103.45	912	5	7	7	7	2	2	3	4	0	0	2	2	3	4	0
A0A1S3Y2B1_TOBAC	luminal-binding protein 5	LOC107771425	Nicotiana tabacum (Common tobacco)	668	19;17;17;16	16;14;14;13	0;0;0;0	4	19	16	0	13	12	11	17	17	16	11	10	10	14	15	15	0	0	0	0	0	0	28	24.4	0	73.744	668	4	19	16	0	13	12	11	17	17	16	11	10	10	14	15
A0A1S4CZH1_TOBAC	nuclear pore complex protein NUP50A-like	LOC107824286	Nicotiana tabacum (Common tobacco)	446	2;2;1	2;2;1	2;2;1	3	2	2	2	1	0	0	1	0	1	1	0	0	1	0	1	1	0	0	1	0	1	4.7	4.7	4.7	47.571	446	3	2	2	2	1	0	0	1	0	1	1	0	0	1	0
A0A1S3YJY3_TOBAC	3-hydroxyisobutyryl-CoA hydrolase-like protein 5	LOC107776974	Nicotiana tabacum (Common tobacco)	384	3;3	3;3	3;3	2	3	3	3	0	1	2	1	0	1	0	1	2	1	0	1	0	1	2	1	0	1	7	7	7	42.64	384	2	3	3	3	0	1	2	1	0	1	0	1	2	1	0
F2VJ75_TOBAC	Fructose-bisphosphate aldolase (EC 4.1.2.13)	LOC107797422	Nicotiana tabacum (Common tobacco)	398	12;12	4;4	2;2	2	12	4	2	6	9	7	10	11	9	3	4	3	4	4	4	2	2	2	2	2	2	34.2	12.8	6.3	42.805	398	2	12	4	2	6	9	7	10	11	9	3	4	3	4	4
A0A1S3Y2J0_TOBAC	villin-4-like	LOC107771362	Nicotiana tabacum (Common tobacco)	973	8;6;2	8;6;2	8;6;2	3	8	8	8	2	1	1	4	3	4	2	1	1	4	3	4	2	1	1	4	3	4	8.2	8.2	8.2	108.94	973	3	8	8	8	2	1	1	4	3	4	2	1	1	4	3
A0A1S3Y2L3_TOBAC	Peptidylprolyl isomerase (EC 5.2.1.8)	LOC107771513	Nicotiana tabacum (Common tobacco)	212	3;2	3;2	3;2	2	3	3	3	2	1	1	2	2	1	2	1	1	2	2	1	2	1	1	2	2	1	19.3	19.3	19.3	22.681	212	2	3	3	3	2	1	1	2	2	1	2	1	1	2	2
A0A1S4ASP4_TOBAC	alpha-xylosidase 1-like	LOC107800803	Nicotiana tabacum (Common tobacco)	931	3;3	3;3	2;2	2	3	3	2	1	1	3	1	1	0	1	1	3	1	1	0	0	0	2	0	1	0	3.2	3.2	2.1	104.82	931	2	3	3	2	1	1	3	1	1	0	1	1	3	1	1
A0A1S4BBM5_TOBAC	mitochondrial import receptor subunit TOM40-1-like	LOC107806567	Nicotiana tabacum (Common tobacco)	313	2;2;1;1	2;2;1;1	2;2;1;1	4	2	2	2	1	0	0	0	2	0	1	0	0	0	2	0	1	0	0	0	2	0	8.3	8.3	8.3	34.589	313	4	2	2	2	1	0	0	0	2	0	1	0	0	0	2
A0A1S4BEF8_TOBAC	40S ribosomal protein S12	LOC107807381 LOC107771517 LOC107822385	Nicotiana tabacum (Common tobacco)	120	4;4;4;4;4;4;3;3;2	4;4;4;4;4;4;3;3;2	2;2;2;2;2;2;1;1;0	9	4	4	2	2	2	4	3	3	3	2	2	4	3	3	3	1	0	2	1	1	1	45	45	28.3	12.965	120	9	4	4	2	2	2	4	3	3	3	2	2	4	3	3
Q2LFC3_NICBE	AGO1-2 (Fragment)		Nicotiana benthamiana	979	2;2;2;1;1;1;1;1;1;1;1;1	2;2;2;1;1;1;1;1;1;1;1;1	2;2;2;1;1;1;1;1;1;1;1;1	12	2	2	2	1	1	2	0	1	1	1	1	2	0	1	1	1	1	2	0	1	1	1.8	1.8	1.8	109.03	979	12	2	2	2	1	1	2	0	1	1	1	1	2	0	1
A0A1S3Y2R6_TOBAC	Protein disulfide-isomerase (EC 5.3.4.1)	LOC107771549	Nicotiana tabacum (Common tobacco)	570	14	14	3	1	14	14	3	11	10	8	6	9	9	11	10	8	6	9	9	3	2	1	0	0	1	26.7	26.7	5.6	63.569	570	1	14	14	3	11	10	8	6	9	9	11	10	8	6	9
A0A1S3Y2V1_TOBAC	cytochrome b561 and DOMON domain-containing protein At5g47530-like	LOC107771464	Nicotiana tabacum (Common tobacco)	401	1	1	1	1	1	1	1	0	0	0	0	1	1	0	0	0	0	1	1	0	0	0	0	1	1	2.7	2.7	2.7	44.209	401	1	1	1	1	0	0	0	0	1	1	0	0	0	0	1
A0A1S3Y2V7_TOBAC	UBP1-associated proteins 1C-like	LOC107771467	Nicotiana tabacum (Common tobacco)	313	1	1	1	1	1	1	1	1	1	1	1	1	1	1	1	1	1	1	1	1	1	1	1	1	1	2.2	2.2	2.2	34.707	313	1	1	1	1	1	1	1	1	1	1	1	1	1	1	1
A0A1S3Y2X0_TOBAC	Serine hydroxymethyltransferase (EC 2.1.2.1)	LOC107771579	Nicotiana tabacum (Common tobacco)	521	10	2	1	1	10	2	1	5	7	8	7	7	7	0	1	2	1	2	1	0	1	1	0	1	0	22.8	4.2	2.1	57.856	521	1	10	2	1	5	7	8	7	7	7	0	1	2	1	2
A0A1S3Z0K4_TOBAC	Histone H2A	LOC107781461	Nicotiana tabacum (Common tobacco)	133	3;3;3;3	2;2;2;2	2;2;2;2	4	3	2	2	1	2	3	1	2	1	0	1	2	0	1	1	0	1	2	0	1	1	19.5	12.8	12.8	14.194	133	4	3	2	2	1	2	3	1	2	1	0	1	2	0	1
A0A1S3Y346_TOBAC	T-complex protein 1 subunit alpha	LOC107771644	Nicotiana tabacum (Common tobacco)	545	5;3;2	5;3;2	5;3;2	3	5	5	5	2	3	4	0	1	0	2	3	4	0	1	0	2	3	4	0	1	0	9.9	9.9	9.9	59.099	545	3	5	5	5	2	3	4	0	1	0	2	3	4	0	1
A0A1S4D0M8_TOBAC	stem-specific protein TSJT1	LOC107824684	Nicotiana tabacum (Common tobacco)	255	2;2	2;2	2;2	2	2	2	2	1	1	2	0	1	1	1	1	2	0	1	1	1	1	2	0	1	1	7.5	7.5	7.5	28.431	255	2	2	2	2	1	1	2	0	1	1	1	1	2	0	1
A0A1S3Y381_TOBAC	stress protein DDR48-like	LOC107771681	Nicotiana tabacum (Common tobacco)	282	7	7	4	1	7	7	4	4	4	3	6	5	3	4	4	3	6	5	3	2	2	2	4	3	2	34.4	34.4	17	31.013	282	1	7	7	4	4	4	3	6	5	3	4	4	3	6	5
A0A1S3Y388_TOBAC	Nucleoside diphosphate kinase (EC 2.7.4.6)	LOC107771678	Nicotiana tabacum (Common tobacco)	148	5;4;4;1	5;4;4;1	2;1;2;0	4	5	5	2	2	2	2	4	5	4	2	2	2	4	5	4	1	0	1	1	2	2	36.5	36.5	14.9	16.253	148	4	5	5	2	2	2	2	4	5	4	2	2	2	4	5
A0A1S4B5Z2_TOBAC	eukaryotic translation initiation factor-like isoform X2	LOC107804862	Nicotiana tabacum (Common tobacco)	774	1;1;1;1;1;1;1	1;1;1;1;1;1;1	1;1;1;1;1;1;1	7	1	1	1	1	0	1	1	1	1	1	0	1	1	1	1	1	0	1	1	1	1	1.2	1.2	1.2	85.815	774	7	1	1	1	1	0	1	1	1	1	1	0	1	1	1
S5ZWC6_NICAT	5'-methylthioadenosines-adenosylhomocysteine nucleosidase 1 (5-methylthioadenosine nucleosidase)	MTN1 A4A49_30007	Nicotiana attenuata (Coyote tobacco)	266	4;4;4	4;4;4	4;4;4	3	4	4	4	2	3	1	2	0	3	2	3	1	2	0	3	2	3	1	2	0	3	17.7	17.7	17.7	28.038	266	3	4	4	4	2	3	1	2	0	3	2	3	1	2	0
A0A1S3Y3H9_TOBAC	sufE-like protein 1, chloroplastic/mitochondrial	LOC107771757	Nicotiana tabacum (Common tobacco)	399	1;1;1	1;1;1	1;1;1	3	1	1	1	1	1	1	0	1	0	1	1	1	0	1	0	1	1	1	0	1	0	2.8	2.8	2.8	43.643	399	3	1	1	1	1	1	1	0	1	0	1	1	1	0	1
A0A1S4CT85_TOBAC	binding partner of ACD11 1-like	LOC107822317	Nicotiana tabacum (Common tobacco)	278	2;2	2;2	2;2	2	2	2	2	1	0	0	1	1	0	1	0	0	1	1	0	1	0	0	1	1	0	11.9	11.9	11.9	29.563	278	2	2	2	2	1	0	0	1	1	0	1	0	0	1	1
Q946G3_TOBAC	Small GTPase Rab2 (ras-related protein RABB1c) (ras-related protein RABB1c isoform X1)	Rab2 LOC107774510 LOC107814904	Nicotiana tabacum (Common tobacco)	211	2;2;2;2;2;2;2;1	2;2;2;2;2;2;2;1	2;2;2;2;2;2;2;1	8	2	2	2	1	2	1	2	1	0	1	2	1	2	1	0	1	2	1	2	1	0	11.8	11.8	11.8	23.169	211	8	2	2	2	1	2	1	2	1	0	1	2	1	2	1
A0A1S4A9V4_TOBAC	Beta-galactosidase (EC 3.2.1.23)	LOC107795322	Nicotiana tabacum (Common tobacco)	844	2;2	1;1	1;1	2	2	1	1	2	2	2	1	0	1	1	1	1	1	0	1	1	1	1	1	0	1	2.3	1.3	1.3	94.131	844	2	2	1	1	2	2	2	1	0	1	1	1	1	1	0
A0A1S3Y425_TOBAC	SAL1 phosphatase-like isoform X3	LOC107771952	Nicotiana tabacum (Common tobacco)	393	1;1;1;1	1;1;1;1	1;1;1;1	4	1	1	1	1	1	1	1	1	1	1	1	1	1	1	1	1	1	1	1	1	1	2.5	2.5	2.5	42.455	393	4	1	1	1	1	1	1	1	1	1	1	1	1	1	1
A0A1S3Y3W0_TOBAC	thylakoid lumenal 16.5 kDa protein, chloroplastic-like	LOC107771896	Nicotiana tabacum (Common tobacco)	222	4;3	4;3	4;3	2	4	4	4	4	4	4	3	4	4	4	4	4	3	4	4	4	4	4	3	4	4	19.4	19.4	19.4	24.04	222	2	4	4	4	4	4	4	3	4	4	4	4	4	3	4
A0A1S3Y3Y8_TOBAC	protein TIC 55, chloroplastic-like	LOC107771918	Nicotiana tabacum (Common tobacco)	557	7;7	7;7	7;7	2	7	7	7	6	5	5	5	4	3	6	5	5	5	4	3	6	5	5	5	4	3	14.2	14.2	14.2	63.57	557	2	7	7	7	6	5	5	5	4	3	6	5	5	5	4
A0A1S4BYF6_TOBAC	2-oxoglutarate dehydrogenase, mitochondrial-like	LOC107813217	Nicotiana tabacum (Common tobacco)	1020	10;10	6;6	6;6	2	10	6	6	7	8	6	6	5	4	5	5	3	3	3	1	5	5	3	3	3	1	12.5	7.7	7.7	115.59	1020	2	10	6	6	7	8	6	6	5	4	5	5	3	3	3
A0A1S3Y478_TOBAC	Coatomer subunit alpha	LOC107771989	Nicotiana tabacum (Common tobacco)	1218	8;4;4	1;0;1	1;0;1	3	8	1	1	3	3	3	3	1	3	0	0	1	0	0	0	0	0	1	0	0	0	6.5	0.8	0.8	137.15	1218	3	8	1	1	3	3	3	3	1	3	0	0	1	0	0
A0A1S3Y490_TOBAC	auxin-induced protein PCNT115-like	LOC107772004	Nicotiana tabacum (Common tobacco)	356	3	1	1	1	3	1	1	1	1	0	1	1	1	0	0	0	1	0	0	0	0	0	1	0	0	10.4	3.1	3.1	39.452	356	1	3	1	1	1	1	0	1	1	1	0	0	0	1	0
A0A1S3Y491_TOBAC	auxin-induced protein PCNT115-like	LOC107772005	Nicotiana tabacum (Common tobacco)	347	8;4;4;4;3;3	8;4;4;4;3;3	6;3;2;3;1;1	6	8	8	6	3	3	2	2	3	3	3	3	2	2	3	3	2	2	2	2	2	2	20.2	20.2	12.7	38.035	347	6	8	8	6	3	3	2	2	3	3	3	3	2	2	3
Q41230_TOBAC	CBP20 (Fragment)	CBP20	Nicotiana tabacum (Common tobacco)	208	1;1;1;1	1;1;1;1	1;1;1;1	4	1	1	1	0	0	0	0	0	1	0	0	0	0	0	1	0	0	0	0	0	1	6.2	6.2	6.2	21.921	208	4	1	1	1	0	0	0	0	0	1	0	0	0	0	0
A0A1S3Y4L8_TOBAC	Thioredoxin reductase (EC 1.8.1.9)	LOC107772125	Nicotiana tabacum (Common tobacco)	367	6	2	2	1	6	2	2	4	4	4	5	3	3	1	1	1	2	0	1	1	1	1	2	0	1	20.7	10.1	10.1	39.062	367	1	6	2	2	4	4	4	5	3	3	1	1	1	2	0
A0A1S3Y4N4_TOBAC	subtilisin-like protease SBT3.9	LOC107771885	Nicotiana tabacum (Common tobacco)	760	1	1	1	1	1	1	1	1	1	1	0	1	1	1	1	1	0	1	1	1	1	1	0	1	1	1.4	1.4	1.4	81.672	760	1	1	1	1	1	1	1	0	1	1	1	1	1	0	1
A0A1S3Y4P5_TOBAC	fatty-acid-binding protein 1-like isoform X2	LOC107772157	Nicotiana tabacum (Common tobacco)	292	3;3;2;1;1	3;3;2;1;1	3;3;2;1;1	5	3	3	3	1	1	1	2	0	0	1	1	1	2	0	0	1	1	1	2	0	0	7.5	7.5	7.5	32.077	292	5	3	3	3	1	1	1	2	0	0	1	1	1	2	0
A0A1S3Y4V1_TOBAC	guanine nucleotide-binding protein subunit beta-like protein	LOC107772203	Nicotiana tabacum (Common tobacco)	326	6	2	2	1	6	2	2	4	2	4	5	4	3	1	1	1	1	2	1	1	1	1	1	2	1	25.8	9.5	9.5	35.827	326	1	6	2	2	4	2	4	5	4	3	1	1	1	1	2
A0A1S3Y4V4_TOBAC	lipoxygenase homology domain-containing protein 1-like	LOC107772207	Nicotiana tabacum (Common tobacco)	171	2;2	2;2	2;2	2	2	2	2	2	2	0	2	1	1	2	2	0	2	1	1	2	2	0	2	1	1	10.5	10.5	10.5	19.042	171	2	2	2	2	2	2	0	2	1	1	2	2	0	2	1
A0A1S3Y4Y6_TOBAC	calnexin homolog 1-like	LOC107772248	Nicotiana tabacum (Common tobacco)	539	7	2	0	1	7	2	0	5	5	4	5	7	3	0	1	0	1	2	1	0	0	0	0	0	0	14.5	4.1	0	60.999	539	1	7	2	0	5	5	4	5	7	3	0	1	0	1	2
A0A1S4ASP3_TOBAC	RuvB-like helicase (EC 3.6.4.12)	LOC107800852	Nicotiana tabacum (Common tobacco)	467	2;2	2;2	2;2	2	2	2	2	1	0	0	1	0	0	1	0	0	1	0	0	1	0	0	1	0	0	4.5	4.5	4.5	51.603	467	2	2	2	2	1	0	0	1	0	0	1	0	0	1	0
A0A1S3Y542_TOBAC	Acetyltransferase component of pyruvate dehydrogenase complex (EC 2.3.1.12)	LOC107772318	Nicotiana tabacum (Common tobacco)	546	7	1	1	1	7	1	1	4	4	2	3	4	4	0	1	1	0	0	1	0	1	1	0	0	1	14.5	2.2	2.2	58.923	546	1	7	1	1	4	4	2	3	4	4	0	1	1	0	0
A0A1S4D3X5_TOBAC	imidazole glycerol phosphate synthase hisHF, chloroplastic-like isoform X2	LOC107825612	Nicotiana tabacum (Common tobacco)	584	4;4;4	4;4;4	4;4;4	3	4	4	4	3	0	2	0	2	4	3	0	2	0	2	4	3	0	2	0	2	4	7.4	7.4	7.4	63.131	584	3	4	4	4	3	0	2	0	2	4	3	0	2	0	2
A0A1S3Y5P1_TOBAC	RNA-binding protein 39-like	LOC107772496	Nicotiana tabacum (Common tobacco)	144	2;2	2;2	2;2	2	2	2	2	1	0	0	1	1	1	1	0	0	1	1	1	1	0	0	1	1	1	20.8	20.8	20.8	15.681	144	2	2	2	2	1	0	0	1	1	1	1	0	0	1	1
A0A1S3Y5V8_TOBAC	60S acidic ribosomal protein P0	LOC107772468	Nicotiana tabacum (Common tobacco)	320	4;1;1	4;1;1	2;1;1	3	4	4	2	4	4	2	4	2	3	4	4	2	4	2	3	2	2	1	2	0	2	17.2	17.2	9.7	34.081	320	3	4	4	2	4	4	2	4	2	3	4	4	2	4	2
A0A1S3Y611_TOBAC	bifunctional protein FolD 2-like	LOC107772526	Nicotiana tabacum (Common tobacco)	102	2;2;2;2	2;2;2;2	2;2;2;2	4	2	2	2	0	2	2	1	1	1	0	2	2	1	1	1	0	2	2	1	1	1	20.6	20.6	20.6	11.294	102	4	2	2	2	0	2	2	1	1	1	0	2	2	1	1
A0A1S3Y635_TOBAC	BAHD acyltransferase DCR-like	LOC107772760	Nicotiana tabacum (Common tobacco)	236	2;2	2;2	2;2	2	2	2	2	1	2	1	0	2	0	1	2	1	0	2	0	1	2	1	0	2	0	8.1	8.1	8.1	25.886	236	2	2	2	2	1	2	1	0	2	0	1	2	1	0	2
A0A1S3Y640_TOBAC	Signal recognition particle 54 kDa protein	LOC107772766	Nicotiana tabacum (Common tobacco)	494	2;1;1;1;1	2;1;1;1;1	2;1;1;1;1	5	2	2	2	0	1	1	0	0	0	0	1	1	0	0	0	0	1	1	0	0	0	5.3	5.3	5.3	54.61	494	5	2	2	2	0	1	1	0	0	0	0	1	1	0	0
A0A1S4DME0_TOBAC	uncharacterized protein LOC107831337 isoform X2	LOC107831337	Nicotiana tabacum (Common tobacco)	174	1;1;1;1	1;1;1;1	1;1;1;1	4	1	1	1	1	1	1	1	0	1	1	1	1	1	0	1	1	1	1	1	0	1	5.7	5.7	5.7	19.74	174	4	1	1	1	1	1	1	1	0	1	1	1	1	1	0
A0A1S3Y6B9_TOBAC	vacuolar-processing enzyme gamma-isozyme-like	LOC107772757	Nicotiana tabacum (Common tobacco)	177	1	1	1	1	1	1	1	0	1	0	0	0	0	0	1	0	0	0	0	0	1	0	0	0	0	7.9	7.9	7.9	19.156	177	1	1	1	1	0	1	0	0	0	0	0	1	0	0	0
A0A1S3Y6C2_TOBAC	chaperone protein DnaJ-like	LOC107772764	Nicotiana tabacum (Common tobacco)	506	2;2	2;2	2;2	2	2	2	2	1	1	0	1	0	1	1	1	0	1	0	1	1	1	0	1	0	1	4.3	4.3	4.3	54.276	506	2	2	2	2	1	1	0	1	0	1	1	1	0	1	0
A0A1S3Y6I5_TOBAC	8-hydroxygeraniol dehydrogenase-like	LOC107772546	Nicotiana tabacum (Common tobacco)	122	2;2	2;2	2;2	2	2	2	2	2	1	2	0	0	0	2	1	2	0	0	0	2	1	2	0	0	0	20.5	20.5	20.5	14.407	122	2	2	2	2	2	1	2	0	0	0	2	1	2	0	0
A0A1S3Y6I9_TOBAC	defensin J1-2-like	LOC107772553	Nicotiana tabacum (Common tobacco)	77	1	1	1	1	1	1	1	1	1	0	1	1	1	1	1	0	1	1	1	1	1	0	1	1	1	23.4	23.4	23.4	8.5891	77	1	1	1	1	1	1	0	1	1	1	1	1	0	1	1
Q006P9_TOBAC	Malic enzyme		Nicotiana tabacum (Common tobacco)	642	3;3;3	1;1;1	1;1;1	3	3	1	1	1	1	1	3	2	3	0	0	0	1	1	1	0	0	0	1	1	1	5.9	1.7	1.7	70.52	642	3	3	1	1	1	1	1	3	2	3	0	0	0	1	1
A0A1S3Y739_TOBAC	12-oxophytodienoate reductase 3	LOC107773112	Nicotiana tabacum (Common tobacco)	396	8;1;1;1	4;0;0;0	4;0;0;0	4	8	4	4	3	4	3	1	4	4	1	3	1	0	1	1	1	3	1	0	1	1	24	11.6	11.6	43.73	396	4	8	4	4	3	4	3	1	4	4	1	3	1	0	1
A0A1S3Y7A9_TOBAC	phenylalanine--tRNA ligase beta subunit, cytoplasmic-like isoform X5	LOC107773132	Nicotiana tabacum (Common tobacco)	518	4;4;4;4;4;4;4;2	4;4;4;4;4;4;4;2	4;4;4;4;4;4;4;2	8	4	4	4	1	0	2	2	1	0	1	0	2	2	1	0	1	0	2	2	1	0	8.1	8.1	8.1	58.221	518	8	4	4	4	1	0	2	2	1	0	1	0	2	2	1
A0A1S4AGL0_TOBAC	Delta-1-pyrroline-5-carboxylate synthase [Includes: Glutamate 5-kinase (GK) (EC 2.7.2.11) (Gamma-glutamyl kinase); Gamma-glutamyl phosphate reductase (GPR) (EC 1.2.1.41) (Glutamate-5-semialdehyde dehydrogenase) (Glutamyl-gamma-semialdehyde dehydrogenase)]	LOC107797411	Nicotiana tabacum (Common tobacco)	717	14;14;14;14;12	14;14;14;14;12	10;10;10;10;9	5	14	14	10	6	7	8	5	3	4	6	7	8	5	3	4	4	5	5	5	3	2	18.4	18.4	13	77.144	717	5	14	14	10	6	7	8	5	3	4	6	7	8	5	3
A0A1S4AEZ6_TOBAC	mannose-1-phosphate guanyltransferase alpha-B-like isoform X2	LOC107796939	Nicotiana tabacum (Common tobacco)	361	4;4;4;4	4;4;4;4	4;4;4;4	4	4	4	4	2	1	2	1	1	0	2	1	2	1	1	0	2	1	2	1	1	0	13.3	13.3	13.3	39.952	361	4	4	4	4	2	1	2	1	1	0	2	1	2	1	1
A0A1S3Y7F1_TOBAC	3-isopropylmalate dehydratase large subunit-like	LOC107773264	Nicotiana tabacum (Common tobacco)	198	2	1	1	1	2	1	1	2	1	1	1	0	0	1	1	1	1	0	0	1	1	1	1	0	0	12.1	7.6	7.6	21.786	198	1	2	1	1	2	1	1	1	0	0	1	1	1	1	0
A0A1S3Y7I8_TOBAC	Phosphoribulokinase (EC 2.7.1.19)	LOC107773234	Nicotiana tabacum (Common tobacco)	407	12	12	1	1	12	12	1	12	11	12	12	11	10	12	11	12	12	11	10	1	1	1	1	1	1	41.3	41.3	3.2	45.299	407	1	12	12	1	12	11	12	12	11	10	12	11	12	12	11
A0A1S3Y7M2_TOBAC	protein decapping 5-like	LOC107773273	Nicotiana tabacum (Common tobacco)	617	1	1	1	1	1	1	1	1	1	1	0	0	0	1	1	1	0	0	0	1	1	1	0	0	0	1.8	1.8	1.8	64.604	617	1	1	1	1	1	1	1	0	0	0	1	1	1	0	0
A0A1S3Y7P7_TOBAC	polyphenol oxidase E, chloroplastic-like	LOC107773093	Nicotiana tabacum (Common tobacco)	596	7	7	2	1	7	7	2	5	3	5	3	4	4	5	3	5	3	4	4	2	0	2	2	2	2	16.4	16.4	4	67.461	596	1	7	7	2	5	3	5	3	4	4	5	3	5	3	4
A0A1S3ZVS3_TOBAC	sorbitol dehydrogenase-like	LOC107791051	Nicotiana tabacum (Common tobacco)	359	6;6;1;1;1;1;1;1;1;1;1	6;6;1;1;1;1;1;1;1;1;1	6;6;1;1;1;1;1;1;1;1;1	11	6	6	6	4	4	5	3	3	3	4	4	5	3	3	3	4	4	5	3	3	3	20.9	20.9	20.9	38.488	359	11	6	6	6	4	4	5	3	3	3	4	4	5	3	3
A0A1S3Y7X2_TOBAC	succinate dehydrogenase subunit 5, mitochondrial-like	LOC107773166	Nicotiana tabacum (Common tobacco)	239	4;3	4;3	4;3	2	4	4	4	1	0	1	2	2	2	1	0	1	2	2	2	1	0	1	2	2	2	21.8	21.8	21.8	26.529	239	2	4	4	4	1	0	1	2	2	2	1	0	1	2	2
A0A1S3Y891_TOBAC	lysosomal Pro-X carboxypeptidase-like	LOC107773352	Nicotiana tabacum (Common tobacco)	218	2;2	2;2	2;2	2	2	2	2	2	1	1	1	1	1	2	1	1	1	1	1	2	1	1	1	1	1	8.7	8.7	8.7	24.427	218	2	2	2	2	2	1	1	1	1	1	2	1	1	1	1
A0A1S3Y892_TOBAC	Pyruvate kinase (EC 2.7.1.40)	LOC107773422	Nicotiana tabacum (Common tobacco)	527	8;8;4;4;4;4	7;7;3;3;3;3	7;7;3;3;3;3	6	8	7	7	5	3	3	5	5	4	5	2	3	5	5	4	5	2	3	5	5	4	17.8	15.7	15.7	57.418	527	6	8	7	7	5	3	3	5	5	4	5	2	3	5	5
A0A1S4DLH8_TOBAC	photosynthetic NDH subunit of lumenal location 2, chloroplastic-like isoform X2	LOC107831039	Nicotiana tabacum (Common tobacco)	170	1;1;1;1	1;1;1;1	1;1;1;1	4	1	1	1	1	1	0	0	1	0	1	1	0	0	1	0	1	1	0	0	1	0	5.9	5.9	5.9	19.434	170	4	1	1	1	1	1	0	0	1	0	1	1	0	0	1
A0A1S3YGW3_TOBAC	annexin D4-like	LOC107775984	Nicotiana tabacum (Common tobacco)	313	6;6;3;2;1	6;6;3;2;1	6;6;3;2;1	5	6	6	6	2	2	2	2	4	3	2	2	2	2	4	3	2	2	2	2	4	3	19.8	19.8	19.8	36.261	313	5	6	6	6	2	2	2	2	4	3	2	2	2	2	4
A0A1S3YDV3_TOBAC	Methionine S-methyltransferase (EC 2.1.1.12)	LOC107775022	Nicotiana tabacum (Common tobacco)	1083	2;2	2;2	2;2	2	2	2	2	1	0	1	0	1	0	1	0	1	0	1	0	1	0	1	0	1	0	1.7	1.7	1.7	121.12	1083	2	2	2	2	1	0	1	0	1	0	1	0	1	0	1
A0A1S3Y8S2_TOBAC	Acetyl-coenzyme A synthetase (EC 6.2.1.1)	LOC107773513	Nicotiana tabacum (Common tobacco)	680	4;4;4;4;3;3;3;3;3	4;4;4;4;3;3;3;3;3	4;4;4;4;3;3;3;3;3	9	4	4	4	1	2	2	2	2	1	1	2	2	2	2	1	1	2	2	2	2	1	5.6	5.6	5.6	75.972	680	9	4	4	4	1	2	2	2	2	1	1	2	2	2	2
A0A1S3Y8M1_TOBAC	protein FLUORESCENT IN BLUE LIGHT, chloroplastic-like	LOC107773523	Nicotiana tabacum (Common tobacco)	287	3;3;3	3;3;3	2;2;2	3	3	3	2	2	0	1	1	1	0	2	0	1	1	1	0	1	0	1	0	0	0	10.1	10.1	7.3	32.186	287	3	3	3	2	2	0	1	1	1	0	2	0	1	1	1
A0A1S3Y8Q8_TOBAC	Tubulin alpha chain	LOC107773558	Nicotiana tabacum (Common tobacco)	449	8	1	1	1	8	1	1	7	6	6	5	6	6	0	0	1	0	0	0	0	0	1	0	0	0	22	2.9	2.9	49.74	449	1	8	1	1	7	6	6	5	6	6	0	0	1	0	0
A0A1S3Y8R3_TOBAC	8-hydroxygeraniol dehydrogenase-like	LOC107773552	Nicotiana tabacum (Common tobacco)	359	8	8	7	1	8	8	7	5	6	3	2	2	2	5	6	3	2	2	2	4	5	3	1	2	2	28.4	28.4	25.3	38.692	359	1	8	8	7	5	6	3	2	2	2	5	6	3	2	2
A0A1S3Y8S6_TOBAC	methionine aminopeptidase 1D, chloroplastic/mitochondrial-like	LOC107773518	Nicotiana tabacum (Common tobacco)	173	1	1	1	1	1	1	1	1	0	1	0	1	1	1	0	1	0	1	1	1	0	1	0	1	1	8.1	8.1	8.1	19.062	173	1	1	1	1	1	0	1	0	1	1	1	0	1	0	1
A0A1S4DS10_TOBAC	uncharacterized protein LOC107832845	LOC107832845	Nicotiana tabacum (Common tobacco)	574	1;1	1;1	1;1	2	1	1	1	0	0	1	0	0	0	0	0	1	0	0	0	0	0	1	0	0	0	2.6	2.6	2.6	61.935	574	2	1	1	1	0	0	1	0	0	0	0	0	1	0	0
A0A1S3Y8V8_TOBAC	glutathione S-transferase DHAR3, chloroplastic	LOC107773610	Nicotiana tabacum (Common tobacco)	301	4	4	4	1	4	4	4	0	1	2	3	4	2	0	1	2	3	4	2	0	1	2	3	4	2	15.9	15.9	15.9	33.959	301	1	4	4	4	0	1	2	3	4	2	0	1	2	3	4
A0A1S3Y918_TOBAC	nitrogen regulatory protein P-II homolog	LOC107773744	Nicotiana tabacum (Common tobacco)	201	5;4;1;1	5;4;1;1	4;3;0;0	4	5	5	4	2	3	2	2	3	3	2	3	2	2	3	3	1	2	1	2	2	2	23.4	23.4	17.9	22.077	201	4	5	5	4	2	3	2	2	3	3	2	3	2	2	3
A0A1S4CT76_TOBAC	calnexin homolog 1-like	LOC107822295	Nicotiana tabacum (Common tobacco)	539	9;9	9;9	3;3	2	9	9	3	6	4	5	5	9	3	6	4	5	5	9	3	1	0	1	1	3	1	18	18	6.3	61.549	539	2	9	9	3	6	4	5	5	9	3	6	4	5	5	9
A0A1S3Y9C0_TOBAC	la protein 1-like	LOC107773773	Nicotiana tabacum (Common tobacco)	462	3;3	3;3	3;3	2	3	3	3	2	2	2	2	1	2	2	2	2	2	1	2	2	2	2	2	1	2	8	8	8	51.416	462	2	3	3	3	2	2	2	2	1	2	2	2	2	2	1
A0A1S3Y9D0_TOBAC	signal recognition particle 54 kDa protein, chloroplastic	LOC107773874	Nicotiana tabacum (Common tobacco)	563	2	2	2	1	2	2	2	1	1	0	0	0	1	1	1	0	0	0	1	1	1	0	0	0	1	3.6	3.6	3.6	61.716	563	1	2	2	2	1	1	0	0	0	1	1	1	0	0	0
A0A1S3Y9F0_TOBAC	importin-5-like	LOC107773903	Nicotiana tabacum (Common tobacco)	1111	5;4;4	5;4;4	1;1;1	3	5	5	1	1	2	4	0	1	0	1	2	4	0	1	0	0	0	1	0	1	0	4.2	4.2	0.7	123.02	1111	3	5	5	1	1	2	4	0	1	0	1	2	4	0	1
A0A1S4AQA0_TOBAC	116 kDa U5 small nuclear ribonucleoprotein component-like	LOC107800224	Nicotiana tabacum (Common tobacco)	987	2;2	2;2	2;2	2	2	2	2	1	1	0	0	1	0	1	1	0	0	1	0	1	1	0	0	1	0	1.8	1.8	1.8	110.42	987	2	2	2	2	1	1	0	0	1	0	1	1	0	0	1
A0A1S3Y9V3_TOBAC	UPF0061 protein azo1574-like	LOC107773845	Nicotiana tabacum (Common tobacco)	626	3	1	1	1	3	1	1	2	2	1	0	1	2	1	1	0	0	0	0	1	1	0	0	0	0	4.5	1.8	1.8	69.99	626	1	3	1	1	2	2	1	0	1	2	1	1	0	0	0
A0A1S3YA34_TOBAC	importin-5-like	LOC107773943	Nicotiana tabacum (Common tobacco)	667	4	1	1	1	4	1	1	1	1	3	0	0	0	1	0	0	0	0	0	1	0	0	0	0	0	6.1	2.1	2.1	73.796	667	1	4	1	1	1	1	3	0	0	0	1	0	0	0	0
A0A1S3YA89_TOBAC	uncharacterized protein LOC107774005	LOC107774005	Nicotiana tabacum (Common tobacco)	194	1	1	1	1	1	1	1	1	1	1	0	0	1	1	1	1	0	0	1	1	1	1	0	0	1	4.6	4.6	4.6	21.366	194	1	1	1	1	1	1	1	0	0	1	1	1	1	0	0
A0A1S4CZJ7_TOBAC	COBW domain-containing protein 1-like	LOC107824330	Nicotiana tabacum (Common tobacco)	456	9;9	9;9	9;9	2	9	9	9	5	3	4	4	5	5	5	3	4	4	5	5	5	3	4	4	5	5	25.2	25.2	25.2	50.533	456	2	9	9	9	5	3	4	4	5	5	5	3	4	4	5
A0A1S3ZAT9_TOBAC	AP-4 complex subunit mu-like	LOC107784896	Nicotiana tabacum (Common tobacco)	452	1;1	1;1	1;1	2	1	1	1	0	1	0	0	0	0	0	1	0	0	0	0	0	1	0	0	0	0	2.7	2.7	2.7	50.599	452	2	1	1	1	0	1	0	0	0	0	0	1	0	0	0
K9M7R4_NICAT	Iaa-amino acid hydrolase ilr1-like 4 (Jasmonoyl-L-isoleucine hydrolase 1)	ILL4_3 A4A49_35263	Nicotiana attenuata (Coyote tobacco)	441	2;2;2	2;2;2	2;2;2	3	2	2	2	1	1	0	1	1	1	1	1	0	1	1	1	1	1	0	1	1	1	4.8	4.8	4.8	48.512	441	3	2	2	2	1	1	0	1	1	1	1	1	0	1	1
A0A1S3YBJ7_TOBAC	ubiquitin fusion degradation protein 1 homolog isoform X3	LOC107774380	Nicotiana tabacum (Common tobacco)	282	2;2;2;2;2;2	2;2;2;2;2;2	2;2;2;2;2;2	6	2	2	2	0	0	0	2	1	1	0	0	0	2	1	1	0	0	0	2	1	1	6	6	6	31.412	282	6	2	2	2	0	0	0	2	1	1	0	0	0	2	1
A0A1S3YAU9_TOBAC	Chlorophyll a-b binding protein, chloroplastic	LOC107774251	Nicotiana tabacum (Common tobacco)	284	6	6	1	1	6	6	1	6	5	6	3	4	4	6	5	6	3	4	4	1	1	1	1	1	1	29.9	29.9	4.6	31.052	284	1	6	6	1	6	5	6	3	4	4	6	5	6	3	4
A0A1S3YAW9_TOBAC	Tubulin-specific chaperone A	LOC107774275	Nicotiana tabacum (Common tobacco)	113	2;1	2;1	2;1	2	2	2	2	1	1	0	0	1	0	1	1	0	0	1	0	1	1	0	0	1	0	17.7	17.7	17.7	12.933	113	2	2	2	2	1	1	0	0	1	0	1	1	0	0	1
A0A1S3YAY2_TOBAC	1-aminocyclopropane-1-carboxylate oxidase-like	LOC107774406	Nicotiana tabacum (Common tobacco)	316	6;4;2;2;1;1	6;4;2;2;1;1	5;3;1;1;0;0	6	6	6	5	4	3	5	3	4	3	4	3	5	3	4	3	3	2	4	2	3	2	19	19	16.5	35.962	316	6	6	6	5	4	3	5	3	4	3	4	3	5	3	4
A0A1S3YB01_TOBAC	heat shock cognate 70 kDa protein 2-like	LOC107774302	Nicotiana tabacum (Common tobacco)	896	5;4;4	1;1;1	1;1;1	3	5	1	1	4	4	4	5	5	5	0	0	0	1	1	1	0	0	0	1	1	1	6.6	1.3	1.3	98.876	896	3	5	1	1	4	4	4	5	5	5	0	0	0	1	1
A0A1S3YB08_TOBAC	early nodulin-like protein 2	LOC107774426	Nicotiana tabacum (Common tobacco)	414	3	2	2	1	3	2	2	2	2	3	2	2	2	1	1	2	1	1	1	1	1	2	1	1	1	8.5	6	6	40.043	414	1	3	2	2	2	2	3	2	2	2	1	1	2	1	1
A0A1S3ZBG0_TOBAC	Ribulose bisphosphate carboxylase small chain (EC 4.1.1.39)	LOC107785040	Nicotiana tabacum (Common tobacco)	181	11;11;10;10;10;10;10;10;10;10;10;10;10;8;8;8;8;7;7;3	3;3;3;3;3;3;3;3;3;3;3;3;3;3;0;0;0;0;0;3	0;0;0;0;0;0;0;0;0;0;0;0;0;0;0;0;0;0;0;0	20	11	3	0	8	9	8	7	10	9	2	3	2	0	3	1	0	0	0	0	0	0	56.9	13.8	0	20.34	181	20	11	3	0	8	9	8	7	10	9	2	3	2	0	3
A0A1S3YB35_TOBAC	U2 snRNP auxiliary factor large subunit	LOC107774338	Nicotiana tabacum (Common tobacco)	570	1;1	1;1	1;1	2	1	1	1	0	0	1	0	0	0	0	0	1	0	0	0	0	0	1	0	0	0	1.9	1.9	1.9	63.668	570	2	1	1	1	0	0	1	0	0	0	0	0	1	0	0
A0A1S3YB42_TOBAC	Glutathione peroxidase	LOC107774241	Nicotiana tabacum (Common tobacco)	200	2	1	1	1	2	1	1	0	0	0	1	1	1	0	0	0	1	1	0	0	0	0	1	1	0	8.5	4	4	22.83	200	1	2	1	1	0	0	0	1	1	1	0	0	0	1	1
A0A1S3ZU32_TOBAC	28 kDa ribonucleoprotein, chloroplastic	LOC107790472	Nicotiana tabacum (Common tobacco)	289	3;3	2;2	2;2	2	3	2	2	2	2	2	2	2	2	1	1	1	1	1	1	1	1	1	1	1	1	13.5	10	10	32.069	289	2	3	2	2	2	2	2	2	2	2	1	1	1	1	1
A0A1U7Y1X6_NICSY	Protein-L-isoaspartate O-methyltransferase (EC 2.1.1.77)	LOC104242584	Nicotiana sylvestris (Wood tobacco) (South American tobacco)	297	3;3;3	3;3;3	3;3;3	3	3	3	3	2	2	1	0	0	0	2	2	1	0	0	0	2	2	1	0	0	0	13.8	13.8	13.8	32.4	297	3	3	3	3	2	2	1	0	0	0	2	2	1	0	0
A0A1S3YBI5_TOBAC	epimerase family protein SDR39U1 homolog, chloroplastic-like	LOC107774381	Nicotiana tabacum (Common tobacco)	317	1;1	1;1	1;1	2	1	1	1	0	1	0	0	0	0	0	1	0	0	0	0	0	1	0	0	0	0	3.8	3.8	3.8	34.857	317	2	1	1	1	0	1	0	0	0	0	0	1	0	0	0
A0A1S4A194_TOBAC	soluble inorganic pyrophosphatase 6, chloroplastic-like	LOC107792725	Nicotiana tabacum (Common tobacco)	290	5;5	4;4	3;3	2	5	4	3	3	2	4	3	2	3	3	2	3	2	2	2	3	1	2	1	1	1	21	14.8	11.4	32.377	290	2	5	4	3	3	2	4	3	2	3	3	2	3	2	2
A0A1S3YBM6_TOBAC	ACT domain-containing protein DS12, chloroplastic-like	LOC107774407	Nicotiana tabacum (Common tobacco)	283	8	8	2	1	8	8	2	7	6	5	6	6	4	7	6	5	6	6	4	2	1	1	2	1	1	24.7	24.7	5.3	30.84	283	1	8	8	2	7	6	5	6	6	4	7	6	5	6	6
B8PS20_NICAT	NADPH oxidase		Nicotiana attenuata (Coyote tobacco)	937	1;1;1	1;1;1	1;1;1	3	1	1	1	1	0	0	0	0	0	1	0	0	0	0	0	1	0	0	0	0	0	1.2	1.2	1.2	105.73	937	3	1	1	1	1	0	0	0	0	0	1	0	0	0	0
A0A1S3YY83_TOBAC	la-related protein 6A-like	LOC107780928	Nicotiana tabacum (Common tobacco)	416	1;1	1;1	1;1	2	1	1	1	1	0	1	0	0	0	1	0	1	0	0	0	1	0	1	0	0	0	3.6	3.6	3.6	46.39	416	2	1	1	1	1	0	1	0	0	0	1	0	1	0	0
A0A1S4ALJ9_TOBAC	Glucose-1-phosphate adenylyltransferase (EC 2.7.7.27) (ADP-glucose pyrophosphorylase)	LOC107798981	Nicotiana tabacum (Common tobacco)	520	7;7	7;7	7;7	2	7	7	7	4	4	3	4	4	4	4	4	3	4	4	4	4	4	3	4	4	4	16.2	16.2	16.2	57.308	520	2	7	7	7	4	4	3	4	4	4	4	4	3	4	4
A0A1S4B410_TOBAC	T-complex protein 1 subunit gamma	LOC107804248	Nicotiana tabacum (Common tobacco)	557	9;9;6;6	9;9;6;6	9;9;6;6	4	9	9	9	5	6	5	2	5	2	5	6	5	2	5	2	5	6	5	2	5	2	16.5	16.5	16.5	60.545	557	4	9	9	9	5	6	5	2	5	2	5	6	5	2	5
A0A1S3YI66_TOBAC	polyadenylate-binding protein RBP45-like	LOC107776430	Nicotiana tabacum (Common tobacco)	412	2;2;2;2;2;2;1;1	2;2;2;2;2;2;1;1	2;2;2;2;2;2;1;1	8	2	2	2	1	2	1	1	1	1	1	2	1	1	1	1	1	2	1	1	1	1	5.3	5.3	5.3	45.652	412	8	2	2	2	1	2	1	1	1	1	1	2	1	1	1
A0A1S3YC03_TOBAC	serrate RNA effector molecule-like isoform X2	LOC107774571	Nicotiana tabacum (Common tobacco)	747	2;2;2;2	2;2;2;2	2;2;2;2	4	2	2	2	1	0	1	1	0	0	1	0	1	1	0	0	1	0	1	1	0	0	3.7	3.7	3.7	83.298	747	4	2	2	2	1	0	1	1	0	0	1	0	1	1	0
A0A1S3ZD92_TOBAC	beta-glucosidase BoGH3B-like	LOC107785592	Nicotiana tabacum (Common tobacco)	628	1;1	1;1	1;1	2	1	1	1	1	1	0	0	0	1	1	1	0	0	0	1	1	1	0	0	0	1	1.6	1.6	1.6	69.05	628	2	1	1	1	1	1	0	0	0	1	1	1	0	0	0
A0A1S3YC29_TOBAC	LOW QUALITY PROTEIN: protein transport protein SEC31 homolog B-like	LOC107774522	Nicotiana tabacum (Common tobacco)	1130	7;4	7;4	7;4	2	7	7	7	2	4	4	3	5	4	2	4	4	3	5	4	2	4	4	3	5	4	7.3	7.3	7.3	122.23	1130	2	7	7	7	2	4	4	3	5	4	2	4	4	3	5
A0A1S3YMX8_TOBAC	Acyl-[acyl-carrier-protein] desaturase (EC 1.14.19.-)	LOC107777747	Nicotiana tabacum (Common tobacco)	395	3;3;2;2;1;1;1	3;3;2;2;1;1;1	3;3;2;2;1;1;1	7	3	3	3	2	1	2	0	2	1	2	1	2	0	2	1	2	1	2	0	2	1	8.1	8.1	8.1	45.157	395	7	3	3	3	2	1	2	0	2	1	2	1	2	0	2
A0A1S4DFD6_TOBAC	2-C-methyl-D-erythritol 2,4-cyclodiphosphate synthase (EC 4.6.1.12)	LOC107829217	Nicotiana tabacum (Common tobacco)	231	2;2;1	2;2;1	2;2;1	3	2	2	2	0	1	0	1	0	2	0	1	0	1	0	2	0	1	0	1	0	2	10.8	10.8	10.8	24.788	231	3	2	2	2	0	1	0	1	0	2	0	1	0	1	0
A0A1S3YCE5_TOBAC	protein CYPRO4-like	LOC107774751	Nicotiana tabacum (Common tobacco)	642	2	2	2	1	2	2	2	1	1	0	1	0	0	1	1	0	1	0	0	1	1	0	1	0	0	3	3	3	71.493	642	1	2	2	2	1	1	0	1	0	0	1	1	0	1	0
A0A1S3YCE9_TOBAC	UPF0160 protein-like	LOC107774698	Nicotiana tabacum (Common tobacco)	373	5;3	5;3	5;3	2	5	5	5	2	1	2	0	2	1	2	1	2	0	2	1	2	1	2	0	2	1	14.2	14.2	14.2	42.302	373	2	5	5	5	2	1	2	0	2	1	2	1	2	0	2
A0A1S3YCF0_TOBAC	psbP-like protein 1, chloroplastic	LOC107774757	Nicotiana tabacum (Common tobacco)	238	6	6	1	1	6	6	1	4	3	4	5	4	5	4	3	4	5	4	5	1	1	1	1	1	1	32.8	32.8	5.9	26.614	238	1	6	6	1	4	3	4	5	4	5	4	3	4	5	4
A0A1S3YCF2_TOBAC	40S ribosomal protein S12	LOC107774609	Nicotiana tabacum (Common tobacco)	141	4;4	2;2	2;2	2	4	2	2	1	4	2	3	2	3	0	2	0	1	0	1	0	2	0	1	0	1	38.3	24.1	24.1	14.928	141	2	4	2	2	1	4	2	3	2	3	0	2	0	1	0
A0A1S4DRQ6_TOBAC	4-hydroxyphenylpyruvate dioxygenase	LOC107832751	Nicotiana tabacum (Common tobacco)	447	2;2	2;2	2;2	2	2	2	2	1	0	1	0	1	1	1	0	1	0	1	1	1	0	1	0	1	1	4.3	4.3	4.3	49.241	447	2	2	2	2	1	0	1	0	1	1	1	0	1	0	1
A0A1S3YCI5_TOBAC	heat shock 70 kDa protein, mitochondrial	LOC107774811	Nicotiana tabacum (Common tobacco)	681	14;7;6	12;5;6	3;1;1	3	14	12	3	8	7	7	12	12	10	6	5	6	10	10	8	2	2	1	3	2	2	23.2	21.6	5.1	72.988	681	3	14	12	3	8	7	7	12	12	10	6	5	6	10	10
A0A1S3YCJ8_TOBAC	vesicle transport v-SNARE 13-like	LOC107774800	Nicotiana tabacum (Common tobacco)	221	2;1;1;1	2;1;1;1	2;1;1;1	4	2	2	2	1	1	0	2	1	1	1	1	0	2	1	1	1	1	0	2	1	1	10	10	10	24.971	221	4	2	2	2	1	1	0	2	1	1	1	1	0	2	1
A0A1S4AYD6_TOBAC	very-long-chain 3-oxoacyl-CoA reductase 1-like	LOC107802666	Nicotiana tabacum (Common tobacco)	320	3;3	3;3	3;3	2	3	3	3	1	2	1	1	1	0	1	2	1	1	1	0	1	2	1	1	1	0	9.1	9.1	9.1	35.9	320	2	3	3	3	1	2	1	1	1	0	1	2	1	1	1
A0A1S4CFT3_TOBAC	delta(1)-pyrroline-2-carboxylate reductase-like	LOC107818466	Nicotiana tabacum (Common tobacco)	325	1;1	1;1	1;1	2	1	1	1	0	0	0	0	0	1	0	0	0	0	0	1	0	0	0	0	0	1	4.3	4.3	4.3	35.231	325	2	1	1	1	0	0	0	0	0	1	0	0	0	0	0
A0A1S3YCR6_TOBAC	oxygen-evolving enhancer protein 1, chloroplastic-like	LOC107774864	Nicotiana tabacum (Common tobacco)	328	12;9	1;0	1;0	2	12	1	1	9	9	9	9	8	7	0	0	0	1	0	1	0	0	0	1	0	1	35.4	6.4	6.4	34.911	328	2	12	1	1	9	9	9	9	8	7	0	0	0	1	0
A0A1S3ZX03_TOBAC	NADH dehydrogenase [ubiquinone] 1 beta subcomplex subunit 9-like	LOC107791422	Nicotiana tabacum (Common tobacco)	119	2;2;2;1	2;2;2;1	2;2;2;1	4	2	2	2	1	1	2	1	2	1	1	1	2	1	2	1	1	1	2	1	2	1	16.8	16.8	16.8	13.868	119	4	2	2	2	1	1	2	1	2	1	1	1	2	1	2
A0A1S4C0W1_TOBAC	RNA-binding KH domain-containing protein PEPPER-like	LOC107813880	Nicotiana tabacum (Common tobacco)	171	1;1;1;1	1;1;1;1	1;1;1;1	4	1	1	1	0	0	0	1	1	1	0	0	0	1	1	1	0	0	0	1	1	1	7	7	7	18.525	171	4	1	1	1	0	0	0	1	1	1	0	0	0	1	1
A0A1S3YD74_TOBAC	peptide methionine sulfoxide reductase B5-like	LOC107774813	Nicotiana tabacum (Common tobacco)	203	2;1;1;1;1;1;1;1	2;1;1;1;1;1;1;1	2;1;1;1;1;1;1;1	8	2	2	2	1	2	2	1	1	1	1	2	2	1	1	1	1	2	2	1	1	1	12.8	12.8	12.8	21.94	203	8	2	2	2	1	2	2	1	1	1	1	2	2	1	1
A0A1S3YDB6_TOBAC	transcription initiation factor TFIID subunit 15b-like	LOC107775077	Nicotiana tabacum (Common tobacco)	445	2;2;1;1	2;2;1;1	2;2;1;1	4	2	2	2	1	1	1	2	1	0	1	1	1	2	1	0	1	1	1	2	1	0	4.3	4.3	4.3	43.466	445	4	2	2	2	1	1	1	2	1	0	1	1	1	2	1
A0A1S4A0M8_TOBAC	Coatomer subunit beta (Beta-coat protein)	LOC107792487	Nicotiana tabacum (Common tobacco)	949	4;4;4;1;1;1;1	4;4;4;1;1;1;1	4;4;4;1;1;1;1	7	4	4	4	1	2	0	0	1	2	1	2	0	0	1	2	1	2	0	0	1	2	4.1	4.1	4.1	105.99	949	7	4	4	4	1	2	0	0	1	2	1	2	0	0	1
A0A1S3YDG0_TOBAC	uncharacterized protein LOC107775111 isoform X4	LOC107775111	Nicotiana tabacum (Common tobacco)	281	1;1;1;1;1	1;1;1;1;1	1;1;1;1;1	5	1	1	1	0	1	0	0	1	0	0	1	0	0	1	0	0	1	0	0	1	0	4.3	4.3	4.3	31.775	281	5	1	1	1	0	1	0	0	1	0	0	1	0	0	1
A0A1S4A5C8_TOBAC	40S ribosomal protein S26	LOC107793872 LOC107760216	Nicotiana tabacum (Common tobacco)	126	1;1;1;1	1;1;1;1	1;1;1;1	4	1	1	1	1	0	0	0	1	0	1	0	0	0	1	0	1	0	0	0	1	0	7.1	7.1	7.1	14.394	126	4	1	1	1	1	0	0	0	1	0	1	0	0	0	1
A0A1S3Z7L2_TOBAC	2-alkenal reductase (NADP(+)-dependent)-like	LOC107783865	Nicotiana tabacum (Common tobacco)	351	2;2	2;2	2;2	2	2	2	2	0	1	0	1	0	0	0	1	0	1	0	0	0	1	0	1	0	0	6.6	6.6	6.6	39.029	351	2	2	2	2	0	1	0	1	0	0	0	1	0	1	0
A0A1S3YDN4_TOBAC	divinyl chlorophyllide a 8-vinyl-reductase, chloroplastic-like	LOC107774957	Nicotiana tabacum (Common tobacco)	416	2;1	2;1	2;1	2	2	2	2	1	1	0	1	0	0	1	1	0	1	0	0	1	1	0	1	0	0	5	5	5	45.675	416	2	2	2	2	1	1	0	1	0	0	1	1	0	1	0
A0A1S3YDP0_TOBAC	Tubulin beta chain	LOC107775153	Nicotiana tabacum (Common tobacco)	446	10;10	1;1	1;1	2	10	1	1	5	7	6	6	5	3	1	1	0	0	0	0	1	1	0	0	0	0	26.7	2.5	2.5	50.196	446	2	10	1	1	5	7	6	6	5	3	1	1	0	0	0
A0A1S3Z1M5_TOBAC	ATP-dependent 6-phosphofructokinase (ATP-PFK) (Phosphofructokinase) (EC 2.7.1.11) (Phosphohexokinase)	LOC107781978 PFK	Nicotiana tabacum (Common tobacco)	485	2;2;1;1;1;1;1;1;1;1;1;1;1;1	2;2;1;1;1;1;1;1;1;1;1;1;1;1	2;2;1;1;1;1;1;1;1;1;1;1;1;1	14	2	2	2	0	0	0	1	1	0	0	0	0	1	1	0	0	0	0	1	1	0	3.7	3.7	3.7	53.582	485	14	2	2	2	0	0	0	1	1	0	0	0	0	1	1
A0A1S3YDT5_TOBAC	uncharacterized protein At2g39795, mitochondrial-like	LOC107775212	Nicotiana tabacum (Common tobacco)	257	3;1	3;1	3;1	2	3	3	3	0	1	1	2	2	0	0	1	1	2	2	0	0	1	1	2	2	0	14.8	14.8	14.8	29.105	257	2	3	3	3	0	1	1	2	2	0	0	1	1	2	2
A0A1S4CR54_TOBAC	photosystem I reaction center subunit VI-1, chloroplastic-like	LOC107821676	Nicotiana tabacum (Common tobacco)	145	1;1;1;1;1;1	1;1;1;1;1;1	1;1;1;1;1;1	6	1	1	1	1	1	1	1	1	1	1	1	1	1	1	1	1	1	1	1	1	1	7.6	7.6	7.6	15.308	145	6	1	1	1	1	1	1	1	1	1	1	1	1	1	1
A0A1S3YDU9_TOBAC	Peroxidase (EC 1.11.1.7)	LOC107775196	Nicotiana tabacum (Common tobacco)	330	1	1	1	1	1	1	1	1	1	1	1	1	1	1	1	1	1	1	1	1	1	1	1	1	1	3.3	3.3	3.3	35.864	330	1	1	1	1	1	1	1	1	1	1	1	1	1	1	1
A0A1U7YMV1_NICSY	L-ascorbate peroxidase 3, peroxisomal isoform X1 (L-ascorbate peroxidase 3, peroxisomal isoform X2)	LOC104249656	Nicotiana sylvestris (Wood tobacco) (South American tobacco)	287	5;5	1;1	1;1	2	5	1	1	2	1	1	3	4	1	0	0	0	1	0	0	0	0	0	1	0	0	17.8	3.8	3.8	31.592	287	2	5	1	1	2	1	1	3	4	1	0	0	0	1	0
A0A1S4CU33_TOBAC	glycine-rich RNA-binding protein RZ1A-like isoform X1	LOC107822586	Nicotiana tabacum (Common tobacco)	204	1;1;1;1	1;1;1;1	1;1;1;1	4	1	1	1	1	0	1	1	1	1	1	0	1	1	1	1	1	0	1	1	1	1	4.9	4.9	4.9	22.273	204	4	1	1	1	1	0	1	1	1	1	1	0	1	1	1
A0A1S3YUZ1_TOBAC	Pyrophosphate--fructose 6-phosphate 1-phosphotransferase subunit beta (PFP) (EC 2.7.1.90) (6-phosphofructokinase, pyrophosphate dependent) (PPi-PFK) (Pyrophosphate-dependent 6-phosphofructose-1-kinase)	LOC107780108 PFP-BETA	Nicotiana tabacum (Common tobacco)	569	3;3;1;1	3;3;1;1	3;3;1;1	4	3	3	3	1	2	1	0	1	3	1	2	1	0	1	3	1	2	1	0	1	3	6.3	6.3	6.3	61.885	569	4	3	3	3	1	2	1	0	1	3	1	2	1	0	1
A0A1S3YEH2_TOBAC	uncharacterized protein LOC107775384	LOC107775384	Nicotiana tabacum (Common tobacco)	338	3;2	3;2	2;1	2	3	3	2	1	1	0	1	2	1	1	1	0	1	2	1	1	1	0	1	1	1	7.7	7.7	5.6	37.455	338	2	3	3	2	1	1	0	1	2	1	1	1	0	1	2
A0A1S3YER8_TOBAC	cysteine proteinase 3-like	LOC107775429	Nicotiana tabacum (Common tobacco)	359	1;1	1;1	1;1	2	1	1	1	1	1	0	0	0	0	1	1	0	0	0	0	1	1	0	0	0	0	2.8	2.8	2.8	39.781	359	2	1	1	1	1	1	0	0	0	0	1	1	0	0	0
A0A1S4D5T7_TOBAC	AP-2 complex subunit alpha	LOC107826292	Nicotiana tabacum (Common tobacco)	1020	2;2;2;2;1;1	2;2;2;2;1;1	2;2;2;2;1;1	6	2	2	2	1	1	1	1	2	1	1	1	1	1	2	1	1	1	1	1	2	1	1.5	1.5	1.5	113.8	1020	6	2	2	2	1	1	1	1	2	1	1	1	1	1	2
A0A1S3Z4X0_TOBAC	splicing factor U2af small subunit B-like	LOC107782838	Nicotiana tabacum (Common tobacco)	347	2;2;1;1;1;1;1;1	2;2;1;1;1;1;1;1	2;2;1;1;1;1;1;1	8	2	2	2	1	1	1	1	1	2	1	1	1	1	1	2	1	1	1	1	1	2	7.8	7.8	7.8	40.324	347	8	2	2	2	1	1	1	1	1	2	1	1	1	1	1
A0A1S3YES5_TOBAC	Inosine-5'-monophosphate dehydrogenase (IMP dehydrogenase) (IMPD) (IMPDH) (EC 1.1.1.205)	LOC107775294	Nicotiana tabacum (Common tobacco)	499	3;1	3;1	3;1	2	3	3	3	1	1	0	1	1	0	1	1	0	1	1	0	1	1	0	1	1	0	8.2	8.2	8.2	53.255	499	2	3	3	3	1	1	0	1	1	0	1	1	0	1	1
A0A1S4A3S2_TOBAC	non-symbiotic hemoglobin 2	LOC107793404	Nicotiana tabacum (Common tobacco)	157	2;2	2;2	2;2	2	2	2	2	1	0	0	1	1	1	1	0	0	1	1	1	1	0	0	1	1	1	15.3	15.3	15.3	17.6	157	2	2	2	2	1	0	0	1	1	1	1	0	0	1	1
A0A1S3YEX0_TOBAC	sedoheptulose-1,7-bisphosphatase, chloroplastic-like	LOC107775549	Nicotiana tabacum (Common tobacco)	393	12	12	3	1	12	12	3	10	8	8	10	8	8	10	8	8	10	8	8	2	1	1	3	2	2	33.8	33.8	8.4	42.508	393	1	12	12	3	10	8	8	10	8	8	10	8	8	10	8
A0A1S3YG21_TOBAC	10 kDa chaperonin-like isoform X2	LOC107775642	Nicotiana tabacum (Common tobacco)	118	1;1;1	1;1;1	1;1;1	3	1	1	1	0	1	0	0	1	0	0	1	0	0	1	0	0	1	0	0	1	0	7.6	7.6	7.6	12.854	118	3	1	1	1	0	1	0	0	1	0	0	1	0	0	1
A0A1S4CTH1_TOBAC	uncharacterized protein LOC107822389	LOC107822389	Nicotiana tabacum (Common tobacco)	372	3;3	3;3	3;3	2	3	3	3	0	0	0	0	3	1	0	0	0	0	3	1	0	0	0	0	3	1	11.8	11.8	11.8	41.295	372	2	3	3	3	0	0	0	0	3	1	0	0	0	0	3
A0A1S3YFA7_TOBAC	flagellar radial spoke protein 5-like isoform X2	LOC107775472	Nicotiana tabacum (Common tobacco)	383	3;3;3	3;3;3	3;3;3	3	3	3	3	2	2	2	1	0	0	2	2	2	1	0	0	2	2	2	1	0	0	8.6	8.6	8.6	43.074	383	3	3	3	3	2	2	2	1	0	0	2	2	2	1	0
Q9ZR68_TOBAC	Aquaporin 1 (probable aquaporin TIP1-1)	aqp1 LOC107815080	Nicotiana tabacum (Common tobacco)	251	1;1	1;1	1;1	2	1	1	1	1	0	1	1	1	1	1	0	1	1	1	1	1	0	1	1	1	1	5.6	5.6	5.6	25.73	251	2	1	1	1	1	0	1	1	1	1	1	0	1	1	1
A0A1S3ZMB9_TOBAC	Phospho-2-dehydro-3-deoxyheptonate aldolase (EC 2.5.1.54)	LOC107788249	Nicotiana tabacum (Common tobacco)	542	5;5;3;3;2;2;2;1	5;5;3;3;2;2;2;1	5;5;3;3;2;2;2;1	8	5	5	5	2	2	2	2	1	0	2	2	2	2	1	0	2	2	2	2	1	0	11.3	11.3	11.3	59.837	542	8	5	5	5	2	2	2	2	1	0	2	2	2	2	1
A0A1S3YFI6_TOBAC	Coatomer subunit alpha	LOC107775546	Nicotiana tabacum (Common tobacco)	1219	9;7	9;7	2;2	2	9	9	2	4	4	3	3	2	4	4	4	3	3	2	4	1	1	1	0	1	1	7.5	7.5	1.8	137.11	1219	2	9	9	2	4	4	3	3	2	4	4	4	3	3	2
A0A1S3YFK2_TOBAC	alpha-glucan water dikinase, chloroplastic isoform X2	LOC107775774	Nicotiana tabacum (Common tobacco)	1464	7;7;7;7	7;7;7;7	7;7;7;7	4	7	7	7	2	2	3	1	3	2	2	2	3	1	3	2	2	2	3	1	3	2	5.3	5.3	5.3	163.42	1464	4	7	7	7	2	2	3	1	3	2	2	2	3	1	3
A0A1S3YFK6_TOBAC	NHL repeat-containing protein 2	LOC107775778	Nicotiana tabacum (Common tobacco)	1080	4	1	1	1	4	1	1	1	3	1	1	1	1	1	0	0	0	0	0	1	0	0	0	0	0	4.4	1.1	1.1	117.58	1080	1	4	1	1	1	3	1	1	1	1	1	0	0	0	0
A0A1S3YFM6_TOBAC	IAA-amino acid hydrolase ILR1-like 5	LOC107775743	Nicotiana tabacum (Common tobacco)	247	1;1	1;1	1;1	2	1	1	1	0	0	0	1	0	0	0	0	0	1	0	0	0	0	0	1	0	0	4.5	4.5	4.5	26.945	247	2	1	1	1	0	0	0	1	0	0	0	0	0	1	0
A0A1S4B047_TOBAC	3-oxoacyl-[acyl-carrier-protein] synthase	LOC107803192	Nicotiana tabacum (Common tobacco)	467	2;2	1;1	1;1	2	2	1	1	1	1	1	2	2	1	0	0	0	1	1	0	0	0	0	1	1	0	5.1	2.4	2.4	49.925	467	2	2	1	1	1	1	1	2	2	1	0	0	0	1	1
A0A1S3YFR7_TOBAC	Sucrose synthase (EC 2.4.1.13)	LOC107775654	Nicotiana tabacum (Common tobacco)	805	5;4;3;3;1;1;1	5;4;3;3;1;1;1	5;4;3;3;1;1;1	7	5	5	5	2	1	1	1	1	2	2	1	1	1	1	2	2	1	1	1	1	2	6.6	6.6	6.6	92.572	805	7	5	5	5	2	1	1	1	1	2	2	1	1	1	1
A0A1S3YFS8_TOBAC	subtilisin-like protease SBT1.9	LOC107775854	Nicotiana tabacum (Common tobacco)	765	5;4;4;3	3;2;2;1	3;2;2;1	4	5	3	3	2	4	1	1	2	1	1	3	0	0	0	1	1	3	0	0	0	1	6.7	4.3	4.3	82.582	765	4	5	3	3	2	4	1	1	2	1	1	3	0	0	0
A0A1S3YFU4_TOBAC	LETM1 and EF-hand domain-containing protein 1, mitochondrial-like	LOC107775562	Nicotiana tabacum (Common tobacco)	541	3;1;1	2;1;1	2;1;1	3	3	2	2	1	0	1	1	2	1	1	0	1	1	1	1	1	0	1	1	1	1	6.5	4.1	4.1	61.843	541	3	3	2	2	1	0	1	1	2	1	1	0	1	1	1
A0A1S3YG63_TOBAC	monodehydroascorbate reductase-like	LOC107775678	Nicotiana tabacum (Common tobacco)	434	13	13	2	1	13	13	2	10	8	8	12	4	7	10	8	8	12	4	7	1	1	2	2	1	1	40.8	40.8	7.8	47.07	434	1	13	13	2	10	8	8	12	4	7	10	8	8	12	4
A0A1S3YGA9_TOBAC	glutamine synthetase nodule isozyme-like	LOC107775719	Nicotiana tabacum (Common tobacco)	142	1	1	1	1	1	1	1	1	0	0	1	0	1	1	0	0	1	0	1	1	0	0	1	0	1	12.7	12.7	12.7	15.482	142	1	1	1	1	1	0	0	1	0	1	1	0	0	1	0
A0A1S3YGD4_TOBAC	Malic enzyme	LOC107775826	Nicotiana tabacum (Common tobacco)	412	3;1	3;1	2;0	2	3	3	2	1	1	0	2	0	0	1	1	0	2	0	0	1	0	0	1	0	0	9.2	9.2	6.1	46.865	412	2	3	3	2	1	1	0	2	0	0	1	1	0	2	0
A0A1S3YGN1_TOBAC	protein BOBBER 1-like	LOC107775992	Nicotiana tabacum (Common tobacco)	299	3;3;1	3;3;1	3;3;1	3	3	3	3	0	0	0	2	0	2	0	0	0	2	0	2	0	0	0	2	0	2	11.7	11.7	11.7	33.727	299	3	3	3	3	0	0	0	2	0	2	0	0	0	2	0
A0A1S3YGP6_TOBAC	asparagine--tRNA ligase, chloroplastic/mitochondrial-like	LOC107776004	Nicotiana tabacum (Common tobacco)	570	2;2	2;2	2;2	2	2	2	2	1	1	2	1	2	0	1	1	2	1	2	0	1	1	2	1	2	0	3.5	3.5	3.5	64	570	2	2	2	2	1	1	2	1	2	0	1	1	2	1	2
A0A1S3YGR1_TOBAC	long chain acyl-CoA synthetase 8-like	LOC107776019	Nicotiana tabacum (Common tobacco)	724	5;5;2;2;2	5;5;2;2;2	5;5;2;2;2	5	5	5	5	0	2	0	2	0	2	0	2	0	2	0	2	0	2	0	2	0	2	8.4	8.4	8.4	78.933	724	5	5	5	5	0	2	0	2	0	2	0	2	0	2	0
A0A1S4DFX8_TOBAC	kynurenine formamidase-like	LOC107829293	Nicotiana tabacum (Common tobacco)	301	3;3;1;1;1;1	3;3;1;1;1;1	3;3;1;1;1;1	6	3	3	3	3	2	1	1	2	2	3	2	1	1	2	2	3	2	1	1	2	2	11	11	11	33.377	301	6	3	3	3	3	2	1	1	2	2	3	2	1	1	2
A0A1S4BVX9_TOBAC	protein RCC2-like	LOC107812446	Nicotiana tabacum (Common tobacco)	433	2;2	2;2	2;2	2	2	2	2	0	1	2	0	0	1	0	1	2	0	0	1	0	1	2	0	0	1	4.8	4.8	4.8	46.756	433	2	2	2	2	0	1	2	0	0	1	0	1	2	0	0
A0A1S3YGZ0_TOBAC	heat shock 70 kDa protein, mitochondrial	LOC107775921	Nicotiana tabacum (Common tobacco)	681	13;7;2	2;1;0	2;1;0	3	13	2	2	7	5	7	10	11	10	1	0	1	1	1	2	1	0	1	1	1	2	21.3	3.2	3.2	73.131	681	3	13	2	2	7	5	7	10	11	10	1	0	1	1	1
A0A1S3YH29_TOBAC	plasma membrane-associated cation-binding protein 1-like	LOC107776048	Nicotiana tabacum (Common tobacco)	205	5	5	1	1	5	5	1	4	5	3	4	3	3	4	5	3	4	3	3	1	1	1	1	1	1	20.5	20.5	4.9	22.096	205	1	5	5	1	4	5	3	4	3	3	4	5	3	4	3
A0A1S3YH38_TOBAC	serine-threonine kinase receptor-associated protein-like	LOC107776117	Nicotiana tabacum (Common tobacco)	355	3;2;1	3;2;1	2;1;0	3	3	3	2	1	2	0	2	2	1	1	2	0	2	2	1	1	2	0	1	1	0	10.4	10.4	7.3	38.581	355	3	3	3	2	1	2	0	2	2	1	1	2	0	2	2
A0A1S3YHL0_TOBAC	pyruvate, phosphate dikinase, chloroplastic isoform X3	LOC107776231	Nicotiana tabacum (Common tobacco)	856	6;6;6;6;6	6;6;6;6;6	6;6;6;6;6	5	6	6	6	3	3	1	4	4	3	3	3	1	4	4	3	3	3	1	4	4	3	7.5	7.5	7.5	93.556	856	5	6	6	6	3	3	1	4	4	3	3	3	1	4	4
A0A1S3YH85_TOBAC	methylcrotonoyl-CoA carboxylase beta chain, mitochondrial-like	LOC107776091	Nicotiana tabacum (Common tobacco)	569	3;2	3;2	3;2	2	3	3	3	1	0	0	2	1	0	1	0	0	2	1	0	1	0	0	2	1	0	8.1	8.1	8.1	61.602	569	2	3	3	3	1	0	0	2	1	0	1	0	0	2	1
A0A1S4A6T2_TOBAC	photosynthetic NDH subunit of subcomplex B 4, chloroplastic-like	LOC107794348	Nicotiana tabacum (Common tobacco)	183	1;1	1;1	1;1	2	1	1	1	1	1	1	0	0	0	1	1	1	0	0	0	1	1	1	0	0	0	5.5	5.5	5.5	21.096	183	2	1	1	1	1	1	1	0	0	0	1	1	1	0	0
A0A1S3YHI6_TOBAC	GATA type zinc finger protein asd-4-like	LOC107776224	Nicotiana tabacum (Common tobacco)	211	3;2	3;2	3;2	2	3	3	3	1	0	1	3	2	3	1	0	1	3	2	3	1	0	1	3	2	3	18.5	18.5	18.5	21.563	211	2	3	3	3	1	0	1	3	2	3	1	0	1	3	2
A0A1S4BU36_TOBAC	probable polygalacturonase	LOC107811919	Nicotiana tabacum (Common tobacco)	462	3;3;2	3;3;2	3;3;2	3	3	3	3	2	2	2	2	2	3	2	2	2	2	2	3	2	2	2	2	2	3	8.2	8.2	8.2	50.082	462	3	3	3	3	2	2	2	2	2	3	2	2	2	2	2
A0A1S3YKG1_TOBAC	probable serine protease EDA2 isoform X3	LOC107777070	Nicotiana tabacum (Common tobacco)	467	4;4;4;4;4;4	4;4;4;4;4;4	4;4;4;4;4;4	6	4	4	4	4	3	3	2	2	1	4	3	3	2	2	1	4	3	3	2	2	1	8.4	8.4	8.4	52.599	467	6	4	4	4	4	3	3	2	2	1	4	3	3	2	2
A0A1S3YHX9_TOBAC	subtilisin-like protease SBT1.4	LOC107776198	Nicotiana tabacum (Common tobacco)	777	3;1	3;1	3;1	2	3	3	3	1	0	2	1	1	1	1	0	2	1	1	1	1	0	2	1	1	1	4.2	4.2	4.2	82.298	777	2	3	3	3	1	0	2	1	1	1	1	0	2	1	1
A7XZB8_NICBE	Chloroplast-localized protein	28C12	Nicotiana benthamiana	295	5;5	1;1	1;1	2	5	1	1	5	4	4	3	2	3	1	1	1	1	0	1	1	1	1	1	0	1	18.6	3.1	3.1	33.752	295	2	5	1	1	5	4	4	3	2	3	1	1	1	1	0
A0A1S3YI48_TOBAC	leukotriene A-4 hydrolase homolog isoform X1	LOC107776257	Nicotiana tabacum (Common tobacco)	611	4;3;3	4;3;3	4;3;3	3	4	4	4	1	1	2	3	2	1	1	1	2	3	2	1	1	1	2	3	2	1	6.4	6.4	6.4	68.554	611	3	4	4	4	1	1	2	3	2	1	1	1	2	3	2
A0A1S4BG83_TOBAC	amidase 1-like	LOC107807935	Nicotiana tabacum (Common tobacco)	425	1;1	1;1	1;1	2	1	1	1	1	1	0	0	0	0	1	1	0	0	0	0	1	1	0	0	0	0	3.8	3.8	3.8	45.234	425	2	1	1	1	1	1	0	0	0	0	1	1	0	0	0
A0A1S3Z4C6_TOBAC	Beta-amylase (EC 3.2.1.2)	LOC107782776	Nicotiana tabacum (Common tobacco)	565	1;1;1	1;1;1	1;1;1	3	1	1	1	0	1	0	1	0	1	0	1	0	1	0	1	0	1	0	1	0	1	2.5	2.5	2.5	63.325	565	3	1	1	1	0	1	0	1	0	1	0	1	0	1	0
C5J0G6_TOBAC	Enolase (EC 4.2.1.11)		Nicotiana tabacum (Common tobacco)	444	12;12	12;12	2;2	2	12	12	2	8	10	6	7	9	5	8	10	6	7	9	5	2	2	1	0	1	1	38.1	38.1	6.1	47.828	444	2	12	12	2	8	10	6	7	9	5	8	10	6	7	9
A0A1S3YIH2_TOBAC	probable ATP synthase 24 kDa subunit, mitochondrial	LOC107776369	Nicotiana tabacum (Common tobacco)	242	9;8	9;8	9;8	2	9	9	9	7	7	7	6	7	4	7	7	7	6	7	4	7	7	7	6	7	4	36.4	36.4	36.4	27.675	242	2	9	9	9	7	7	7	6	7	4	7	7	7	6	7
A0A1S4A9R3_TOBAC	yrdC domain-containing protein, mitochondrial-like	LOC107795283	Nicotiana tabacum (Common tobacco)	187	1;1;1;1;1	1;1;1;1;1	1;1;1;1;1	5	1	1	1	0	0	1	0	0	0	0	0	1	0	0	0	0	0	1	0	0	0	6.4	6.4	6.4	20.216	187	5	1	1	1	0	0	1	0	0	0	0	0	1	0	0
A0A1S4DPP1_TOBAC	ribonuclease 2-like isoform X3	LOC107831824	Nicotiana tabacum (Common tobacco)	260	1;1;1;1;1	1;1;1;1;1	1;1;1;1;1	5	1	1	1	0	0	0	0	0	1	0	0	0	0	0	1	0	0	0	0	0	1	3.8	3.8	3.8	29.492	260	5	1	1	1	0	0	0	0	0	1	0	0	0	0	0
A0A1S3YIS4_TOBAC	Glycosyltransferase (EC 2.4.1.-)	LOC107776603	Nicotiana tabacum (Common tobacco)	463	2;1;1;1;1;1;1;1;1;1;1	2;1;1;1;1;1;1;1;1;1;1	2;1;1;1;1;1;1;1;1;1;1	11	2	2	2	1	1	0	0	0	0	1	1	0	0	0	0	1	1	0	0	0	0	4.3	4.3	4.3	52.044	463	11	2	2	2	1	1	0	0	0	0	1	1	0	0	0
Q93X32_TOBAC	Putative beta4 proteasome subunit (Fragment)	b4	Nicotiana tabacum (Common tobacco)	134	2;2	2;2	2;2	2	2	2	2	0	0	2	1	1	2	0	0	2	1	1	2	0	0	2	1	1	2	14.9	14.9	14.9	14.542	134	2	2	2	2	0	0	2	1	1	2	0	0	2	1	1
A0A1S3ZZ87_TOBAC	ubiquitin carboxyl-terminal hydrolase 6-like	LOC107792007	Nicotiana tabacum (Common tobacco)	482	5;5;5	5;5;5	5;5;5	3	5	5	5	2	4	3	3	2	1	2	4	3	3	2	1	2	4	3	3	2	1	14.3	14.3	14.3	54.043	482	3	5	5	5	2	4	3	3	2	1	2	4	3	3	2
A0A1S4B5L4_TOBAC	alpha-1,4-glucan-protein synthase [UDP-forming] 1-like	LOC107804720	Nicotiana tabacum (Common tobacco)	352	3;3	2;2	2;2	2	3	2	2	2	1	2	2	2	1	1	1	1	1	1	0	1	1	1	1	1	0	9.1	6.2	6.2	40.086	352	2	3	2	2	2	1	2	2	2	1	1	1	1	1	1
A0A1S3YJ19_TOBAC	psbP domain-containing protein 2, chloroplastic-like isoform X1	LOC107776818	Nicotiana tabacum (Common tobacco)	253	3;2;2	3;2;2	3;2;2	3	3	3	3	3	1	0	1	1	1	3	1	0	1	1	1	3	1	0	1	1	1	13	13	13	27.811	253	3	3	3	3	3	1	0	1	1	1	3	1	0	1	1
A0A1S4C456_TOBAC	acetylajmalan esterase-like	LOC107814862	Nicotiana tabacum (Common tobacco)	370	3;3;3;2	1;1;1;1	1;1;1;1	4	3	1	1	2	2	1	1	2	2	1	0	0	0	1	0	1	0	0	0	1	0	8.1	3.2	3.2	40.943	370	4	3	1	1	2	2	1	1	2	2	1	0	0	0	1
A0A1S3YJ63_TOBAC	topless-related protein 3-like	LOC107776850	Nicotiana tabacum (Common tobacco)	837	2;2;2	2;2;2	1;1;1	3	2	2	1	0	1	0	1	0	0	0	1	0	1	0	0	0	0	0	1	0	0	2.4	2.4	1.3	92.61	837	3	2	2	1	0	1	0	1	0	0	0	1	0	1	0
A0A1S3YJI1_TOBAC	guanine deaminase-like	LOC107776708	Nicotiana tabacum (Common tobacco)	186	2;1	2;1	2;1	2	2	2	2	1	1	1	2	2	1	1	1	1	2	2	1	1	1	1	2	2	1	13.4	13.4	13.4	20.353	186	2	2	2	2	1	1	1	2	2	1	1	1	1	2	2
A0A1S3Z1Y3_TOBAC	AP-4 complex subunit epsilon-like	LOC107782050	Nicotiana tabacum (Common tobacco)	627	1;1;1	1;1;1	1;1;1	3	1	1	1	1	1	0	0	0	0	1	1	0	0	0	0	1	1	0	0	0	0	1.9	1.9	1.9	68.669	627	3	1	1	1	1	1	0	0	0	0	1	1	0	0	0
A0A1S4CJ18_TOBAC	Delta-1-pyrroline-5-carboxylate synthase [Includes: Glutamate 5-kinase (GK) (EC 2.7.2.11) (Gamma-glutamyl kinase); Gamma-glutamyl phosphate reductase (GPR) (EC 1.2.1.41) (Glutamate-5-semialdehyde dehydrogenase) (Glutamyl-gamma-semialdehyde dehydrogenase)]	LOC107819560	Nicotiana tabacum (Common tobacco)	719	6;6;5	2;2;2	2;2;2	3	6	2	2	3	2	4	0	0	2	1	0	1	0	0	0	1	0	1	0	0	0	8.3	2.9	2.9	77.952	719	3	6	2	2	3	2	4	0	0	2	1	0	1	0	0
A0A1S3YJQ5_TOBAC	40S ribosomal protein S8	LOC107776903	Nicotiana tabacum (Common tobacco)	220	7;6;6;6;4;4	3;2;2;2;0;0	3;2;2;2;0;0	6	7	3	3	4	4	4	3	4	3	1	1	0	1	0	1	1	1	0	1	0	1	35.5	16.8	16.8	24.998	220	6	7	3	3	4	4	4	3	4	3	1	1	0	1	0
A0A1S3YJT0_TOBAC	V-type proton ATPase subunit E-like	LOC107777047	Nicotiana tabacum (Common tobacco)	231	8;7	8;7	5;4	2	8	8	5	4	5	7	4	3	4	4	5	7	4	3	4	2	3	4	1	1	3	32.5	32.5	20.8	26.469	231	2	8	8	5	4	5	7	4	3	4	4	5	7	4	3
A0A1S3YJU7_TOBAC	haloacid dehalogenase-like hydrolase domain-containing protein At2g33255	LOC107776939	Nicotiana tabacum (Common tobacco)	229	2;1;1	2;1;1	2;1;1	3	2	2	2	1	0	0	1	0	1	1	0	0	1	0	1	1	0	0	1	0	1	9.6	9.6	9.6	25.319	229	3	2	2	2	1	0	0	1	0	1	1	0	0	1	0
A0A1S3YU20_TOBAC	calreticulin-3-like isoform X2	LOC107779794	Nicotiana tabacum (Common tobacco)	385	6;6;6	6;6;6	3;3;3	3	6	6	3	3	3	4	3	3	3	3	3	4	3	3	3	2	2	1	1	0	1	19	19	10.6	45.446	385	3	6	6	3	3	3	4	3	3	3	3	3	4	3	3
A0A1S3YKW7_TOBAC	glutathione reductase, chloroplastic-like isoform X2	LOC107777121	Nicotiana tabacum (Common tobacco)	495	9;9;9;9	9;9;9;9	9;9;9;9	4	9	9	9	4	4	5	4	4	4	4	4	5	4	4	4	4	4	5	4	4	4	21	21	21	53.913	495	4	9	9	9	4	4	5	4	4	4	4	4	5	4	4
A0A1S3YKF4_TOBAC	3-hydroxyisobutyryl-CoA hydrolase 1-like isoform X2	LOC107777109	Nicotiana tabacum (Common tobacco)	345	1;1;1	1;1;1	1;1;1	3	1	1	1	1	0	1	1	0	0	1	0	1	1	0	0	1	0	1	1	0	0	2.9	2.9	2.9	38.226	345	3	1	1	1	1	0	1	1	0	0	1	0	1	1	0
A0A1S3YK19_TOBAC	fumarate hydratase 1, mitochondrial	LOC107776946	Nicotiana tabacum (Common tobacco)	465	4;3;2;2;2	4;3;2;2;2	2;2;2;2;0	5	4	4	2	3	3	3	3	4	3	3	3	3	3	4	3	2	1	1	1	2	2	10.1	10.1	5.4	50.415	465	5	4	4	2	3	3	3	3	4	3	3	3	3	3	4
A0A1S3ZGZ9_TOBAC	40S ribosomal protein S4	LOC107786652	Nicotiana tabacum (Common tobacco)	264	7;7;6;5;4	1;1;0;0;0	1;1;0;0;0	5	7	1	1	5	5	5	5	5	3	1	0	1	1	1	0	1	0	1	1	1	0	28	3.4	3.4	29.868	264	5	7	1	1	5	5	5	5	5	3	1	0	1	1	1
A0A1S3YK97_TOBAC	protease Do-like 5, chloroplastic	LOC107777187	Nicotiana tabacum (Common tobacco)	307	2	2	2	1	2	2	2	0	1	0	0	1	0	0	1	0	0	1	0	0	1	0	0	1	0	9.8	9.8	9.8	32.619	307	1	2	2	2	0	1	0	0	1	0	0	1	0	0	1
A0A1S3YKB7_TOBAC	putative late blight resistance protein homolog R1B-23	LOC107776951	Nicotiana tabacum (Common tobacco)	1777	1	1	1	1	1	1	1	0	0	0	0	1	0	0	0	0	0	1	0	0	0	0	0	1	0	0.6	0.6	0.6	201.68	1777	1	1	1	1	0	0	0	0	1	0	0	0	0	0	1
A0A1S3YKH3_TOBAC	peroxiredoxin Q, chloroplastic-like	LOC107777133	Nicotiana tabacum (Common tobacco)	214	8;7	8;7	8;7	2	8	8	8	6	5	5	8	5	5	6	5	5	8	5	5	6	5	5	8	5	5	42.5	42.5	42.5	23.558	214	2	8	8	8	6	5	5	8	5	5	6	5	5	8	5
A0A1S3YKL6_TOBAC	6-phosphogluconate dehydrogenase, decarboxylating (EC 1.1.1.44)	LOC107777046	Nicotiana tabacum (Common tobacco)	495	9;8	7;6	7;6	2	9	7	7	7	8	6	5	6	5	7	6	4	3	5	3	7	6	4	3	5	3	18.2	14.3	14.3	54.256	495	2	9	7	7	7	8	6	5	6	5	7	6	4	3	5
A0A1S4AZ72_TOBAC	thioredoxin-like 3-1, chloroplastic	LOC107802806	Nicotiana tabacum (Common tobacco)	186	2;2	2;2	2;2	2	2	2	2	0	0	1	1	0	1	0	0	1	1	0	1	0	0	1	1	0	1	8.6	8.6	8.6	22.016	186	2	2	2	2	0	0	1	1	0	1	0	0	1	1	0
A0A1S3YKN0_TOBAC	cell division protein FtsZ homolog 2-2, chloroplastic-like isoform X2	LOC107777306	Nicotiana tabacum (Common tobacco)	453	2;2;2;1;1	2;2;2;1;1	2;2;2;1;1	5	2	2	2	0	1	1	1	0	0	0	1	1	1	0	0	0	1	1	1	0	0	4.6	4.6	4.6	47.562	453	5	2	2	2	0	1	1	1	0	0	0	1	1	1	0
A0A1S3YKP6_TOBAC	Phosphoserine aminotransferase (EC 2.6.1.52)	LOC107777146	Nicotiana tabacum (Common tobacco)	437	3;2;2	3;2;2	3;2;2	3	3	3	3	1	2	1	2	2	1	1	2	1	2	2	1	1	2	1	2	2	1	8.7	8.7	8.7	47.572	437	3	3	3	3	1	2	1	2	2	1	1	2	1	2	2
A0A1S3YKU4_TOBAC	probable 6-phosphogluconolactonase 4, chloroplastic	LOC107777249	Nicotiana tabacum (Common tobacco)	260	4	4	2	1	4	4	2	0	1	1	0	1	3	0	1	1	0	1	3	0	0	0	0	1	1	21.5	21.5	11.2	28.352	260	1	4	4	2	0	1	1	0	1	3	0	1	1	0	1
A0A1S3ZVN0_TOBAC	uncharacterized protein LOC107790965	LOC107790965	Nicotiana tabacum (Common tobacco)	102	1;1	1;1	1;1	2	1	1	1	1	1	1	1	1	1	1	1	1	1	1	1	1	1	1	1	1	1	11.8	11.8	11.8	10.747	102	2	1	1	1	1	1	1	1	1	1	1	1	1	1	1
A0A1S4DS76_TOBAC	protein CHROMATIN REMODELING 4-like	LOC107832635	Nicotiana tabacum (Common tobacco)	1100	1;1	1;1	1;1	2	1	1	1	0	0	0	1	0	0	0	0	0	1	0	0	0	0	0	1	0	0	1.3	1.3	1.3	122.63	1100	2	1	1	1	0	0	0	1	0	0	0	0	0	1	0
A0A1S3YL98_TOBAC	glutathione S-transferase DHAR2-like	LOC107777254	Nicotiana tabacum (Common tobacco)	212	5	2	2	1	5	2	2	2	1	2	2	4	3	0	0	0	0	2	1	0	0	0	0	2	1	23.1	9.4	9.4	23.65	212	1	5	2	2	2	1	2	2	4	3	0	0	0	0	2
A0A1S3YLA5_TOBAC	Glyceraldehyde-3-phosphate dehydrogenase (EC 1.2.1.-)	LOC107777241	Nicotiana tabacum (Common tobacco)	401	15	2	2	1	15	2	2	15	12	12	13	12	13	2	1	1	1	2	2	2	1	1	1	2	2	39.7	6.2	6.2	42.723	401	1	15	2	2	15	12	12	13	12	13	2	1	1	1	2
A0A1S3YLB2_TOBAC	GDSL esterase/lipase LTL1-like	LOC107777269	Nicotiana tabacum (Common tobacco)	361	1;1	1;1	1;1	2	1	1	1	0	1	0	0	0	0	0	1	0	0	0	0	0	1	0	0	0	0	3.9	3.9	3.9	39.641	361	2	1	1	1	0	1	0	0	0	0	0	1	0	0	0
A0A1S3YM90_TOBAC	Proline iminopeptidase (EC 3.4.11.5)	LOC107777517	Nicotiana tabacum (Common tobacco)	314	1;1;1;1;1	1;1;1;1;1	1;1;1;1;1	5	1	1	1	0	0	1	1	1	1	0	0	1	1	1	1	0	0	1	1	1	1	2.5	2.5	2.5	36.152	314	5	1	1	1	0	0	1	1	1	1	0	0	1	1	1
A0A1S4C5J6_TOBAC	uncharacterized protein LOC107815327	LOC107815327	Nicotiana tabacum (Common tobacco)	219	2;2	2;2	2;2	2	2	2	2	1	1	0	1	1	2	1	1	0	1	1	2	1	1	0	1	1	2	11.4	11.4	11.4	24.437	219	2	2	2	2	1	1	0	1	1	2	1	1	0	1	1
A0A1S4CAS7_TOBAC	chaperone protein ClpB3, chloroplastic-like	LOC107817067	Nicotiana tabacum (Common tobacco)	974	7;7	7;7	7;7	2	7	7	7	4	4	3	1	3	1	4	4	3	1	3	1	4	4	3	1	3	1	7.8	7.8	7.8	109.71	974	2	7	7	7	4	4	3	1	3	1	4	4	3	1	3
A0A1S3YLS8_TOBAC	S-(hydroxymethyl)glutathione dehydrogenase (EC 1.1.1.284)	LOC107777450	Nicotiana tabacum (Common tobacco)	379	7	2	2	1	7	2	2	6	4	4	4	5	1	2	1	1	1	1	0	2	1	1	1	1	0	22.2	7.1	7.1	40.759	379	1	7	2	2	6	4	4	4	5	1	2	1	1	1	1
A0A1S3YLV1_TOBAC	patellin-3-like	LOC107777688	Nicotiana tabacum (Common tobacco)	631	6;1	6;1	6;1	2	6	6	6	3	3	3	4	1	2	3	3	3	4	1	2	3	3	3	4	1	2	10.6	10.6	10.6	69.739	631	2	6	6	6	3	3	3	4	1	2	3	3	3	4	1
Q6STL6_NICPL	Cysteine synthase (EC 2.5.1.47) (Fragment)	Cs1	Nicotiana plumbaginifolia (Leadwort-leaved tobacco) (Tex-Mex tobacco)	323	8;8;8;8;8;7	8;8;8;8;8;7	6;6;6;6;6;6	6	8	8	6	4	7	6	7	7	5	4	7	6	7	7	5	3	5	5	5	5	3	31.3	31.3	23.8	34.036	323	6	8	8	6	4	7	6	7	7	5	4	7	6	7	7
A0A1S3YM69_TOBAC	eukaryotic initiation factor 4A-9-like	LOC107777566	Nicotiana tabacum (Common tobacco)	413	15;12;12;10;9;4;3;3;1;1	1;0;0;0;0;0;0;0;0;0	0;0;0;0;0;0;0;0;0;0	10	15	1	0	10	11	12	11	11	8	1	1	1	1	1	1	0	0	0	0	0	0	35.4	3.6	0	46.86	413	10	15	1	0	10	11	12	11	11	8	1	1	1	1	1
A0A1S3YM77_TOBAC	LOW QUALITY PROTEIN: protease Do-like 7	LOC107777755	Nicotiana tabacum (Common tobacco)	1093	2;1;1;1;1	2;1;1;1;1	2;1;1;1;1	5	2	2	2	0	0	0	1	0	1	0	0	0	1	0	1	0	0	0	1	0	1	1.6	1.6	1.6	119.81	1093	5	2	2	2	0	0	0	1	0	1	0	0	0	1	0
A0A1S3YM97_TOBAC	neutral ceramidase-like	LOC107777774	Nicotiana tabacum (Common tobacco)	782	4;3	4;3	4;3	2	4	4	4	1	1	2	1	0	0	1	1	2	1	0	0	1	1	2	1	0	0	5.5	5.5	5.5	85.854	782	2	4	4	4	1	1	2	1	0	0	1	1	2	1	0
A0A1S3YMA4_TOBAC	GDSL esterase/lipase At5g33370-like	LOC107777528	Nicotiana tabacum (Common tobacco)	378	3;2	3;2	3;2	2	3	3	3	0	2	2	2	1	0	0	2	2	2	1	0	0	2	2	2	1	0	8.7	8.7	8.7	41.48	378	2	3	3	3	0	2	2	2	1	0	0	2	2	2	1
A0A1S4BTB5_TOBAC	uncharacterized protein LOC107811668	LOC107811668	Nicotiana tabacum (Common tobacco)	237	2;2	2;2	2;2	2	2	2	2	0	1	0	1	1	0	0	1	0	1	1	0	0	1	0	1	1	0	10.5	10.5	10.5	26.392	237	2	2	2	2	0	1	0	1	1	0	0	1	0	1	1
A0A1S3YME9_TOBAC	Aldehyde dehydrogenase	LOC107777569	Nicotiana tabacum (Common tobacco)	477	3;1	3;1	3;1	2	3	3	3	0	1	3	2	0	0	0	1	3	2	0	0	0	1	3	2	0	0	7.3	7.3	7.3	52.503	477	2	3	3	3	0	1	3	2	0	0	0	1	3	2	0
A0A1S3YMF9_TOBAC	protein transport protein SEC13 homolog B	LOC107777830	Nicotiana tabacum (Common tobacco)	302	4;3;1;1;1	4;3;1;1;1	1;0;0;0;0	5	4	4	1	3	2	2	3	4	2	3	2	2	3	4	2	1	0	0	1	1	1	17.5	17.5	3.6	32.533	302	5	4	4	1	3	2	2	3	4	2	3	2	2	3	4
A0A1S3YMI7_TOBAC	somatic embryogenesis receptor kinase 2-like	LOC107777855	Nicotiana tabacum (Common tobacco)	197	2	2	2	1	2	2	2	0	0	0	2	2	1	0	0	0	2	2	1	0	0	0	2	2	1	13.2	13.2	13.2	21.164	197	1	2	2	2	0	0	0	2	2	1	0	0	0	2	2
A0A1S3YMJ8_TOBAC	fumarylacetoacetase-like	LOC107777843	Nicotiana tabacum (Common tobacco)	420	2;1	2;1	2;1	2	2	2	2	2	0	1	1	1	1	2	0	1	1	1	1	2	0	1	1	1	1	6.4	6.4	6.4	45.88	420	2	2	2	2	2	0	1	1	1	1	2	0	1	1	1
A0A1S4CS55_TOBAC	glutathione transferase GST 23-like	LOC107821964	Nicotiana tabacum (Common tobacco)	224	1;1	1;1	1;1	2	1	1	1	0	0	0	1	0	0	0	0	0	1	0	0	0	0	0	1	0	0	5.4	5.4	5.4	25.896	224	2	1	1	1	0	0	0	1	0	0	0	0	0	1	0
A0A1S3Z706_TOBAC	putative late blight resistance protein homolog R1C-3	LOC107783693	Nicotiana tabacum (Common tobacco)	743	3;3;3;2;2;2;1;1;1;1;1	3;3;3;2;2;2;1;1;1;1;1	3;3;3;2;2;2;1;1;1;1;1	11	3	3	3	3	1	1	0	1	1	3	1	1	0	1	1	3	1	1	0	1	1	4	4	4	84.918	743	11	3	3	3	3	1	1	0	1	1	3	1	1	0	1
A0A1S3YMW3_TOBAC	uncharacterized protein LOC107777730	LOC107777730	Nicotiana tabacum (Common tobacco)	157	1	1	1	1	1	1	1	0	1	1	0	0	0	0	1	1	0	0	0	0	1	1	0	0	0	6.4	6.4	6.4	17.867	157	1	1	1	1	0	1	1	0	0	0	0	1	1	0	0
A0A1S4DKE7_TOBAC	uncharacterized protein LOC107830735	LOC107830735	Nicotiana tabacum (Common tobacco)	417	2;2	2;2	2;2	2	2	2	2	0	1	1	1	0	0	0	1	1	1	0	0	0	1	1	1	0	0	4.8	4.8	4.8	47.696	417	2	2	2	2	0	1	1	1	0	0	0	1	1	1	0
A0A1S3YMY0_TOBAC	ATPase family AAA domain-containing protein 3-like	LOC107777704	Nicotiana tabacum (Common tobacco)	633	2;2;1;1	2;2;1;1	2;2;1;1	4	2	2	2	1	0	1	0	0	1	1	0	1	0	0	1	1	0	1	0	0	1	3	3	3	70.087	633	4	2	2	2	1	0	1	0	0	1	1	0	1	0	0
A0A1S3YN26_TOBAC	dynamin-related protein 1E-like	LOC107777721	Nicotiana tabacum (Common tobacco)	623	5	1	1	1	5	1	1	4	3	3	1	5	3	0	0	0	0	1	0	0	0	0	0	1	0	10	2.6	2.6	69.393	623	1	5	1	1	4	3	3	1	5	3	0	0	0	0	1
A0A1S3YP27_TOBAC	serine-threonine kinase receptor-associated protein-like isoform X3	LOC107778059	Nicotiana tabacum (Common tobacco)	300	2;2;2	1;1;1	1;1;1	3	2	1	1	0	0	0	2	2	1	0	0	0	1	1	0	0	0	0	1	1	0	7.3	3.7	3.7	33.008	300	3	2	1	1	0	0	0	2	2	1	0	0	0	1	1
A0A1S4C1V4_TOBAC	photosynthetic NDH subunit of subcomplex B 2, chloroplastic-like	LOC107814256	Nicotiana tabacum (Common tobacco)	351	3;3	3;3	3;3	2	3	3	3	3	2	2	2	2	2	3	2	2	2	2	2	3	2	2	2	2	2	9.7	9.7	9.7	38.574	351	2	3	3	3	3	2	2	2	2	2	3	2	2	2	2
A0A1S4CIH3_TOBAC	PGR5-like protein 1A, chloroplastic	LOC107819369	Nicotiana tabacum (Common tobacco)	318	2;2	2;2	2;2	2	2	2	2	2	1	2	1	1	1	2	1	2	1	1	1	2	1	2	1	1	1	7.2	7.2	7.2	35.559	318	2	2	2	2	2	1	2	1	1	1	2	1	2	1	1
A0A1S3YNU7_TOBAC	rhodanese-like domain-containing protein 4, chloroplastic	LOC107777965	Nicotiana tabacum (Common tobacco)	481	2;1	2;1	2;1	2	2	2	2	1	1	1	0	0	0	1	1	1	0	0	0	1	1	1	0	0	0	5	5	5	50.912	481	2	2	2	2	1	1	1	0	0	0	1	1	1	0	0
A0A1S3YP36_TOBAC	probable fructokinase-6, chloroplastic	LOC107778295	Nicotiana tabacum (Common tobacco)	388	5	4	1	1	5	4	1	3	4	3	3	3	4	3	3	3	2	2	3	1	1	1	0	0	0	14.4	12.1	3.9	41.976	388	1	5	4	1	3	4	3	3	3	4	3	3	3	2	2
A0A1S3YP68_TOBAC	carbamoyl-phosphate synthase small chain, chloroplastic-like isoform X2	LOC107778194	Nicotiana tabacum (Common tobacco)	428	3;3;3	3;3;3	3;3;3	3	3	3	3	1	1	3	3	1	1	1	1	3	3	1	1	1	1	3	3	1	1	7.2	7.2	7.2	46.925	428	3	3	3	3	1	1	3	3	1	1	1	1	3	3	1
A0A1S4B648_TOBAC	histidine--tRNA ligase, chloroplastic/mitochondrial-like isoform X2	LOC107804891	Nicotiana tabacum (Common tobacco)	309	2;2;2	2;2;2	2;2;2	3	2	2	2	2	0	0	0	0	0	2	0	0	0	0	0	2	0	0	0	0	0	7.4	7.4	7.4	34.471	309	3	2	2	2	2	0	0	0	0	0	2	0	0	0	0
A0A1S4AAS9_TOBAC	V-type proton ATPase subunit E-like	LOC107795598	Nicotiana tabacum (Common tobacco)	241	7;7;3;2;2	4;4;0;0;0	4;4;0;0;0	5	7	4	4	6	4	5	5	5	3	4	2	2	2	3	2	4	2	2	2	3	2	25.7	14.5	14.5	27.653	241	5	7	4	4	6	4	5	5	5	3	4	2	2	2	3
A0A1S3YPC7_TOBAC	protein SIEVE ELEMENT OCCLUSION B-like isoform X2	LOC107778376	Nicotiana tabacum (Common tobacco)	686	3;3;3	3;3;3	3;3;3	3	3	3	3	2	2	1	1	0	0	2	2	1	1	0	0	2	2	1	1	0	0	4.8	4.8	4.8	79.063	686	3	3	3	3	2	2	1	1	0	0	2	2	1	1	0
Q84TM7_TOBAC	Chlorophyll a-b binding protein, chloroplastic		Nicotiana tabacum (Common tobacco)	265	3;3;3;3;3;3	1;1;1;1;1;1	1;1;1;1;1;1	6	3	1	1	3	1	2	2	2	2	1	0	1	0	0	0	1	0	1	0	0	0	11.3	5.3	5.3	28.626	265	6	3	1	1	3	1	2	2	2	2	1	0	1	0	0
A0A1S3ZU41_TOBAC	lactoylglutathione lyase-like	LOC107790415	Nicotiana tabacum (Common tobacco)	142	1;1	1;1	1;1	2	1	1	1	0	0	0	1	0	0	0	0	0	1	0	0	0	0	0	1	0	0	9.2	9.2	9.2	15.857	142	2	1	1	1	0	0	0	1	0	0	0	0	0	1	0
A0A1S3YPQ9_TOBAC	GDSL esterase/lipase At5g03980-like isoform X1	LOC107778460	Nicotiana tabacum (Common tobacco)	371	5;5;4	3;3;2	3;3;2	3	5	3	3	2	2	2	3	2	2	1	0	1	2	1	0	1	0	1	2	1	0	15.1	10.2	10.2	41.049	371	3	5	3	3	2	2	2	3	2	2	1	0	1	2	1
A0A1S4A6X8_TOBAC	protein PLASTID TRANSCRIPTIONALLY ACTIVE 12-like isoform X2	LOC107794404	Nicotiana tabacum (Common tobacco)	514	1;1;1	1;1;1	1;1;1	3	1	1	1	0	0	0	1	0	1	0	0	0	1	0	1	0	0	0	1	0	1	2.9	2.9	2.9	59.309	514	3	1	1	1	0	0	0	1	0	1	0	0	0	1	0
A0A1S3YPY3_TOBAC	subtilisin-like protease SBT1.8	LOC107778373	Nicotiana tabacum (Common tobacco)	587	7	6	1	1	7	6	1	1	1	4	2	2	4	1	1	3	2	2	3	1	1	1	0	1	1	17.7	15.2	1.5	62.274	587	1	7	6	1	1	1	4	2	2	4	1	1	3	2	2
A0A1S3YQ08_TOBAC	programmed cell death protein 4-like	LOC107778399	Nicotiana tabacum (Common tobacco)	341	2;1	2;1	1;1	2	2	2	1	0	1	0	1	0	0	0	1	0	1	0	0	0	1	0	0	0	0	7.6	7.6	3.5	37.631	341	2	2	2	1	0	1	0	1	0	0	0	1	0	1	0
A0A1S4CIK7_TOBAC	ATP-citrate synthase alpha chain protein 2-like	LOC107819406	Nicotiana tabacum (Common tobacco)	423	3;3	2;2	2;2	2	3	2	2	2	2	2	2	2	2	1	2	1	1	1	1	1	2	1	1	1	1	9	6.4	6.4	46.495	423	2	3	2	2	2	2	2	2	2	2	1	2	1	1	1
A0A1S3YQ56_TOBAC	heterogeneous nuclear ribonucleoprotein D-like	LOC107778564	Nicotiana tabacum (Common tobacco)	366	1;1	1;1	1;1	2	1	1	1	0	0	0	0	1	0	0	0	0	0	1	0	0	0	0	0	1	0	3	3	3	40.504	366	2	1	1	1	0	0	0	0	1	0	0	0	0	0	1
A0A1S3YQ87_TOBAC	photosystem II 22 kDa protein, chloroplastic	LOC107778533	Nicotiana tabacum (Common tobacco)	274	3	3	2	1	3	3	2	3	1	2	3	2	2	3	1	2	3	2	2	2	1	2	2	2	2	16.4	16.4	10.6	28.974	274	1	3	3	2	3	1	2	3	2	2	3	1	2	3	2
A0A1S4ASM7_TOBAC	Aspartate aminotransferase (EC 2.6.1.1)	LOC107800998	Nicotiana tabacum (Common tobacco)	409	7;7;6;5	6;6;6;4	4;4;4;3	4	7	6	4	3	1	5	3	4	4	2	1	4	2	3	3	2	1	2	1	1	1	18.8	16.6	10.8	44.824	409	4	7	6	4	3	1	5	3	4	4	2	1	4	2	3
A0A1S3YQI2_TOBAC	Fructose-bisphosphate aldolase (EC 4.1.2.13)	LOC107778620	Nicotiana tabacum (Common tobacco)	357	6;5	5;4	3;2	2	6	5	3	4	5	3	5	5	4	4	4	2	4	4	3	2	2	1	3	3	2	23.5	19.6	10.1	38.11	357	2	6	5	3	4	5	3	5	5	4	4	4	2	4	4
A0A1S4CY54_TOBAC	protein CHUP1, chloroplastic-like	LOC107823870	Nicotiana tabacum (Common tobacco)	987	4;4	4;4	4;4	2	4	4	4	1	1	3	3	1	1	1	1	3	3	1	1	1	1	3	3	1	1	4.4	4.4	4.4	110.36	987	2	4	4	4	1	1	3	3	1	1	1	1	3	3	1
A0A1S3YQR5_TOBAC	Serine/threonine-protein phosphatase (EC 3.1.3.16)	LOC107778697	Nicotiana tabacum (Common tobacco)	978	4;4;4;4;3;3;3;2;2;1;1;1;1	3;3;3;3;2;2;2;2;1;1;1;1;1	3;3;3;3;2;2;2;2;1;1;1;1;1	13	4	3	3	1	1	1	1	2	2	1	0	1	1	2	2	1	0	1	1	2	2	4.4	3.4	3.4	104.37	978	13	4	3	3	1	1	1	1	2	2	1	0	1	1	2
A0A1S3YQS9_TOBAC	malate dehydrogenase [NADP], chloroplastic-like isoform X1	LOC107778629	Nicotiana tabacum (Common tobacco)	440	5;4	5;4	1;1	2	5	5	1	4	3	4	3	3	3	4	3	4	3	3	3	1	1	0	1	1	1	15.5	15.5	2.5	48.429	440	2	5	5	1	4	3	4	3	3	3	4	3	4	3	3
A0A1S4CRR0_TOBAC	non-specific lipid transfer protein GPI-anchored 1-like	LOC107821855	Nicotiana tabacum (Common tobacco)	139	1;1	1;1	1;1	2	1	1	1	1	1	1	1	1	1	1	1	1	1	1	1	1	1	1	1	1	1	7.9	7.9	7.9	14.836	139	2	1	1	1	1	1	1	1	1	1	1	1	1	1	1
A0A1S3YR13_TOBAC	1,4-alpha-glucan-branching enzyme 1, chloroplastic/amyloplastic-like isoform X2	LOC107778845	Nicotiana tabacum (Common tobacco)	735	2;2;1;1;1	2;2;1;1;1	2;2;1;1;1	5	2	2	2	1	0	0	2	1	0	1	0	0	2	1	0	1	0	0	2	1	0	2.7	2.7	2.7	83.315	735	5	2	2	2	1	0	0	2	1	0	1	0	0	2	1
A0A1S3YR16_TOBAC	Malic enzyme	LOC107778847	Nicotiana tabacum (Common tobacco)	591	21;19	21;19	2;1	2	21	21	2	17	17	17	12	16	15	17	17	17	12	16	15	1	2	1	1	1	1	44.3	44.3	5.4	65.428	591	2	21	21	2	17	17	17	12	16	15	17	17	17	12	16
A0A1S3YR78_TOBAC	Pyruvate kinase (EC 2.7.1.40)	LOC107778911	Nicotiana tabacum (Common tobacco)	510	8	2	2	1	8	2	2	7	7	6	6	6	6	2	2	2	2	1	1	2	2	2	2	1	1	18.8	5.1	5.1	55.106	510	1	8	2	2	7	7	6	6	6	6	2	2	2	2	1
A0A1S3YR80_TOBAC	uncharacterized protein LOC107778913	LOC107778913	Nicotiana tabacum (Common tobacco)	518	2	2	2	1	2	2	2	0	0	2	0	0	0	0	0	2	0	0	0	0	0	2	0	0	0	2.1	2.1	2.1	58.635	518	1	2	2	2	0	0	2	0	0	0	0	0	2	0	0
A0A1S3YRD6_TOBAC	endochitinase EP3-like	LOC107778881	Nicotiana tabacum (Common tobacco)	234	3;3	3;3	3;3	2	3	3	3	0	1	0	3	0	1	0	1	0	3	0	1	0	1	0	3	0	1	17.1	17.1	17.1	25.798	234	2	3	3	3	0	1	0	3	0	1	0	1	0	3	0
A0A1S3YRF4_TOBAC	Aconitate hydratase (Aconitase) (EC 4.2.1.3)	LOC107778837	Nicotiana tabacum (Common tobacco)	989	12;10;3	7;5;2	7;5;2	3	12	7	7	7	8	8	10	6	7	3	3	5	5	3	3	3	3	5	5	3	3	14.6	8.5	8.5	108.1	989	3	12	7	7	7	8	8	10	6	7	3	3	5	5	3
A0A1S4D251_TOBAC	ribosome-recycling factor, chloroplastic-like	LOC107825140	Nicotiana tabacum (Common tobacco)	265	2;2	2;2	2;2	2	2	2	2	1	1	1	2	2	2	1	1	1	2	2	2	1	1	1	2	2	2	7.9	7.9	7.9	29.765	265	2	2	2	2	1	1	1	2	2	2	1	1	1	2	2
Q25C91_TOBAC	Tobacco fibrillarin homolog (mediator of RNA polymerase II transcription subunit 36a-like)	NtFib1 LOC107768907	Nicotiana tabacum (Common tobacco)	314	3;3;2;2	3;3;2;2	3;3;2;2	4	3	3	3	1	2	1	1	1	0	1	2	1	1	1	0	1	2	1	1	1	0	13.1	13.1	13.1	32.662	314	4	3	3	3	1	2	1	1	1	0	1	2	1	1	1
A0A1S4AWT3_TOBAC	Peptidyl-prolyl cis-trans isomerase (PPIase) (EC 5.2.1.8)	LOC107802154	Nicotiana tabacum (Common tobacco)	248	6;6;2	6;6;2	6;6;2	3	6	6	6	6	4	4	5	4	4	6	4	4	5	4	4	6	4	4	5	4	4	27	27	27	26.478	248	3	6	6	6	6	4	4	5	4	4	6	4	4	5	4
A0A1S3YRT4_TOBAC	Glycine cleavage system H protein	LOC107778948	Nicotiana tabacum (Common tobacco)	162	4;4;3	1;1;1	1;1;1	3	4	1	1	4	3	4	4	4	3	1	1	1	1	1	0	1	1	1	1	1	0	32.7	9.9	9.9	17.399	162	3	4	1	1	4	3	4	4	4	3	1	1	1	1	1
A0A1S3YRV5_TOBAC	putative methyltransferase DDB_G0268948	LOC107779100	Nicotiana tabacum (Common tobacco)	264	3;1;1	3;1;1	3;1;1	3	3	3	3	3	2	2	3	2	3	3	2	2	3	2	3	3	2	2	3	2	3	12.5	12.5	12.5	29.97	264	3	3	3	3	3	2	2	3	2	3	3	2	2	3	2
A0A1S3ZV43_TOBAC	uncharacterized protein LOC107790742 isoform X4	LOC107790742	Nicotiana tabacum (Common tobacco)	341	1;1;1;1;1	1;1;1;1;1	1;1;1;1;1	5	1	1	1	0	0	0	0	1	0	0	0	0	0	1	0	0	0	0	0	1	0	3.2	3.2	3.2	38.432	341	5	1	1	1	0	0	0	0	1	0	0	0	0	0	1
Q76MF3_TOBAC	Calmodulin NtCaM11 (Calmodulin NtCaM12) (Calmodulin NtCaM3) (Calmodulin NtCaM4) (Calmodulin NtCaM5) (Calmodulin NtCaM6) (Calmodulin NtCaM7) (Calmodulin NtCaM8) (calmodulin-7) (calmodulin-7 isoform X1)	NtCaM3 LOC107761764 LOC107775488 LOC107800228 LOC107815174 LOC107820061 LOC107827355 NtCaM11 NtCaM12 NtCaM4 NtCaM5 NtCaM6 NtCaM7 NtCaM8	Nicotiana tabacum (Common tobacco)	149	9;9;9;9;9;8;5;1	9;9;9;9;9;8;5;1	2;2;2;2;2;2;2;0	8	9	9	2	7	5	8	8	9	7	7	5	8	8	9	7	2	2	2	2	2	2	40.9	40.9	10.1	16.848	149	8	9	9	2	7	5	8	8	9	7	7	5	8	8	9
A0A1S3YRZ9_TOBAC	probable glutathione S-transferase parC	LOC107779135	Nicotiana tabacum (Common tobacco)	215	1;1	1;1	1;1	2	1	1	1	0	1	1	1	1	1	0	1	1	1	1	1	0	1	1	1	1	1	5.6	5.6	5.6	24.695	215	2	1	1	1	0	1	1	1	1	1	0	1	1	1	1
Q0MW94_TOBAC	1-deoxy-D-xylulose-5-phosphate reductoisomerase	DXR	Nicotiana tabacum (Common tobacco)	473	1;1;1	1;1;1	1;1;1	3	1	1	1	1	1	1	0	0	0	1	1	1	0	0	0	1	1	1	0	0	0	1.7	1.7	1.7	51.303	473	3	1	1	1	1	1	1	0	0	0	1	1	1	0	0
A0A1S4CHP1_TOBAC	26S proteasome regulatory subunit 4 homolog A-like	LOC107819147 LOC107760308	Nicotiana tabacum (Common tobacco)	444	4;4;4;4	4;4;4;4	4;4;4;4	4	4	4	4	0	2	1	1	3	1	0	2	1	1	3	1	0	2	1	1	3	1	10.4	10.4	10.4	49.455	444	4	4	4	4	0	2	1	1	3	1	0	2	1	1	3
A0A1S3YSQ8_TOBAC	uncharacterized protein LOC107779203 isoform X2	LOC107779203	Nicotiana tabacum (Common tobacco)	205	2;2;1	2;2;1	2;2;1	3	2	2	2	0	1	1	0	2	0	0	1	1	0	2	0	0	1	1	0	2	0	10.2	10.2	10.2	22.989	205	3	2	2	2	0	1	1	0	2	0	0	1	1	0	2
A0A1U7Y5D2_NICSY	probable low-specificity L-threonine aldolase 1	LOC104244585	Nicotiana sylvestris (Wood tobacco) (South American tobacco)	359	2;2;2	2;2;2	2;2;2	3	2	2	2	0	1	0	1	1	0	0	1	0	1	1	0	0	1	0	1	1	0	5.6	5.6	5.6	38.719	359	3	2	2	2	0	1	0	1	1	0	0	1	0	1	1
A0A1S3YSD2_TOBAC	plant UBX domain-containing protein 4-like	LOC107779032	Nicotiana tabacum (Common tobacco)	395	1;1	1;1	1;1	2	1	1	1	1	0	0	1	0	1	1	0	0	1	0	1	1	0	0	1	0	1	3	3	3	42.588	395	2	1	1	1	1	0	0	1	0	1	1	0	0	1	0
A0A1S3Z2N1_TOBAC	universal stress protein A-like protein	LOC107782091	Nicotiana tabacum (Common tobacco)	176	2;2	2;2	2;2	2	2	2	2	0	1	0	2	2	0	0	1	0	2	2	0	0	1	0	2	2	0	11.9	11.9	11.9	19.788	176	2	2	2	2	0	1	0	2	2	0	0	1	0	2	2
A0A1S4DRE6_TOBAC	uncharacterized protein LOC107832639 isoform X2	LOC107832639	Nicotiana tabacum (Common tobacco)	280	1;1;1;1	1;1;1;1	1;1;1;1	4	1	1	1	0	1	1	1	1	0	0	1	1	1	1	0	0	1	1	1	1	0	4.3	4.3	4.3	31.343	280	4	1	1	1	0	1	1	1	1	0	0	1	1	1	1
A0A1S3YSG3_TOBAC	uncharacterized protein LOC107779276	LOC107779276	Nicotiana tabacum (Common tobacco)	847	1	1	1	1	1	1	1	0	0	0	1	1	0	0	0	0	1	1	0	0	0	0	1	1	0	1.1	1.1	1.1	91.384	847	1	1	1	1	0	0	0	1	1	0	0	0	0	1	1
A0A1S3YSQ1_TOBAC	putative D-cysteine desulfhydrase 1, mitochondrial	LOC107779353	Nicotiana tabacum (Common tobacco)	265	2;2	2;2	2;2	2	2	2	2	0	1	2	1	1	1	0	1	2	1	1	1	0	1	2	1	1	1	7.2	7.2	7.2	29.641	265	2	2	2	2	0	1	2	1	1	1	0	1	2	1	1
A0A1S4AJ54_TOBAC	ubiquinone biosynthesis protein COQ9-B, mitochondrial-like	LOC107798037	Nicotiana tabacum (Common tobacco)	310	2;2	2;2	2;2	2	2	2	2	0	0	0	0	1	1	0	0	0	0	1	1	0	0	0	0	1	1	6.8	6.8	6.8	34.509	310	2	2	2	2	0	0	0	0	1	1	0	0	0	0	1
A0A1S4BX55_TOBAC	acidic mammalian chitinase-like	LOC107812827	Nicotiana tabacum (Common tobacco)	377	2;2	2;2	2;2	2	2	2	2	0	0	2	0	1	0	0	0	2	0	1	0	0	0	2	0	1	0	6.1	6.1	6.1	42.188	377	2	2	2	2	0	0	2	0	1	0	0	0	2	0	1
A0A1S4D3I4_TOBAC	protein COFACTOR ASSEMBLY OF COMPLEX C SUBUNIT B CCB1, chloroplastic-like	LOC107825608	Nicotiana tabacum (Common tobacco)	267	1;1	1;1	1;1	2	1	1	1	1	1	1	1	1	1	1	1	1	1	1	1	1	1	1	1	1	1	5.6	5.6	5.6	29.603	267	2	1	1	1	1	1	1	1	1	1	1	1	1	1	1
A0A1S4BPM9_TOBAC	protein disulfide isomerase-like 2-3	LOC107810517	Nicotiana tabacum (Common tobacco)	237	3;3	3;3	3;3	2	3	3	3	1	1	2	0	1	1	1	1	2	0	1	1	1	1	2	0	1	1	12.2	12.2	12.2	25.996	237	2	3	3	3	1	1	2	0	1	1	1	1	2	0	1
A0A1S3ZGF8_TOBAC	delta-1-pyrroline-5-carboxylate dehydrogenase 12A1, mitochondrial-like	LOC107786410	Nicotiana tabacum (Common tobacco)	549	7;7	7;7	7;7	2	7	7	7	4	2	2	5	3	3	4	2	2	5	3	3	4	2	2	5	3	3	16.8	16.8	16.8	60.915	549	2	7	7	7	4	2	2	5	3	3	4	2	2	5	3
A0A1S3YT69_TOBAC	Glutathione peroxidase	LOC107779288	Nicotiana tabacum (Common tobacco)	197	2	2	1	1	2	2	1	0	0	0	0	1	1	0	0	0	0	1	1	0	0	0	0	1	0	11.2	11.2	6.6	22.45	197	1	2	2	1	0	0	0	0	1	1	0	0	0	0	1
A0A1S4BG38_TOBAC	DNA gyrase subunit A, chloroplastic/mitochondrial-like isoform X2	LOC107807875	Nicotiana tabacum (Common tobacco)	948	1;1;1	1;1;1	1;1;1	3	1	1	1	1	0	0	0	0	0	1	0	0	0	0	0	1	0	0	0	0	0	1.5	1.5	1.5	104.82	948	3	1	1	1	1	0	0	0	0	0	1	0	0	0	0
A0A1S3YTC2_TOBAC	proline--tRNA ligase, chloroplastic/mitochondrial-like	LOC107779488	Nicotiana tabacum (Common tobacco)	544	3	3	1	1	3	3	1	1	2	1	0	1	1	1	2	1	0	1	1	0	1	0	0	0	0	5.3	5.3	2	60.988	544	1	3	3	1	1	2	1	0	1	1	1	2	1	0	1
A0A1S3YTD5_TOBAC	heat shock cognate 70 kDa protein 2-like	LOC107779564	Nicotiana tabacum (Common tobacco)	650	17;16	3;2	3;2	2	17	3	3	12	10	11	12	13	11	1	1	2	1	1	1	1	1	2	1	1	1	26	5.8	5.8	71.275	650	2	17	3	3	12	10	11	12	13	11	1	1	2	1	1
A0A1S4BC30_TOBAC	alpha-soluble NSF attachment protein-like	LOC107806719	Nicotiana tabacum (Common tobacco)	280	7;7;1	1;1;0	1;1;0	3	7	1	1	6	6	4	4	4	5	1	1	0	0	0	1	1	1	0	0	0	1	27.9	3.6	3.6	31.489	280	3	7	1	1	6	6	4	4	4	5	1	1	0	0	0
A0A1S3YTV3_TOBAC	FAM10 family protein At4g22670-like	LOC107779484	Nicotiana tabacum (Common tobacco)	431	7	7	1	1	7	7	1	3	3	4	0	3	2	3	3	4	0	3	2	0	1	0	0	0	0	19.7	19.7	2.6	46.133	431	1	7	7	1	3	3	4	0	3	2	3	3	4	0	3
A0A1S4B3Q8_TOBAC	probable transmembrane GTPase FZO-like, chloroplastic isoform X1	LOC107804231	Nicotiana tabacum (Common tobacco)	921	2;2;1	2;2;1	2;2;1	3	2	2	2	1	0	0	0	0	1	1	0	0	0	0	1	1	0	0	0	0	1	2.2	2.2	2.2	102.48	921	3	2	2	2	1	0	0	0	0	1	1	0	0	0	0
A0A1S3YTZ6_TOBAC	Histidinol dehydrogenase, chloroplastic (HDH) (EC 1.1.1.23)	LOC107779522	Nicotiana tabacum (Common tobacco)	438	1;1	1;1	1;1	2	1	1	1	0	0	0	0	0	1	0	0	0	0	0	1	0	0	0	0	0	1	3	3	3	47.679	438	2	1	1	1	0	0	0	0	0	1	0	0	0	0	0
A0A1S4CS20_TOBAC	Ketol-acid reductoisomerase (EC 1.1.1.86) (Acetohydroxy-acid reductoisomerase) (Alpha-keto-beta-hydroxylacyl reductoisomerase)	LOC107821876	Nicotiana tabacum (Common tobacco)	588	6;6;5	6;6;5	2;2;1	3	6	6	2	4	3	5	3	1	4	4	3	5	3	1	4	2	1	2	1	1	1	12.9	12.9	4.3	63.314	588	3	6	6	2	4	3	5	3	1	4	4	3	5	3	1
A0A1S4CZ54_TOBAC	uncharacterized protein At1g32220, chloroplastic-like	LOC107824193	Nicotiana tabacum (Common tobacco)	298	3;3;2;1;1;1;1	3;3;2;1;1;1;1	3;3;2;1;1;1;1	7	3	3	3	0	0	0	2	2	1	0	0	0	2	2	1	0	0	0	2	2	1	12.1	12.1	12.1	32.414	298	7	3	3	3	0	0	0	2	2	1	0	0	0	2	2
A0A1S4BTT2_TOBAC	mitochondrial phosphate carrier protein 3, mitochondrial-like	LOC107811807	Nicotiana tabacum (Common tobacco)	366	4;4;1;1;1;1	4;4;1;1;1;1	4;4;1;1;1;1	6	4	4	4	3	3	2	2	3	3	3	3	2	2	3	3	3	3	2	2	3	3	9.8	9.8	9.8	39.087	366	6	4	4	4	3	3	2	2	3	3	3	3	2	2	3
A0A1U7YQQ1_NICSY	60S ribosomal protein L4-1-like	LOC104247289	Nicotiana sylvestris (Wood tobacco) (South American tobacco)	405	8;8	1;1	1;1	2	8	1	1	5	3	5	5	2	1	0	0	1	1	0	0	0	0	1	1	0	0	15.6	3	3	44.688	405	2	8	1	1	5	3	5	5	2	1	0	0	1	1	0
A0A1S3YUJ0_TOBAC	VHS domain-containing protein At3g16270-like isoform X2	LOC107779943	Nicotiana tabacum (Common tobacco)	645	2;2;2	2;2;2	2;2;2	3	2	2	2	1	1	0	0	0	0	1	1	0	0	0	0	1	1	0	0	0	0	3.7	3.7	3.7	69.733	645	3	2	2	2	1	1	0	0	0	0	1	1	0	0	0
A0A1S4BQE0_TOBAC	probable glutathione S-transferase	LOC107810794	Nicotiana tabacum (Common tobacco)	219	2;2;2;1	2;2;2;1	2;2;2;1	4	2	2	2	1	0	0	0	0	1	1	0	0	0	0	1	1	0	0	0	0	1	7.8	7.8	7.8	24.875	219	4	2	2	2	1	0	0	0	0	1	1	0	0	0	0
A0A1S3YUL8_TOBAC	glutathione S-transferase-like	LOC107779739	Nicotiana tabacum (Common tobacco)	221	2	2	1	1	2	2	1	0	0	0	2	1	2	0	0	0	2	1	2	0	0	0	1	0	1	11.3	11.3	5.9	25.134	221	1	2	2	1	0	0	0	2	1	2	0	0	0	2	1
A0A1S3YUQ9_TOBAC	chloroplast stem-loop binding protein of 41 kDa a, chloroplastic-like	LOC107779757	Nicotiana tabacum (Common tobacco)	402	14	14	1	1	14	14	1	12	7	10	10	9	9	12	7	10	10	9	9	1	1	1	1	1	1	41.3	41.3	2.7	43.536	402	1	14	14	1	12	7	10	10	9	9	12	7	10	10	9
A0A1S3YUT4_TOBAC	monodehydroascorbate reductase	LOC107779915	Nicotiana tabacum (Common tobacco)	434	13	2	2	1	13	2	2	10	8	8	10	4	6	1	1	2	0	1	0	1	1	2	0	1	0	40.8	7.8	7.8	47.14	434	1	13	2	2	10	8	8	10	4	6	1	1	2	0	1
A0A1S3YUU4_TOBAC	subtilisin-like protease SBT1.9	LOC107780049	Nicotiana tabacum (Common tobacco)	764	1	1	1	1	1	1	1	1	1	1	1	0	0	1	1	1	1	0	0	1	1	1	1	0	0	1.4	1.4	1.4	82.609	764	1	1	1	1	1	1	1	1	0	0	1	1	1	1	0
A0A1S3YUU6_TOBAC	UTP--glucose-1-phosphate uridylyltransferase (EC 2.7.7.9)	LOC107779796	Nicotiana tabacum (Common tobacco)	476	6;5	2;1	2;1	2	6	2	2	4	4	4	6	4	4	1	1	1	2	1	1	1	1	1	2	1	1	14.5	5	5	52.092	476	2	6	2	2	4	4	4	6	4	4	1	1	1	2	1
A0A1S3Z334_TOBAC	chloroplast stem-loop binding protein of 41 kDa b, chloroplastic	LOC107782473	Nicotiana tabacum (Common tobacco)	374	18;18	18;18	18;18	2	18	18	18	15	17	12	13	14	15	15	17	12	13	14	15	15	17	12	13	14	15	50.8	50.8	50.8	41.702	374	2	18	18	18	15	17	12	13	14	15	15	17	12	13	14
Q852T0_TOBAC	Vacuolar processing enzyme-3 (vacuolar-processing enzyme-like)	NtVPE-3 LOC107824465	Nicotiana tabacum (Common tobacco)	481	1;1	1;1	1;1	2	1	1	1	1	1	1	0	0	0	1	1	1	0	0	0	1	1	1	0	0	0	2.7	2.7	2.7	53.198	481	2	1	1	1	1	1	1	0	0	0	1	1	1	0	0
A0A1S3YV19_TOBAC	Glyceraldehyde-3-phosphate dehydrogenase (EC 1.2.1.-)	LOC107780142	Nicotiana tabacum (Common tobacco)	401	15	11	2	1	15	11	2	15	13	13	14	12	13	11	10	9	10	8	10	2	2	2	2	2	2	39.7	28.7	6.2	42.669	401	1	15	11	2	15	13	13	14	12	13	11	10	9	10	8
A0A1S3YV22_TOBAC	stromal 70 kDa heat shock-related protein, chloroplastic-like	LOC107779834	Nicotiana tabacum (Common tobacco)	689	9;9	3;3	3;3	2	9	3	3	8	8	6	8	8	8	2	2	0	2	3	2	2	2	0	2	3	2	14.1	5.1	5.1	73.925	689	2	9	3	3	8	8	6	8	8	8	2	2	0	2	3
A0A1S4CJ98_TOBAC	uncharacterized protein LOC107819638	LOC107819638	Nicotiana tabacum (Common tobacco)	342	2;2	2;2	2;2	2	2	2	2	2	1	0	1	0	1	2	1	0	1	0	1	2	1	0	1	0	1	5.6	5.6	5.6	38.034	342	2	2	2	2	2	1	0	1	0	1	2	1	0	1	0
A0A1S3YVF2_TOBAC	polyphenol oxidase E, chloroplastic	LOC107780127	Nicotiana tabacum (Common tobacco)	588	7;6;6	6;5;5	6;5;5	3	7	6	6	4	4	2	3	3	2	3	3	1	2	2	1	3	3	1	2	2	1	15.3	13.1	13.1	66.685	588	3	7	6	6	4	4	2	3	3	2	3	3	1	2	2
A0A1S3YVG4_TOBAC	farnesyl pyrophosphate synthase 1-like	LOC107779968	Nicotiana tabacum (Common tobacco)	342	3	3	1	1	3	3	1	2	1	2	0	1	1	2	1	2	0	1	1	0	0	1	0	0	0	9.1	9.1	2.6	39.515	342	1	3	3	1	2	1	2	0	1	1	2	1	2	0	1
A0A1S3YVI2_TOBAC	apolipoprotein A-I-like	LOC107779987	Nicotiana tabacum (Common tobacco)	394	7	1	1	1	7	1	1	4	3	5	1	1	2	1	1	0	0	1	0	1	1	0	0	1	0	20.8	2	2	45.504	394	1	7	1	1	4	3	5	1	1	2	1	1	0	0	1
Q6Q8B8_TOBAC	Ferredoxin	fdn-1 LOC107790802	Nicotiana tabacum (Common tobacco)	144	1;1	1;1	1;1	2	1	1	1	0	0	0	1	0	0	0	0	0	1	0	0	0	0	0	1	0	0	6.9	6.9	6.9	15.378	144	2	1	1	1	0	0	0	1	0	0	0	0	0	1	0
Q6QND2_TOBAC	Putative pyridoxine biosynthesis protein (probable pyridoxal 5'-phosphate synthase subunit PDX2)	Pdx2 LOC107760531 LOC107800120	Nicotiana tabacum (Common tobacco)	251	2;2	2;2	2;2	2	2	2	2	1	1	2	1	1	0	1	1	2	1	1	0	1	1	2	1	1	0	11.2	11.2	11.2	27.161	251	2	2	2	2	1	1	2	1	1	0	1	1	2	1	1
A0A1S3YWL6_TOBAC	nucleolin-like isoform X3	LOC107780308	Nicotiana tabacum (Common tobacco)	1222	2;2;2;1;1;1	2;2;2;1;1;1	2;2;2;1;1;1	6	2	2	2	1	1	0	1	1	0	1	1	0	1	1	0	1	1	0	1	1	0	2.1	2.1	2.1	135.96	1222	6	2	2	2	1	1	0	1	1	0	1	1	0	1	1
A0A1S3YW10_TOBAC	ornithine aminotransferase, mitochondrial-like	LOC107780320	Nicotiana tabacum (Common tobacco)	474	2;2	2;2	2;2	2	2	2	2	0	0	0	1	2	1	0	0	0	1	2	1	0	0	0	1	2	1	4.4	4.4	4.4	52.057	474	2	2	2	2	0	0	0	1	2	1	0	0	0	1	2
A0A1S3YW39_TOBAC	soluble inorganic pyrophosphatase 6, chloroplastic-like	LOC107780338	Nicotiana tabacum (Common tobacco)	292	7	7	3	1	7	7	3	1	4	7	6	3	6	1	4	7	6	3	6	1	2	3	3	2	3	27.7	27.7	10.3	32.511	292	1	7	7	3	1	4	7	6	3	6	1	4	7	6	3
A0A1S4DLC0_TOBAC	translation initiation factor IF-2, chloroplastic-like	LOC107830987	Nicotiana tabacum (Common tobacco)	1013	4;4	4;4	4;4	2	4	4	4	2	1	3	2	3	2	2	1	3	2	3	2	2	1	3	2	3	2	3.2	3.2	3.2	108.33	1013	2	4	4	4	2	1	3	2	3	2	2	1	3	2	3
A0A1S4CQE1_TOBAC	actin-depolymerizing factor 2-like	LOC107821365	Nicotiana tabacum (Common tobacco)	139	3;3;1;1;1	3;3;1;1;1	3;3;1;1;1	5	3	3	3	0	1	1	2	1	1	0	1	1	2	1	1	0	1	1	2	1	1	26.6	26.6	26.6	16.105	139	5	3	3	3	0	1	1	2	1	1	0	1	1	2	1
A0A1S3YWX6_TOBAC	prostamide/prostaglandin F synthase-like	LOC107780627	Nicotiana tabacum (Common tobacco)	264	2	2	2	1	2	2	2	1	0	0	0	2	0	1	0	0	0	2	0	1	0	0	0	2	0	8.3	8.3	8.3	28.835	264	1	2	2	2	1	0	0	0	2	0	1	0	0	0	2
A0A1S3ZBD7_TOBAC	argininosuccinate synthase, chloroplastic-like	LOC107784999	Nicotiana tabacum (Common tobacco)	491	4;4	4;4	4;4	2	4	4	4	2	1	1	1	3	1	2	1	1	1	3	1	2	1	1	1	3	1	7.1	7.1	7.1	53.998	491	2	4	4	4	2	1	1	1	3	1	2	1	1	1	3
A0A1S4DHU6_TOBAC	40S ribosomal protein S10-1-like	LOC107829891	Nicotiana tabacum (Common tobacco)	208	2;2	2;2	2;2	2	2	2	2	2	1	2	1	1	0	2	1	2	1	1	0	2	1	2	1	1	0	11.5	11.5	11.5	23.09	208	2	2	2	2	2	1	2	1	1	0	2	1	2	1	1
A0A1S3Z8R6_TOBAC	glutaredoxin-C4-like	LOC107784219	Nicotiana tabacum (Common tobacco)	135	3;3	3;3	3;3	2	3	3	3	1	0	0	2	1	0	1	0	0	2	1	0	1	0	0	2	1	0	31.1	31.1	31.1	14.779	135	2	3	3	3	1	0	0	2	1	0	1	0	0	2	1
A0A1S3YXC2_TOBAC	Protein translocase subunit SecA	LOC107780874	Nicotiana tabacum (Common tobacco)	1026	6;6	6;6	6;6	2	6	6	6	3	2	3	4	2	3	3	2	3	4	2	3	3	2	3	4	2	3	6.1	6.1	6.1	115.73	1026	2	6	6	6	3	2	3	4	2	3	3	2	3	4	2
Q9SBI4_TOBAC	Protoporphyrinogen oxidase (EC 1.3.3.4)	LOC107827378	Nicotiana tabacum (Common tobacco)	548	3;3	3;3	3;3	2	3	3	3	1	2	3	1	1	1	1	2	3	1	1	1	1	2	3	1	1	1	6.8	6.8	6.8	59.241	548	2	3	3	3	1	2	3	1	1	1	1	2	3	1	1
A0A1S3YXJ3_TOBAC	Starch synthase, chloroplastic/amyloplastic (EC 2.4.1.-)	LOC107780738	Nicotiana tabacum (Common tobacco)	638	5;5;4;4	5;5;4;4	5;5;4;4	4	5	5	5	4	4	1	1	1	2	4	4	1	1	1	2	4	4	1	1	1	2	9.4	9.4	9.4	70.492	638	4	5	5	5	4	4	1	1	1	2	4	4	1	1	1
A0A1S3YYV1_TOBAC	probable inactive purple acid phosphatase 29 isoform X2	LOC107780917	Nicotiana tabacum (Common tobacco)	386	4;4;3;3	4;4;3;3	4;4;3;3	4	4	4	4	3	3	2	1	2	1	3	3	2	1	2	1	3	3	2	1	2	1	11.4	11.4	11.4	42.749	386	4	4	4	4	3	3	2	1	2	1	3	3	2	1	2
A0A1S4CDA0_TOBAC	long chain acyl-CoA synthetase 1-like	LOC107817773	Nicotiana tabacum (Common tobacco)	663	3;3	3;3	3;3	2	3	3	3	2	2	1	1	1	0	2	2	1	1	1	0	2	2	1	1	1	0	4.5	4.5	4.5	74.967	663	2	3	3	3	2	2	1	1	1	0	2	2	1	1	1
A0A1S4AL52_TOBAC	putative phosphatidylglycerol/phosphatidylinositol transfer protein DDB_G0282179	LOC107798808	Nicotiana tabacum (Common tobacco)	159	2;2	2;2	2;2	2	2	2	2	2	2	0	2	2	1	2	2	0	2	2	1	2	2	0	2	2	1	16.4	16.4	16.4	17.133	159	2	2	2	2	2	2	0	2	2	1	2	2	0	2	2
A0A1S3ZII3_TOBAC	protein PLASTID TRANSCRIPTIONALLY ACTIVE 10-like	LOC107787150	Nicotiana tabacum (Common tobacco)	682	1;1	1;1	1;1	2	1	1	1	0	1	0	1	0	1	0	1	0	1	0	1	0	1	0	1	0	1	1.9	1.9	1.9	80.21	682	2	1	1	1	0	1	0	1	0	1	0	1	0	1	0
A0A1S3ZRU3_TOBAC	eukaryotic translation initiation factor 5-like	LOC107789758	Nicotiana tabacum (Common tobacco)	445	2;2;2;2;2;2	2;2;2;2;2;2	2;2;2;2;2;2	6	2	2	2	2	0	1	1	1	1	2	0	1	1	1	1	2	0	1	1	1	1	4.7	4.7	4.7	49.346	445	6	2	2	2	2	0	1	1	1	1	2	0	1	1	1
A0A1S3ZIR3_TOBAC	sulfite reductase 1 [ferredoxin], chloroplastic-like	LOC107787200	Nicotiana tabacum (Common tobacco)	693	6;6;5	6;6;5	6;6;5	3	6	6	6	4	3	3	4	2	3	4	3	3	4	2	3	4	3	3	4	2	3	9.4	9.4	9.4	77.91	693	3	6	6	6	4	3	3	4	2	3	4	3	3	4	2
A0A1S3YY28_TOBAC	protein LHCP TRANSLOCATION DEFECT-like	LOC107781119	Nicotiana tabacum (Common tobacco)	178	3	1	1	1	3	1	1	2	1	1	3	2	1	1	1	0	1	1	1	1	1	0	1	1	1	15.7	7.9	7.9	19.647	178	1	3	1	1	2	1	1	3	2	1	1	1	0	1	1
L0SQ48_TOBAC	Catalase (EC 1.11.1.6)	cat3 LOC107771182	Nicotiana tabacum (Common tobacco)	492	14;14	2;2	0;0	2	14	2	0	6	8	10	11	11	10	0	0	2	2	1	2	0	0	0	0	0	0	35.4	4.7	0	56.947	492	2	14	2	0	6	8	10	11	11	10	0	0	2	2	1
A0A1S4ASN2_TOBAC	photosynthetic NDH subunit of subcomplex B 1, chloroplastic-like	LOC107801003	Nicotiana tabacum (Common tobacco)	465	4;4	4;4	4;4	2	4	4	4	2	1	3	1	0	1	2	1	3	1	0	1	2	1	3	1	0	1	9.9	9.9	9.9	51.563	465	2	4	4	4	2	1	3	1	0	1	2	1	3	1	0
A0A1S3YYA2_TOBAC	subtilisin-like protease SBT1.9	LOC107780755	Nicotiana tabacum (Common tobacco)	766	10;2	10;2	1;0	2	10	10	1	8	8	7	4	6	3	8	8	7	4	6	3	1	1	1	0	1	0	15.5	15.5	2.5	82.723	766	2	10	10	1	8	8	7	4	6	3	8	8	7	4	6
A0A1S3YYG2_TOBAC	Glycine cleavage system P protein (EC 1.4.4.2)	LOC107781010	Nicotiana tabacum (Common tobacco)	1043	20	2	2	1	20	2	2	19	16	15	17	16	15	2	1	2	2	1	2	2	1	2	2	1	2	25.4	2.8	2.8	113.85	1043	1	20	2	2	19	16	15	17	16	15	2	1	2	2	1
A0A1S4AVS4_TOBAC	protein HHL1, chloroplastic-like	LOC107801920	Nicotiana tabacum (Common tobacco)	228	1;1	1;1	1;1	2	1	1	1	1	1	1	1	0	1	1	1	1	1	0	1	1	1	1	1	0	1	4.8	4.8	4.8	25.638	228	2	1	1	1	1	1	1	1	0	1	1	1	1	1	0
V9TH79_TOBAC	Sulfite oxidase	SO	Nicotiana tabacum (Common tobacco)	393	3;3;3	3;3;3	3;3;3	3	3	3	3	0	2	2	0	1	0	0	2	2	0	1	0	0	2	2	0	1	0	7.9	7.9	7.9	43.667	393	3	3	3	3	0	2	2	0	1	0	0	2	2	0	1
A0A1S4BMP5_TOBAC	40S ribosomal protein S9-2-like	LOC107809937	Nicotiana tabacum (Common tobacco)	189	5;5;5;4;2	5;5;5;4;2	1;1;1;1;0	5	5	5	1	5	4	5	3	4	4	5	4	5	3	4	4	1	1	1	1	1	1	23.8	23.8	4.8	21.584	189	5	5	5	1	5	4	5	3	4	4	5	4	5	3	4
A0A1S3YYW3_TOBAC	subtilisin-like protease SBT1.7	LOC107781223	Nicotiana tabacum (Common tobacco)	773	1	1	1	1	1	1	1	0	1	1	1	1	1	0	1	1	1	1	1	0	1	1	1	1	1	1.6	1.6	1.6	81.827	773	1	1	1	1	0	1	1	1	1	1	0	1	1	1	1
Q9ZNX1_TOBAC	NAD-dependent isocitrate dehydrogenase (EC 1.1.1.41) (isocitrate dehydrogenase [NAD] regulatory subunit 1, mitochondrial-like)	LOC107807928	Nicotiana tabacum (Common tobacco)	371	3;3;3	3;3;3	3;3;3	3	3	3	3	1	2	2	2	2	1	1	2	2	2	2	1	1	2	2	2	2	1	8.4	8.4	8.4	40.277	371	3	3	3	3	1	2	2	2	2	1	1	2	2	2	2
A0A1S3ZZR4_TOBAC	ATP phosphoribosyltransferase 2, chloroplastic-like	LOC107792258	Nicotiana tabacum (Common tobacco)	393	3;3	3;3	3;3	2	3	3	3	1	1	0	2	1	1	1	1	0	2	1	1	1	1	0	2	1	1	8.7	8.7	8.7	42.933	393	2	3	3	3	1	1	0	2	1	1	1	1	0	2	1
A0A1S3YZE3_TOBAC	Carboxypeptidase (EC 3.4.16.-)	LOC107781290	Nicotiana tabacum (Common tobacco)	426	3;3;3	3;3;3	3;3;3	3	3	3	3	2	2	2	0	0	1	2	2	2	0	0	1	2	2	2	0	0	1	10.1	10.1	10.1	48.635	426	3	3	3	3	2	2	2	0	0	1	2	2	2	0	0
A0A1S3YZ69_TOBAC	uncharacterized protein YciO-like	LOC107781033	Nicotiana tabacum (Common tobacco)	304	2	2	2	1	2	2	2	1	0	0	1	0	1	1	0	0	1	0	1	1	0	0	1	0	1	7.2	7.2	7.2	33.392	304	1	2	2	2	1	0	0	1	0	1	1	0	0	1	0
A0A1S4BZW1_TOBAC	uncharacterized protein LOC107813666	LOC107813666	Nicotiana tabacum (Common tobacco)	153	1;1	1;1	1;1	2	1	1	1	0	0	0	1	0	0	0	0	0	1	0	0	0	0	0	1	0	0	7.8	7.8	7.8	17.129	153	2	1	1	1	0	0	0	1	0	0	0	0	0	1	0
A0A1S3YZE8_TOBAC	Peptidyl-prolyl cis-trans isomerase (PPIase) (EC 5.2.1.8)	LOC107781297	Nicotiana tabacum (Common tobacco)	175	2;2	2;2	2;2	2	2	2	2	1	1	1	1	2	1	1	1	1	1	2	1	1	1	1	1	2	1	9.1	9.1	9.1	18.966	175	2	2	2	2	1	1	1	1	2	1	1	1	1	1	2
A0A1S3YZX8_TOBAC	uncharacterized protein LOC107781539	LOC107781539	Nicotiana tabacum (Common tobacco)	310	9	9	2	1	9	9	2	5	4	7	7	8	7	5	4	7	7	8	7	0	1	2	1	1	1	36.8	36.8	10	33.598	310	1	9	9	2	5	4	7	7	8	7	5	4	7	7	8
A0A1S4C4P3_TOBAC	calcium-dependent protein kinase 7-like	LOC107815101	Nicotiana tabacum (Common tobacco)	529	1;1;1;1;1	1;1;1;1;1	1;1;1;1;1	5	1	1	1	0	1	0	0	0	0	0	1	0	0	0	0	0	1	0	0	0	0	3	3	3	59.892	529	5	1	1	1	0	1	0	0	0	0	0	1	0	0	0
A0A1S3ZC77_TOBAC	electron transfer flavoprotein subunit beta, mitochondrial-like	LOC107785126	Nicotiana tabacum (Common tobacco)	251	1;1	1;1	1;1	2	1	1	1	0	0	1	0	1	1	0	0	1	0	1	1	0	0	1	0	1	1	6	6	6	27.606	251	2	1	1	1	0	0	1	0	1	1	0	0	1	0	1
A0A1S4BDN1_TOBAC	calcium-transporting ATPase 4, endoplasmic reticulum-type-like	LOC107807149	Nicotiana tabacum (Common tobacco)	1062	3;3	3;3	3;3	2	3	3	3	2	0	0	1	2	0	2	0	0	1	2	0	2	0	0	1	2	0	2.7	2.7	2.7	116.41	1062	2	3	3	3	2	0	0	1	2	0	2	0	0	1	2
A0A1S4CHK0_TOBAC	ADP-ribosylation factor 2-like isoform X2	LOC107819113	Nicotiana tabacum (Common tobacco)	164	3;3;3;3;3;3;2;2;1;1	3;3;3;3;3;3;2;2;1;1	3;3;3;3;3;3;2;2;1;1	10	3	3	3	2	3	3	2	3	2	2	3	3	2	3	2	2	3	3	2	3	2	22	22	22	18.71	164	10	3	3	3	2	3	3	2	3	2	2	3	3	2	3
A0A1S4AM43_TOBAC	Eukaryotic translation initiation factor 3 subunit M (eIF3m)	LOC107799143	Nicotiana tabacum (Common tobacco)	410	2;2	2;2	2;2	2	2	2	2	1	1	0	0	0	0	1	1	0	0	0	0	1	1	0	0	0	0	3.7	3.7	3.7	46.619	410	2	2	2	2	1	1	0	0	0	0	1	1	0	0	0
A0A1S4AJY9_TOBAC	enoyl-[acyl-carrier-protein] reductase [NADH] 2, chloroplastic-like	LOC107798520	Nicotiana tabacum (Common tobacco)	392	3;3	1;1	1;1	2	3	1	1	2	1	1	1	2	3	0	0	0	0	0	1	0	0	0	0	0	1	9.2	2.6	2.6	41.288	392	2	3	1	1	2	1	1	1	2	3	0	0	0	0	0
A0A1S4CAC1_TOBAC	peroxisomal and mitochondrial division factor 2-like	LOC107816865	Nicotiana tabacum (Common tobacco)	295	1;1	1;1	1;1	2	1	1	1	1	0	0	1	0	0	1	0	0	1	0	0	1	0	0	1	0	0	3.4	3.4	3.4	32.874	295	2	1	1	1	1	0	0	1	0	0	1	0	0	1	0
A0A1S3Z0X9_TOBAC	small nuclear ribonucleoprotein Sm D2-like isoform X2	LOC107781770	Nicotiana tabacum (Common tobacco)	104	2;2;2	2;2;2	2;2;2	3	2	2	2	1	0	0	1	0	1	1	0	0	1	0	1	1	0	0	1	0	1	18.3	18.3	18.3	12.044	104	3	2	2	2	1	0	0	1	0	1	1	0	0	1	0
A0A1S3Z0N4_TOBAC	Fructose-bisphosphate aldolase (EC 4.1.2.13)	LOC107781715	Nicotiana tabacum (Common tobacco)	358	5	2	2	1	5	2	2	4	3	5	5	3	4	2	1	2	2	1	2	2	1	2	2	1	2	18.2	8.9	8.9	38.624	358	1	5	2	2	4	3	5	5	3	4	2	1	2	2	1
A0A1S4BG88_TOBAC	14 kDa proline-rich protein DC2.15-like	LOC107807939	Nicotiana tabacum (Common tobacco)	129	2;2	2;2	2;2	2	2	2	2	2	1	0	0	2	2	2	1	0	0	2	2	2	1	0	0	2	2	18.6	18.6	18.6	13.147	129	2	2	2	2	2	1	0	0	2	2	2	1	0	0	2
A0A1S3Z143_TOBAC	2-hydroxyacyl-CoA lyase-like	LOC107781829	Nicotiana tabacum (Common tobacco)	574	4;3;2	4;3;2	4;3;2	3	4	4	4	3	2	3	2	1	2	3	2	3	2	1	2	3	2	3	2	1	2	8.4	8.4	8.4	61.433	574	3	4	4	4	3	2	3	2	1	2	3	2	3	2	1
A0A1S3Z155_TOBAC	guanine nucleotide-binding protein subunit beta-like protein	LOC107781651	Nicotiana tabacum (Common tobacco)	325	8	7	2	1	8	7	2	4	3	5	6	2	2	3	2	4	5	1	1	0	1	1	1	0	0	30.2	26.8	4.3	35.698	325	1	8	7	2	4	3	5	6	2	2	3	2	4	5	1
A0A1S3Z164_TOBAC	uncharacterized protein LOC107781886	LOC107781886	Nicotiana tabacum (Common tobacco)	96	1;1;1	1;1;1	1;1;1	3	1	1	1	0	0	0	1	0	0	0	0	0	1	0	0	0	0	0	1	0	0	13.5	13.5	13.5	10.625	96	3	1	1	1	0	0	0	1	0	0	0	0	0	1	0
A0A1S4B1K7_TOBAC	5-oxoprolinase-like	LOC107803589	Nicotiana tabacum (Common tobacco)	1269	1;1	1;1	1;1	2	1	1	1	0	0	0	1	0	0	0	0	0	1	0	0	0	0	0	1	0	0	1.3	1.3	1.3	137.9	1269	2	1	1	1	0	0	0	1	0	0	0	0	0	1	0
A0A1S4DCP4_TOBAC	external alternative NAD(P)H-ubiquinone oxidoreductase B2, mitochondrial-like	LOC107828431	Nicotiana tabacum (Common tobacco)	409	1;1	1;1	1;1	2	1	1	1	1	1	1	0	1	0	1	1	1	0	1	0	1	1	1	0	1	0	2.7	2.7	2.7	46.523	409	2	1	1	1	1	1	1	0	1	0	1	1	1	0	1
A0A1S3Z1F3_TOBAC	ferredoxin-dependent glutamate synthase, chloroplastic-like	LOC107781744	Nicotiana tabacum (Common tobacco)	1536	29;2	29;2	7;2	2	29	29	7	25	24	27	20	26	19	25	24	27	20	26	19	7	6	6	3	7	3	23.8	23.8	5.1	167.72	1536	2	29	29	7	25	24	27	20	26	19	25	24	27	20	26
A0A1S4DQN8_TOBAC	enolase 1, chloroplastic-like	LOC107832416	Nicotiana tabacum (Common tobacco)	486	2;2	2;2	2;2	2	2	2	2	0	0	0	2	1	1	0	0	0	2	1	1	0	0	0	2	1	1	6.2	6.2	6.2	51.784	486	2	2	2	2	0	0	0	2	1	1	0	0	0	2	1
A0A1S4CPU3_TOBAC	heme-binding protein 2-like	LOC107821167	Nicotiana tabacum (Common tobacco)	230	6;6	6;6	6;6	2	6	6	6	6	5	4	5	4	4	6	5	4	5	4	4	6	5	4	5	4	4	28.7	28.7	28.7	25.97	230	2	6	6	6	6	5	4	5	4	4	6	5	4	5	4
A0A1S3Z1Q7_TOBAC	Phospholipase D (EC 3.1.4.4)	LOC107782014	Nicotiana tabacum (Common tobacco)	808	9;3	9;3	1;0	2	9	9	1	4	6	5	3	2	2	4	6	5	3	2	2	0	1	1	0	0	0	13	13	1.4	92.078	808	2	9	9	1	4	6	5	3	2	2	4	6	5	3	2
A0A1S4B7T2_TOBAC	uncharacterized protein At2g17340-like	LOC107805397	Nicotiana tabacum (Common tobacco)	367	1;1	1;1	1;1	2	1	1	1	0	0	0	1	0	0	0	0	0	1	0	0	0	0	0	1	0	0	3.8	3.8	3.8	41.108	367	2	1	1	1	0	0	0	1	0	0	0	0	0	1	0
A0A1S3ZK66_TOBAC	dihydroxy-acid dehydratase, chloroplastic-like	LOC107787836	Nicotiana tabacum (Common tobacco)	610	3;3	3;3	3;3	2	3	3	3	1	2	2	0	1	2	1	2	2	0	1	2	1	2	2	0	1	2	5.9	5.9	5.9	65.738	610	2	3	3	3	1	2	2	0	1	2	1	2	2	0	1
A0A1S3Z1U0_TOBAC	acetylornithine deacetylase	LOC107782094	Nicotiana tabacum (Common tobacco)	439	2	2	2	1	2	2	2	1	0	0	1	0	0	1	0	0	1	0	0	1	0	0	1	0	0	4.8	4.8	4.8	48.574	439	1	2	2	2	1	0	0	1	0	0	1	0	0	1	0
A0A1S3Z1X2_TOBAC	putative 3,4-dihydroxy-2-butanone kinase isoform X3	LOC107782108	Nicotiana tabacum (Common tobacco)	518	2;2;2;2	2;2;2;2	2;2;2;2	4	2	2	2	0	0	0	0	0	2	0	0	0	0	0	2	0	0	0	0	0	2	5	5	5	53.749	518	4	2	2	2	0	0	0	0	0	2	0	0	0	0	0
A0A1S3Z1Y6_TOBAC	Nucleoside diphosphate kinase (EC 2.7.4.6)	LOC107782115	Nicotiana tabacum (Common tobacco)	162	3;3;2	3;3;2	1;1;0	3	3	3	1	3	2	1	2	1	1	3	2	1	2	1	1	1	1	0	1	0	1	18.5	18.5	5.6	18.188	162	3	3	3	1	3	2	1	2	1	1	3	2	1	2	1
A0A1S3Z311_TOBAC	puromycin-sensitive aminopeptidase-like isoform X4	LOC107782212	Nicotiana tabacum (Common tobacco)	886	20;20;20;20	3;3;3;3	3;3;3;3	4	20	3	3	14	16	18	11	11	11	1	3	3	1	1	1	1	3	3	1	1	1	28.4	4.4	4.4	99.85	886	4	20	3	3	14	16	18	11	11	11	1	3	3	1	1
A0A1S4DQ00_TOBAC	perakine reductase-like	LOC107832192	Nicotiana tabacum (Common tobacco)	344	2;2	2;2	2;2	2	2	2	2	1	0	1	1	0	0	1	0	1	1	0	0	1	0	1	1	0	0	8.7	8.7	8.7	38.052	344	2	2	2	2	1	0	1	1	0	0	1	0	1	1	0
A0A1S3ZS86_TOBAC	histone deacetylase HDT1-like isoform X3	LOC107789910	Nicotiana tabacum (Common tobacco)	295	2;2;2;2	2;2;2;2	2;2;2;2	4	2	2	2	1	1	1	1	1	2	1	1	1	1	1	2	1	1	1	1	1	2	7.5	7.5	7.5	31.785	295	4	2	2	2	1	1	1	1	1	2	1	1	1	1	1
A0A1S4D637_TOBAC	mitochondrial outer membrane protein porin of 34 kDa-like	LOC107826411	Nicotiana tabacum (Common tobacco)	276	4;4	1;1	1;1	2	4	1	1	4	3	4	2	3	4	1	1	1	0	0	1	1	1	1	0	0	1	17	4.3	4.3	29.449	276	2	4	1	1	4	3	4	2	3	4	1	1	1	0	0
A0A1S4AZJ1_TOBAC	dihydrolipoyl dehydrogenase 2, chloroplastic-like	LOC107802918	Nicotiana tabacum (Common tobacco)	572	2;2;1;1;1;1;1;1;1	2;2;1;1;1;1;1;1;1	2;2;1;1;1;1;1;1;1	9	2	2	2	0	1	1	0	0	0	0	1	1	0	0	0	0	1	1	0	0	0	3.7	3.7	3.7	61.465	572	9	2	2	2	0	1	1	0	0	0	0	1	1	0	0
A0A1S3Z2P3_TOBAC	uncharacterized protein LOC107782294	LOC107782294	Nicotiana tabacum (Common tobacco)	163	1;1	1;1	1;1	2	1	1	1	0	0	1	0	0	0	0	0	1	0	0	0	0	0	1	0	0	0	5.5	5.5	5.5	18.278	163	2	1	1	1	0	0	1	0	0	0	0	0	1	0	0
A0A1S4DHB1_TOBAC	proteasome activator subunit 4-like	LOC107829807	Nicotiana tabacum (Common tobacco)	952	2;2	2;2	2;2	2	2	2	2	0	1	0	0	1	0	0	1	0	0	1	0	0	1	0	0	1	0	2.7	2.7	2.7	106.67	952	2	2	2	2	0	1	0	0	1	0	0	1	0	0	1
A0A1S3Z2T8_TOBAC	Pectinesterase (EC 3.1.1.11)	LOC107782372	Nicotiana tabacum (Common tobacco)	563	4;1;1;1;1	4;1;1;1;1	4;1;1;1;1	5	4	4	4	0	2	1	1	0	0	0	2	1	1	0	0	0	2	1	1	0	0	8.7	8.7	8.7	62.61	563	5	4	4	4	0	2	1	1	0	0	0	2	1	1	0
A0A1S4C1B1_TOBAC	DEAD-box ATP-dependent RNA helicase 38-like	LOC107814119	Nicotiana tabacum (Common tobacco)	454	2;2;2;1	2;2;2;1	2;2;2;1	4	2	2	2	1	0	0	0	1	0	1	0	0	0	1	0	1	0	0	0	1	0	6.2	6.2	6.2	50.464	454	4	2	2	2	1	0	0	0	1	0	1	0	0	0	1
A0A1S4DA45_TOBAC	translationally-controlled tumor protein homolog	LOC107827590	Nicotiana tabacum (Common tobacco)	168	5;5	5;5	4;4	2	5	5	4	5	4	4	3	2	4	5	4	4	3	2	4	4	4	3	2	2	3	29.2	29.2	23.8	18.88	168	2	5	5	4	5	4	4	3	2	4	5	4	4	3	2
A0A1S3Z364_TOBAC	acylamino-acid-releasing enzyme-like isoform X3	LOC107782506	Nicotiana tabacum (Common tobacco)	671	1;1;1	1;1;1	1;1;1	3	1	1	1	1	0	0	0	0	0	1	0	0	0	0	0	1	0	0	0	0	0	2.4	2.4	2.4	74.216	671	3	1	1	1	1	0	0	0	0	0	1	0	0	0	0
A0A1S3Z3J7_TOBAC	28 kDa ribonucleoprotein, chloroplastic	LOC107782611	Nicotiana tabacum (Common tobacco)	287	3	3	3	1	3	3	3	2	2	2	1	0	0	2	2	2	1	0	0	2	2	2	1	0	0	10.8	10.8	10.8	32.169	287	1	3	3	3	2	2	2	1	0	0	2	2	2	1	0
A0A1S4A1D5_TOBAC	uncharacterized protein LOC107792684 isoform X1	LOC107792684	Nicotiana tabacum (Common tobacco)	348	2;2;2;2	2;2;2;2	2;2;2;2	4	2	2	2	2	0	1	0	1	1	2	0	1	0	1	1	2	0	1	0	1	1	6	6	6	40.098	348	4	2	2	2	2	0	1	0	1	1	2	0	1	0	1
A0A1S3Z3P5_TOBAC	V-type proton ATPase catalytic subunit A-like	LOC107782425	Nicotiana tabacum (Common tobacco)	508	13	1	1	1	13	1	1	10	8	11	9	9	8	1	1	1	0	0	1	1	1	1	0	0	1	29.5	1.8	1.8	55.389	508	1	13	1	1	10	8	11	9	9	8	1	1	1	0	0
A0A1S3Z3R3_TOBAC	probable N-acetyl-gamma-glutamyl-phosphate reductase, chloroplastic	LOC107782621	Nicotiana tabacum (Common tobacco)	405	4;2	4;2	4;2	2	4	4	4	1	2	1	3	1	1	1	2	1	3	1	1	1	2	1	3	1	1	12.8	12.8	12.8	44.32	405	2	4	4	4	1	2	1	3	1	1	1	2	1	3	1
A0A1S3Z3U1_TOBAC	pyrrolidone-carboxylate peptidase-like	LOC107782468 LOC107816577	Nicotiana tabacum (Common tobacco)	219	1	1	1	1	1	1	1	1	1	1	0	1	1	1	1	1	0	1	1	1	1	1	0	1	1	5.5	5.5	5.5	23.974	219	1	1	1	1	1	1	1	0	1	1	1	1	1	0	1
A0A1S4B952_TOBAC	Peptidyl-prolyl cis-trans isomerase (PPIase) (EC 5.2.1.8)	LOC107805766	Nicotiana tabacum (Common tobacco)	228	1;1	1;1	1;1	2	1	1	1	0	0	0	0	0	1	0	0	0	0	0	1	0	0	0	0	0	1	5.7	5.7	5.7	25.829	228	2	1	1	1	0	0	0	0	0	1	0	0	0	0	0
A0A1S3Z404_TOBAC	21 kDa seed protein-like	LOC107782545	Nicotiana tabacum (Common tobacco)	202	2	2	1	1	2	2	1	2	2	1	2	2	2	2	2	1	2	2	2	1	1	1	1	1	1	11.9	11.9	5.9	21.947	202	1	2	2	1	2	2	1	2	2	2	2	2	1	2	2
A0A1S3Z415_TOBAC	serine/threonine-protein kinase STN8, chloroplastic-like	LOC107782763	Nicotiana tabacum (Common tobacco)	490	2;1	2;1	2;1	2	2	2	2	0	0	1	1	0	0	0	0	1	1	0	0	0	0	1	1	0	0	3.5	3.5	3.5	54.773	490	2	2	2	2	0	0	1	1	0	0	0	0	1	1	0
A0A1S4A7X9_TOBAC	chaperonin CPN60-2, mitochondrial-like	LOC107794731	Nicotiana tabacum (Common tobacco)	573	18;18	18;18	10;10	2	18	18	10	14	15	14	14	16	13	14	15	14	14	16	13	8	8	8	6	9	8	36.1	36.1	18.8	61.046	573	2	18	18	10	14	15	14	14	16	13	14	15	14	14	16
A0A1S3Z496_TOBAC	ATP-dependent Clp protease ATP-binding subunit CLPT2, chloroplastic-like	LOC107782636	Nicotiana tabacum (Common tobacco)	235	4	4	1	1	4	4	1	0	1	0	3	0	1	0	1	0	3	0	1	0	0	0	1	0	1	16.6	16.6	3.8	25.809	235	1	4	4	1	0	1	0	3	0	1	0	1	0	3	0
A0A1S3ZWR0_TOBAC	developmentally-regulated G-protein 2-like	LOC107791275	Nicotiana tabacum (Common tobacco)	399	2;2	2;2	2;2	2	2	2	2	2	1	1	2	0	1	2	1	1	2	0	1	2	1	1	2	0	1	5	5	5	44.591	399	2	2	2	2	2	1	1	2	0	1	2	1	1	2	0
A0A1S3Z4F9_TOBAC	coiled-coil domain-containing protein 18-like isoform X1	LOC107782684	Nicotiana tabacum (Common tobacco)	446	8;7	8;7	2;2	2	8	8	2	3	2	6	3	0	2	3	2	6	3	0	2	0	0	1	2	0	0	22	22	5.4	51.176	446	2	8	8	2	3	2	6	3	0	2	3	2	6	3	0
A0A1S4DJH5_TOBAC	lipoxygenase homology domain-containing protein 1-like	LOC107830468	Nicotiana tabacum (Common tobacco)	184	2;2;2;1;1	2;2;2;1;1	2;2;2;1;1	5	2	2	2	1	1	1	2	2	0	1	1	1	2	2	0	1	1	1	2	2	0	14.7	14.7	14.7	20.514	184	5	2	2	2	1	1	1	2	2	0	1	1	1	2	2
A0A1S4CN84_TOBAC	Pyruvate kinase (EC 2.7.1.40)	LOC107820699	Nicotiana tabacum (Common tobacco)	579	2;2;1;1;1	2;2;1;1;1	2;2;1;1;1	5	2	2	2	1	1	1	0	1	1	1	1	1	0	1	1	1	1	1	0	1	1	3.6	3.6	3.6	63.409	579	5	2	2	2	1	1	1	0	1	1	1	1	1	0	1
A0A1S3Z4N1_TOBAC	Peroxidase (EC 1.11.1.7)	LOC107782926	Nicotiana tabacum (Common tobacco)	321	6;5;2	6;5;2	2;1;0	3	6	6	2	4	4	4	4	6	4	4	4	4	4	6	4	2	2	1	2	2	2	24.9	24.9	8.1	34.494	321	3	6	6	2	4	4	4	4	6	4	4	4	4	4	6
A0A1S3Z4R3_TOBAC	Glycine cleavage system P protein (EC 1.4.4.2)	LOC107783010	Nicotiana tabacum (Common tobacco)	1046	21	21	3	1	21	21	3	20	17	16	17	18	15	20	17	16	17	18	15	3	2	3	2	3	2	26.9	26.9	4.3	114.21	1046	1	21	21	3	20	17	16	17	18	15	20	17	16	17	18
A0A1S3Z4R9_TOBAC	12-oxophytodienoate reductase 3-like	LOC107782790	Nicotiana tabacum (Common tobacco)	395	8;7	8;7	4;3	2	8	8	4	4	3	3	4	5	4	4	3	3	4	5	4	2	2	1	3	2	1	24.6	24.6	12.2	43.535	395	2	8	8	4	4	3	3	4	5	4	4	3	3	4	5
A0A1S3Z4U0_TOBAC	N-alpha-acetyltransferase 16, NatA auxiliary subunit-like	LOC107783038	Nicotiana tabacum (Common tobacco)	869	2;2	2;2	1;1	2	2	2	1	1	1	1	0	1	2	1	1	1	0	1	2	0	0	0	0	0	1	2.1	2.1	1.3	99.609	869	2	2	2	1	1	1	1	0	1	2	1	1	1	0	1
A0A1S4C929_TOBAC	Proteasome subunit alpha type (EC 3.4.25.1)	LOC107816410	Nicotiana tabacum (Common tobacco)	248	2;2;2;2	1;1;1;1	1;1;1;1	4	2	1	1	1	2	1	2	2	2	0	1	0	1	1	1	0	1	0	1	1	1	7.3	3.6	3.6	27.507	248	4	2	1	1	1	2	1	2	2	2	0	1	0	1	1
A0A1S3Z4W1_TOBAC	histone deacetylase HDT1-like isoform X2	LOC107782996	Nicotiana tabacum (Common tobacco)	268	3;3;2;2	1;1;0;0	1;1;0;0	4	3	1	1	2	0	3	1	2	2	1	0	1	0	0	0	1	0	1	0	0	0	10.4	3.7	3.7	29.095	268	4	3	1	1	2	0	3	1	2	2	1	0	1	0	0
A0A1S3Z4W9_TOBAC	probable glutathione S-transferase	LOC107782952	Nicotiana tabacum (Common tobacco)	219	8	3	2	1	8	3	2	5	4	5	6	5	5	2	2	2	2	3	2	1	1	1	1	2	1	36.5	18.3	14.6	25.497	219	1	8	3	2	5	4	5	6	5	5	2	2	2	2	3
A0A1S3Z4X2_TOBAC	methylecgonone reductase-like	LOC107783069	Nicotiana tabacum (Common tobacco)	324	3;1	3;1	3;1	2	3	3	3	1	2	2	0	1	0	1	2	2	0	1	0	1	2	2	0	1	0	12.3	12.3	12.3	36.575	324	2	3	3	3	1	2	2	0	1	0	1	2	2	0	1
A0A1S4A4U5_TOBAC	uncharacterized protein LOC107793769 isoform X2	LOC107793769	Nicotiana tabacum (Common tobacco)	224	2;2;2	2;2;2	2;2;2	3	2	2	2	1	2	1	0	0	1	1	2	1	0	0	1	1	2	1	0	0	1	10.7	10.7	10.7	25.312	224	3	2	2	2	1	2	1	0	0	1	1	2	1	0	0
A0A1S3Z550_TOBAC	transcription factor Pur-alpha 1-like isoform X2	LOC107783074	Nicotiana tabacum (Common tobacco)	288	3;3;3;3	3;3;3;3	3;3;3;3	4	3	3	3	1	0	0	0	1	1	1	0	0	0	1	1	1	0	0	0	1	1	9.7	9.7	9.7	31.59	288	4	3	3	3	1	0	0	0	1	1	1	0	0	0	1
A0A1S3Z557_TOBAC	Annexin	LOC107782914	Nicotiana tabacum (Common tobacco)	316	3;2	3;2	3;2	2	3	3	3	1	1	1	2	2	2	1	1	1	2	2	2	1	1	1	2	2	2	11.4	11.4	11.4	35.594	316	2	3	3	3	1	1	1	2	2	2	1	1	1	2	2
A0A1S3Z584_TOBAC	uncharacterized protein LOC107783106	LOC107783106	Nicotiana tabacum (Common tobacco)	153	3;1	3;1	3;1	2	3	3	3	2	3	2	2	1	2	2	3	2	2	1	2	2	3	2	2	1	2	22.2	22.2	22.2	17.621	153	2	3	3	3	2	3	2	2	1	2	2	3	2	2	1
A0A1S4DJC0_TOBAC	geranylgeranyl diphosphate reductase, chloroplastic-like isoform X1 (geranylgeranyl diphosphate reductase, chloroplastic-like isoform X2)	LOC107830453	Nicotiana tabacum (Common tobacco)	464	8;8;7;7;3;3	8;8;7;7;3;3	8;8;7;7;3;3	6	8	8	8	6	6	7	6	6	3	6	6	7	6	6	3	6	6	7	6	6	3	20.9	20.9	20.9	51.364	464	6	8	8	8	6	6	7	6	6	3	6	6	7	6	6
A0A1S4B787_TOBAC	beta-galactosidase-like	LOC107805179	Nicotiana tabacum (Common tobacco)	1111	3;3	3;3	3;3	2	3	3	3	0	1	3	0	2	0	0	1	3	0	2	0	0	1	3	0	2	0	2.4	2.4	2.4	125.82	1111	2	3	3	3	0	1	3	0	2	0	0	1	3	0	2
A0A1S3Z5T0_TOBAC	ATP synthase subunit d, mitochondrial	LOC107783110	Nicotiana tabacum (Common tobacco)	168	4;3;3;2	4;3;3;2	2;2;2;2	4	4	4	2	0	0	1	3	3	2	0	0	1	3	3	2	0	0	1	2	2	2	23.2	23.2	11.9	19.821	168	4	4	4	2	0	0	1	3	3	2	0	0	1	3	3
A0A1S3Z5T3_TOBAC	cathepsin B-like	LOC107783297	Nicotiana tabacum (Common tobacco)	357	4	1	1	1	4	1	1	2	2	2	2	2	2	0	1	1	1	0	1	0	1	1	1	0	1	16	3.1	3.1	39.585	357	1	4	1	1	2	2	2	2	2	2	0	1	1	1	0
A0A1S3Z5U6_TOBAC	ribosome-binding factor PSRP1, chloroplastic-like	LOC107783393	Nicotiana tabacum (Common tobacco)	304	4;4	4;4	4;4	2	4	4	4	4	3	3	1	2	2	4	3	3	1	2	2	4	3	3	1	2	2	9.9	9.9	9.9	33.88	304	2	4	4	4	4	3	3	1	2	2	4	3	3	1	2
A0A1S3Z5W0_TOBAC	Carboxypeptidase (EC 3.4.16.-)	LOC107783408	Nicotiana tabacum (Common tobacco)	463	2	2	2	1	2	2	2	0	2	1	0	1	1	0	2	1	0	1	1	0	2	1	0	1	1	3.9	3.9	3.9	51.359	463	1	2	2	2	0	2	1	0	1	1	0	2	1	0	1
A0A1S4BP93_TOBAC	HMG-Y-related protein A-like	LOC107810431	Nicotiana tabacum (Common tobacco)	161	2;2;1;1;1	2;2;1;1;1	2;2;1;1;1	5	2	2	2	1	0	0	1	1	0	1	0	0	1	1	0	1	0	0	1	1	0	11.8	11.8	11.8	17.697	161	5	2	2	2	1	0	0	1	1	0	1	0	0	1	1
A0A1S4B4M6_TOBAC	26S proteasome non-ATPase regulatory subunit 1 homolog A-like	LOC107804491	Nicotiana tabacum (Common tobacco)	996	1;1;1	1;1;1	1;1;1	3	1	1	1	1	1	1	1	1	1	1	1	1	1	1	1	1	1	1	1	1	1	1.4	1.4	1.4	108.01	996	3	1	1	1	1	1	1	1	1	1	1	1	1	1	1
A0A1S3Z6E6_TOBAC	V-type proton ATPase subunit H-like	LOC107783503	Nicotiana tabacum (Common tobacco)	454	6;1	6;1	4;0	2	6	6	4	4	4	2	1	0	0	4	4	2	1	0	0	2	3	2	1	0	0	17.8	17.8	11.7	51.611	454	2	6	6	4	4	4	2	1	0	0	4	4	2	1	0
A0A1S4DJ12_TOBAC	Succinate--CoA ligase [ADP-forming] subunit alpha, mitochondrial (EC 6.2.1.5) (Succinyl-CoA synthetase subunit alpha) (SCS-alpha)	LOC107830273	Nicotiana tabacum (Common tobacco)	338	4;4;1;1	4;4;1;1	4;4;1;1	4	4	4	4	2	2	2	2	3	3	2	2	2	2	3	3	2	2	2	2	3	3	16	16	16	35.25	338	4	4	4	4	2	2	2	2	3	3	2	2	2	2	3
A0A1S3Z6Q6_TOBAC	uncharacterized protein LOC107783614	LOC107783614	Nicotiana tabacum (Common tobacco)	706	5;4	5;4	5;4	2	5	5	5	3	2	3	2	2	1	3	2	3	2	2	1	3	2	3	2	2	1	7.5	7.5	7.5	77.629	706	2	5	5	5	3	2	3	2	2	1	3	2	3	2	2
A0A1S3Z6S8_TOBAC	haloacid dehalogenase-like hydrolase domain-containing protein At4g39970	LOC107783585	Nicotiana tabacum (Common tobacco)	313	8	1	1	1	8	1	1	4	6	4	8	7	4	1	1	1	1	1	1	1	1	1	1	1	1	34.2	4.5	4.5	34.486	313	1	8	1	1	4	6	4	8	7	4	1	1	1	1	1
A0A1S4BDC1_TOBAC	probable protein disulfide-isomerase A6	LOC107807082	Nicotiana tabacum (Common tobacco)	359	8;8	8;8	8;8	2	8	8	8	6	5	4	6	8	6	6	5	4	6	8	6	6	5	4	6	8	6	25.1	25.1	25.1	39.483	359	2	8	8	8	6	5	4	6	8	6	6	5	4	6	8
A0A1S3Z7A0_TOBAC	argininosuccinate lyase, chloroplastic	LOC107783840	Nicotiana tabacum (Common tobacco)	529	4;3;1	4;3;1	4;3;1	3	4	4	4	1	0	2	1	0	2	1	0	2	1	0	2	1	0	2	1	0	2	9.1	9.1	9.1	58.361	529	3	4	4	4	1	0	2	1	0	2	1	0	2	1	0
A0A1S4AQZ6_TOBAC	uncharacterized protein LOC107800360	LOC107800360	Nicotiana tabacum (Common tobacco)	185	2;2	2;2	2;2	2	2	2	2	0	0	0	1	1	0	0	0	0	1	1	0	0	0	0	1	1	0	11.4	11.4	11.4	20.676	185	2	2	2	2	0	0	0	1	1	0	0	0	0	1	1
A0A1S3Z7E1_TOBAC	ubiquitin carboxyl-terminal hydrolase 12-like	LOC107783768	Nicotiana tabacum (Common tobacco)	1116	6;5	3;2	2;1	2	6	3	2	0	3	1	3	2	2	0	2	0	1	0	1	0	2	0	0	0	0	5.7	3.2	2.3	130.59	1116	2	6	3	2	0	3	1	3	2	2	0	2	0	1	0
A0A1S3Z7E5_TOBAC	eukaryotic initiation factor 4A-7	LOC107783883	Nicotiana tabacum (Common tobacco)	413	15	1	0	1	15	1	0	10	10	11	11	9	8	0	0	0	1	0	0	0	0	0	0	0	0	36.3	1.7	0	46.91	413	1	15	1	0	10	10	11	11	9	8	0	0	0	1	0
A0A1S3Z7F8_TOBAC	Purple acid phosphatase (EC 3.1.3.2)	LOC107783648	Nicotiana tabacum (Common tobacco)	466	1;1	1;1	1;1	2	1	1	1	0	0	0	0	1	0	0	0	0	0	1	0	0	0	0	0	1	0	2.6	2.6	2.6	53.422	466	2	1	1	1	0	0	0	0	1	0	0	0	0	0	1
A0A1S4D2Y9_TOBAC	thioredoxin-like 4, chloroplastic	LOC107825435	Nicotiana tabacum (Common tobacco)	215	1;1	1;1	1;1	2	1	1	1	0	0	1	0	0	0	0	0	1	0	0	0	0	0	1	0	0	0	4.2	4.2	4.2	24.246	215	2	1	1	1	0	0	1	0	0	0	0	0	1	0	0
A0A1S4D746_TOBAC	Alpha-amylase (EC 3.2.1.1) (1,4-alpha-D-glucan glucanohydrolase)	LOC107826644	Nicotiana tabacum (Common tobacco)	422	5;5;1	5;5;1	5;5;1	3	5	5	5	3	3	2	5	2	4	3	3	2	5	2	4	3	3	2	5	2	4	12.8	12.8	12.8	46.677	422	3	5	5	5	3	3	2	5	2	4	3	3	2	5	2
A0A1S3ZKZ4_TOBAC	Phosphoglycerate kinase (EC 2.7.2.3)	LOC107787830	Nicotiana tabacum (Common tobacco)	401	17;17	11;11	5;5	2	17	11	5	15	12	14	14	11	15	10	7	9	9	7	10	5	4	4	4	3	4	51.1	32.4	14	42.364	401	2	17	11	5	15	12	14	14	11	15	10	7	9	9	7
A0A1S3Z844_TOBAC	peroxisomal (S)-2-hydroxy-acid oxidase-like	LOC107783993	Nicotiana tabacum (Common tobacco)	172	8	1	1	1	8	1	1	6	4	5	7	6	6	1	1	1	1	1	1	1	1	1	1	1	1	49.4	6.4	6.4	19.263	172	1	8	1	1	6	4	5	7	6	6	1	1	1	1	1
A0A1S3Z858_TOBAC	apyrase-like	LOC107783879	Nicotiana tabacum (Common tobacco)	453	4;2	4;2	4;2	2	4	4	4	1	1	2	1	1	0	1	1	2	1	1	0	1	1	2	1	1	0	12.4	12.4	12.4	49.634	453	2	4	4	4	1	1	2	1	1	0	1	1	2	1	1
A0A1S3Z898_TOBAC	fasciclin-like arabinogalactan protein 9	LOC107784037	Nicotiana tabacum (Common tobacco)	251	2	2	2	1	2	2	2	1	1	2	2	2	2	1	1	2	2	2	2	1	1	2	2	2	2	8.8	8.8	8.8	26.986	251	1	2	2	2	1	1	2	2	2	2	1	1	2	2	2
A0A1S4B562_TOBAC	FAM10 family protein At4g22670-like isoform X3	LOC107804585	Nicotiana tabacum (Common tobacco)	419	6;6;6;6;3	4;4;4;4;3	4;4;4;4;3	5	6	4	4	2	4	5	2	2	3	1	3	3	2	1	2	1	3	3	2	1	2	17.2	12.2	12.2	45.013	419	5	6	4	4	2	4	5	2	2	3	1	3	3	2	1
A0A1S3ZC64_TOBAC	early nodulin-like protein 1	LOC107785203	Nicotiana tabacum (Common tobacco)	215	1;1	1;1	1;1	2	1	1	1	0	0	0	1	0	0	0	0	0	1	0	0	0	0	0	1	0	0	4.2	4.2	4.2	22.952	215	2	1	1	1	0	0	0	1	0	0	0	0	0	1	0
A0A1S3Z8U8_TOBAC	Fructose-bisphosphate aldolase (EC 4.1.2.13)	LOC107784214	Nicotiana tabacum (Common tobacco)	357	5	2	2	1	5	2	2	3	4	3	3	3	3	1	1	1	1	1	1	1	1	1	1	1	1	20.2	6.7	6.7	38.162	357	1	5	2	2	3	4	3	3	3	3	1	1	1	1	1
A0A1S4CFZ2_TOBAC	uncharacterized protein At2g34460, chloroplastic-like	LOC107818566	Nicotiana tabacum (Common tobacco)	295	1;1	1;1	1;1	2	1	1	1	1	0	0	0	1	1	1	0	0	0	1	1	1	0	0	0	1	1	4.1	4.1	4.1	32.167	295	2	1	1	1	1	0	0	0	1	1	1	0	0	0	1
A0A1S3Z8Z4_TOBAC	fructose-bisphosphate aldolase, chloroplastic-like	LOC107784332	Nicotiana tabacum (Common tobacco)	266	10	1	1	1	10	1	1	4	6	5	9	9	6	0	0	0	1	1	0	0	0	0	1	1	0	42.9	4.1	4.1	28.553	266	1	10	1	1	4	6	5	9	9	6	0	0	0	1	1
A0A1S3Z8Z5_TOBAC	3-isopropylmalate dehydrogenase (EC 1.1.1.85)	LOC107784121	Nicotiana tabacum (Common tobacco)	405	8	8	1	1	8	8	1	5	7	5	4	6	5	5	7	5	4	6	5	1	1	1	1	1	1	22.5	22.5	2.7	43.473	405	1	8	8	1	5	7	5	4	6	5	5	7	5	4	6
A0A1S4AN14_TOBAC	auxin-binding protein ABP19a-like	LOC107799261	Nicotiana tabacum (Common tobacco)	208	3;3	3;3	3;3	2	3	3	3	2	2	2	2	2	2	2	2	2	2	2	2	2	2	2	2	2	2	18.3	18.3	18.3	21.482	208	2	3	3	3	2	2	2	2	2	2	2	2	2	2	2
A0A1S4D4R1_TOBAC	2-methylacyl-CoA dehydrogenase, mitochondrial-like isoform X2	LOC107826001	Nicotiana tabacum (Common tobacco)	394	1;1;1	1;1;1	1;1;1	3	1	1	1	0	0	0	1	1	1	0	0	0	1	1	1	0	0	0	1	1	1	3	3	3	42.914	394	3	1	1	1	0	0	0	1	1	1	0	0	0	1	1
Q75XU8_TOBAC	T(S)14-3-3 protein (Fragment)	T(S)14-3-3	Nicotiana tabacum (Common tobacco)	238	5;5;5	3;3;3	3;3;3	3	5	3	3	3	3	4	2	3	3	1	1	2	0	1	1	1	1	2	0	1	1	22.3	14.7	14.7	26.997	238	3	5	3	3	3	3	4	2	3	3	1	1	2	0	1
A0A1S3Z9L1_TOBAC	probable prefoldin subunit 4	LOC107784305	Nicotiana tabacum (Common tobacco)	92	1;1	1;1	1;1	2	1	1	1	1	1	1	1	1	1	1	1	1	1	1	1	1	1	1	1	1	1	13	13	13	10.707	92	2	1	1	1	1	1	1	1	1	1	1	1	1	1	1
A0A1S3Z9M5_TOBAC	Peptidyl-prolyl cis-trans isomerase (PPIase) (EC 5.2.1.8)	LOC107784319	Nicotiana tabacum (Common tobacco)	295	2;2	2;2	2;2	2	2	2	2	0	2	1	1	1	0	0	2	1	1	1	0	0	2	1	1	1	0	4.4	4.4	4.4	32.184	295	2	2	2	2	0	2	1	1	1	0	0	2	1	1	1
A0A1S4CBU7_TOBAC	Elongation factor Ts, mitochondrial (EF-Ts) (EF-TsMt)	LOC107817322 EFTS	Nicotiana tabacum (Common tobacco)	393	1;1	1;1	1;1	2	1	1	1	0	1	1	1	0	0	0	1	1	1	0	0	0	1	1	1	0	0	2.5	2.5	2.5	43.251	393	2	1	1	1	0	1	1	1	0	0	0	1	1	1	0
A0A1S4CBW5_TOBAC	Chlorophyll a-b binding protein, chloroplastic	LOC107817323	Nicotiana tabacum (Common tobacco)	273	3;3;3;2	3;3;3;2	3;3;3;2	4	3	3	3	1	3	2	3	1	2	1	3	2	3	1	2	1	3	2	3	1	2	13.2	13.2	13.2	29.188	273	4	3	3	3	1	3	2	3	1	2	1	3	2	3	1
A0A1S3ZA42_TOBAC	FK506-binding protein 5-like isoform X2	LOC107784592	Nicotiana tabacum (Common tobacco)	605	7;7	6;6	6;6	2	7	6	6	2	2	2	7	2	3	2	2	2	6	2	2	2	2	2	6	2	2	13.6	11.4	11.4	65.53	605	2	7	6	6	2	2	2	7	2	3	2	2	2	6	2
A0A1S4ACF1_TOBAC	1-aminocyclopropane-1-carboxylate oxidase-like	LOC107796076	Nicotiana tabacum (Common tobacco)	320	2;2	1;1	1;1	2	2	1	1	1	1	2	2	2	1	0	0	1	1	1	0	0	0	1	1	1	0	7.5	5	5	36.389	320	2	2	1	1	1	1	2	2	2	1	0	0	1	1	1
A0A1S3ZAC5_TOBAC	villin-3-like	LOC107784667	Nicotiana tabacum (Common tobacco)	950	12;3;2	12;3;2	2;1;0	3	12	12	2	4	5	7	9	6	5	4	5	7	9	6	5	0	1	1	1	1	2	14.9	14.9	2	104.15	950	3	12	12	2	4	5	7	9	6	5	4	5	7	9	6
A0A1S4B1Q8_TOBAC	CBS domain-containing protein CBSX1, chloroplastic-like	LOC107803496	Nicotiana tabacum (Common tobacco)	240	4;4;1	4;4;1	3;3;0	3	4	4	3	1	2	2	4	3	2	1	2	2	4	3	2	1	2	2	3	2	2	18.8	18.8	15.8	26.191	240	3	4	4	3	1	2	2	4	3	2	1	2	2	4	3
A0A1S3ZY62_TOBAC	defensin-like protein	LOC107791735	Nicotiana tabacum (Common tobacco)	105	1;1	1;1	1;1	2	1	1	1	0	1	0	0	0	0	0	1	0	0	0	0	0	1	0	0	0	0	13.3	13.3	13.3	11.726	105	2	1	1	1	0	1	0	0	0	0	0	1	0	0	0
A0A1S4D555_TOBAC	acetyl-coenzyme A carboxylase carboxyl transferase subunit alpha, chloroplastic-like	LOC107826042	Nicotiana tabacum (Common tobacco)	724	2;2;2;2;1	2;2;2;2;1	2;2;2;2;1	5	2	2	2	0	2	1	1	1	1	0	2	1	1	1	1	0	2	1	1	1	1	3.6	3.6	3.6	80.917	724	5	2	2	2	0	2	1	1	1	1	0	2	1	1	1
A0A1S3ZAV0_TOBAC	tripeptidyl-peptidase 2-like isoform X2	LOC107784804	Nicotiana tabacum (Common tobacco)	1347	9;9	1;1	1;1	2	9	1	1	6	6	2	3	2	1	0	1	0	0	0	0	0	1	0	0	0	0	7.6	0.8	0.8	148.79	1347	2	9	1	1	6	6	2	3	2	1	0	1	0	0	0
A0A1S4CJD2_TOBAC	Peptidylprolyl isomerase (EC 5.2.1.8)	LOC107819710	Nicotiana tabacum (Common tobacco)	149	3;3	3;3	3;3	2	3	3	3	1	2	3	2	2	2	1	2	3	2	2	2	1	2	3	2	2	2	26.8	26.8	26.8	15.955	149	2	3	3	3	1	2	3	2	2	2	1	2	3	2	2
A0A1S3ZAU1_TOBAC	glycine-rich RNA-binding protein-like	LOC107784861	Nicotiana tabacum (Common tobacco)	165	5	3	2	1	5	3	2	4	5	4	4	3	3	2	3	2	2	1	1	1	2	1	1	0	0	38.8	24.8	16.4	16.745	165	1	5	3	2	4	5	4	4	3	3	2	3	2	2	1
A0A1S3ZAW0_TOBAC	heat shock protein 90-5, chloroplastic-like	LOC107784815	Nicotiana tabacum (Common tobacco)	798	10;9;5;5	10;9;5;5	7;6;2;2	4	10	10	7	5	6	6	5	4	4	5	6	6	5	4	4	4	5	4	3	3	3	15.3	15.3	10.9	91.008	798	4	10	10	7	5	6	6	5	4	4	5	6	6	5	4
Q9SLS1_TOBAC	Histone H1 (histone H1-like)	NtH1 LOC107830754	Nicotiana tabacum (Common tobacco)	279	3;3;3	3;3;3	2;2;2	3	3	3	2	2	3	3	3	2	2	2	3	3	3	2	2	1	2	2	2	1	1	9.7	9.7	7.2	29.56	279	3	3	3	2	2	3	3	3	2	2	2	3	3	3	2
A0A1S3ZB15_TOBAC	Protein yippee-like	LOC107784927	Nicotiana tabacum (Common tobacco)	106	2	1	1	1	2	1	1	2	1	0	1	1	1	1	0	0	1	1	1	1	0	0	1	1	1	20.8	8.5	8.5	12.158	106	1	2	1	1	2	1	0	1	1	1	1	0	0	1	1
A0A1S4DKF8_TOBAC	flowering locus K homology domain-like isoform X2 (flowering locus K homology domain-like isoform X3)	LOC107830755	Nicotiana tabacum (Common tobacco)	517	1;1;1	1;1;1	1;1;1	3	1	1	1	0	0	0	1	0	0	0	0	0	1	0	0	0	0	0	1	0	0	2.3	2.3	2.3	55.12	517	3	1	1	1	0	0	0	1	0	0	0	0	0	1	0
A0A1S3ZBD8_TOBAC	adenylate kinase, chloroplastic-like isoform X1	LOC107784862	Nicotiana tabacum (Common tobacco)	298	3;2	2;1	1;1	2	3	2	1	1	1	3	2	1	1	0	0	2	1	1	0	0	0	1	1	0	0	11.4	8.4	4	32.839	298	2	3	2	1	1	1	3	2	1	1	0	0	2	1	1
A0A1S4BRV1_TOBAC	40S ribosomal protein S11-like	LOC107811223	Nicotiana tabacum (Common tobacco)	159	3;3;2	1;1;0	1;1;0	3	3	1	1	2	2	2	2	2	1	1	0	1	0	0	0	1	0	1	0	0	0	20.8	6.3	6.3	17.658	159	3	3	1	1	2	2	2	2	2	1	1	0	1	0	0
A0A1S4A643_TOBAC	activator of 90 kDa heat shock protein ATPase homolog	LOC107794131	Nicotiana tabacum (Common tobacco)	349	1;1	1;1	1;1	2	1	1	1	0	0	0	0	0	1	0	0	0	0	0	1	0	0	0	0	0	1	2.9	2.9	2.9	39.136	349	2	1	1	1	0	0	0	0	0	1	0	0	0	0	0
A0A1S3ZCB3_TOBAC	probable tRNA N6-adenosine threonylcarbamoyltransferase	LOC107785293	Nicotiana tabacum (Common tobacco)	185	2;2	2;2	2;2	2	2	2	2	0	1	1	0	0	0	0	1	1	0	0	0	0	1	1	0	0	0	9.7	9.7	9.7	20.767	185	2	2	2	2	0	1	1	0	0	0	0	1	1	0	0
A0A1S4C729_TOBAC	uncharacterized protein LOC107815657	LOC107815657	Nicotiana tabacum (Common tobacco)	195	1;1	1;1	1;1	2	1	1	1	0	1	1	1	0	1	0	1	1	1	0	1	0	1	1	1	0	1	8.7	8.7	8.7	21.66	195	2	1	1	1	0	1	1	1	0	1	0	1	1	1	0
A0A1S4BY88_TOBAC	triphosphate tunel metalloenzyme 3-like isoform X1 (triphosphate tunel metalloenzyme 3-like isoform X2)	LOC107813163	Nicotiana tabacum (Common tobacco)	202	2;2	2;2	2;2	2	2	2	2	0	0	0	2	0	0	0	0	0	2	0	0	0	0	0	2	0	0	10.9	10.9	10.9	23.055	202	2	2	2	2	0	0	0	2	0	0	0	0	0	2	0
A0A1S4D5K0_TOBAC	isovaleryl-CoA dehydrogenase, mitochondrial-like	LOC107826219	Nicotiana tabacum (Common tobacco)	410	4;4	4;4	4;4	2	4	4	4	1	2	3	3	4	3	1	2	3	3	4	3	1	2	3	3	4	3	12.7	12.7	12.7	44.785	410	2	4	4	4	1	2	3	3	4	3	1	2	3	3	4
O80431_TOBAC	Xyloglucan endotransglucosylase/hydrolase (EC 2.4.1.207)	EXGT-N2 LOC107768220	Nicotiana tabacum (Common tobacco)	295	3;3;1;1;1	3;3;1;1;1	3;3;1;1;1	5	3	3	3	2	2	0	0	1	0	2	2	0	0	1	0	2	2	0	0	1	0	10.2	10.2	10.2	33.923	295	5	3	3	3	2	2	0	0	1	0	2	2	0	0	1
G9HRR2_TOBAC	Nitrate reductase	nia-1	Nicotiana tabacum (Common tobacco)	904	2;2;2;2;1;1	2;2;2;2;1;1	2;2;2;2;1;1	6	2	2	2	0	1	1	0	0	0	0	1	1	0	0	0	0	1	1	0	0	0	2.8	2.8	2.8	101.85	904	6	2	2	2	0	1	1	0	0	0	0	1	1	0	0
A0A1S4BFY1_TOBAC	histone H1-like	LOC107807853	Nicotiana tabacum (Common tobacco)	180	2;2;2	1;1;1	1;1;1	3	2	1	1	1	1	1	1	2	1	0	0	0	0	1	0	0	0	0	0	1	0	13.3	9.4	9.4	18.882	180	3	2	1	1	1	1	1	1	2	1	0	0	0	0	1
A0A1S3ZDF1_TOBAC	putative F-box protein PP2-B12	LOC107785604	Nicotiana tabacum (Common tobacco)	165	7;6;4;4;3	7;6;4;4;3	7;6;4;4;3	5	7	7	7	6	7	5	6	6	4	6	7	5	6	6	4	6	7	5	6	6	4	40	40	40	18.988	165	5	7	7	7	6	7	5	6	6	4	6	7	5	6	6
A0A1S3ZDG6_TOBAC	carbamoyl-phosphate synthase large chain, chloroplastic-like	LOC107785631	Nicotiana tabacum (Common tobacco)	1203	11;10;10;5;3	11;10;10;5;3	11;10;10;5;3	5	11	11	11	3	6	4	5	3	3	3	6	4	5	3	3	3	6	4	5	3	3	9.1	9.1	9.1	132.11	1203	5	11	11	11	3	6	4	5	3	3	3	6	4	5	3
A0A1S3ZDG9_TOBAC	flowering locus K homology domain-like	LOC107785621	Nicotiana tabacum (Common tobacco)	511	5;4;3	5;4;3	5;4;3	3	5	5	5	0	2	1	4	1	1	0	2	1	4	1	1	0	2	1	4	1	1	11.2	11.2	11.2	55.34	511	3	5	5	5	0	2	1	4	1	1	0	2	1	4	1
A0A1S3ZDI1_TOBAC	transketolase, chloroplastic-like	LOC107785488	Nicotiana tabacum (Common tobacco)	741	22	22	3	1	22	22	3	18	17	18	15	17	14	18	17	18	15	17	14	3	3	3	3	3	2	34.1	34.1	5.5	79.826	741	1	22	22	3	18	17	18	15	17	14	18	17	18	15	17
A0A1S3ZDM8_TOBAC	dynamin-2A-like	LOC107785713	Nicotiana tabacum (Common tobacco)	916	7;6;1;1	7;6;1;1	7;6;1;1	4	7	7	7	1	3	0	3	2	3	1	3	0	3	2	3	1	3	0	3	2	3	10.9	10.9	10.9	99.129	916	4	7	7	7	1	3	0	3	2	3	1	3	0	3	2
A0A1S4CAV2_TOBAC	Peroxidase (EC 1.11.1.7)	LOC107817021	Nicotiana tabacum (Common tobacco)	319	4;4;1;1	4;4;1;1	4;4;1;1	4	4	4	4	3	2	2	3	2	2	3	2	2	3	2	2	3	2	2	3	2	2	16.3	16.3	16.3	34.215	319	4	4	4	4	3	2	2	3	2	2	3	2	2	3	2
H9CCI1_TOBAC	Enoyl-CoA reductase (very-long-chain enoyl-CoA reductase-like)	ER LOC107796650	Nicotiana tabacum (Common tobacco)	310	2;2	2;2	2;2	2	2	2	2	1	1	0	0	0	0	1	1	0	0	0	0	1	1	0	0	0	0	5.5	5.5	5.5	36.321	310	2	2	2	2	1	1	0	0	0	0	1	1	0	0	0
A0A1S3ZDX5_TOBAC	oxygen-evolving enhancer protein 2-1, chloroplastic	LOC107785785	Nicotiana tabacum (Common tobacco)	268	7	7	3	1	7	7	3	5	7	6	7	5	7	5	7	6	7	5	7	1	3	2	3	1	3	25.4	25.4	13.1	28.652	268	1	7	7	3	5	7	6	7	5	7	5	7	6	7	5
A0A1S3ZDZ0_TOBAC	uncharacterized protein LOC107777085 (uncharacterized protein LOC107785797)	LOC107785797 LOC107777085	Nicotiana tabacum (Common tobacco)	292	5;3	5;3	3;1	2	5	5	3	2	3	4	5	3	2	2	3	4	5	3	2	2	2	2	3	2	2	20.2	20.2	10.3	31.32	292	2	5	5	3	2	3	4	5	3	2	2	3	4	5	3
A0A1S3ZE04_TOBAC	ADP,ATP carrier protein, mitochondrial-like	LOC107785678	Nicotiana tabacum (Common tobacco)	386	7;6;3;3;2;2;2;1	7;6;3;3;2;2;2;1	2;2;0;0;0;0;0;0	8	7	7	2	4	5	5	7	5	7	4	5	5	7	5	7	1	1	2	2	2	2	19.2	19.2	5.7	41.873	386	8	7	7	2	4	5	5	7	5	7	4	5	5	7	5
A0A1S4BWK5_TOBAC	NADP-dependent glyceraldehyde-3-phosphate dehydrogenase-like	LOC107812643	Nicotiana tabacum (Common tobacco)	496	9;9	9;9	9;9	2	9	9	9	6	5	6	6	9	7	6	5	6	6	9	7	6	5	6	6	9	7	21.8	21.8	21.8	53.159	496	2	9	9	9	6	5	6	6	9	7	6	5	6	6	9
A0A1S3ZE68_TOBAC	21 kDa protein-like	LOC107785790	Nicotiana tabacum (Common tobacco)	191	2;1	2;1	2;1	2	2	2	2	0	2	1	1	0	1	0	2	1	1	0	1	0	2	1	1	0	1	11	11	11	20.72	191	2	2	2	2	0	2	1	1	0	1	0	2	1	1	0
A0A1S3ZEB9_TOBAC	60S acidic ribosomal protein P0	LOC107785919	Nicotiana tabacum (Common tobacco)	321	4;2;2;1	2;0;0;0	2;0;0;0	4	4	2	2	3	2	3	3	2	1	1	0	2	1	0	0	1	0	2	1	0	0	17.1	9.7	9.7	34.186	321	4	4	2	2	3	2	3	3	2	1	1	0	2	1	0
A0A1S4BBK3_TOBAC	glutelin type-B 2-like	LOC107806600	Nicotiana tabacum (Common tobacco)	356	1;1	1;1	1;1	2	1	1	1	0	0	1	0	0	0	0	0	1	0	0	0	0	0	1	0	0	0	3.4	3.4	3.4	38.281	356	2	1	1	1	0	0	1	0	0	0	0	0	1	0	0
A0A1S4ASL7_TOBAC	Serine/threonine-protein phosphatase (EC 3.1.3.16)	LOC107800858	Nicotiana tabacum (Common tobacco)	770	8;8;8;1;1;1	8;8;8;1;1;1	7;7;7;0;0;0	6	8	8	7	2	2	3	3	2	3	2	2	3	3	2	3	2	1	3	3	2	3	10.5	10.5	9.2	84.571	770	6	8	8	7	2	2	3	3	2	3	2	2	3	3	2
A0A1S3ZEQ4_TOBAC	GDSL esterase/lipase At1g29670-like	LOC107785876	Nicotiana tabacum (Common tobacco)	261	3;2	3;2	3;2	2	3	3	3	1	0	0	1	2	1	1	0	0	1	2	1	1	0	0	1	2	1	15.3	15.3	15.3	28.857	261	2	3	3	3	1	0	0	1	2	1	1	0	0	1	2
A0A1S3ZEZ7_TOBAC	2-oxoisovalerate dehydrogenase subunit alpha 1, mitochondrial-like isoform X2	LOC107786009	Nicotiana tabacum (Common tobacco)	454	2;2;1;1	2;2;1;1	2;2;1;1	4	2	2	2	0	0	0	1	1	2	0	0	0	1	1	2	0	0	0	1	1	2	4.2	4.2	4.2	51.156	454	4	2	2	2	0	0	0	1	1	2	0	0	0	1	1
A0A1S3ZES3_TOBAC	Proteasome subunit alpha type (EC 3.4.25.1)	LOC107785901	Nicotiana tabacum (Common tobacco)	237	4;3;3;3;2;1;1	4;3;3;3;2;1;1	1;0;0;1;0;0;1	7	4	4	1	2	3	0	1	2	3	2	3	0	1	2	3	0	1	0	0	0	1	17.3	17.3	4.6	26.098	237	7	4	4	1	2	3	0	1	2	3	2	3	0	1	2
A0A1S4BHH1_TOBAC	syntaxin-71-like	LOC107808330	Nicotiana tabacum (Common tobacco)	265	2;2;2;1;1	2;2;2;1;1	2;2;2;1;1	5	2	2	2	1	1	2	1	1	1	1	1	2	1	1	1	1	1	2	1	1	1	6.8	6.8	6.8	29.821	265	5	2	2	2	1	1	2	1	1	1	1	1	2	1	1
A0A1S4A8J0_TOBAC	uncharacterized protein LOC107794871	LOC107794871	Nicotiana tabacum (Common tobacco)	434	1;1	1;1	1;1	2	1	1	1	1	0	1	1	0	1	1	0	1	1	0	1	1	0	1	1	0	1	2.8	2.8	2.8	47.685	434	2	1	1	1	1	0	1	1	0	1	1	0	1	1	0
A0A1S4BMU1_TOBAC	Suppressor of G2 allele of SKP1 (protein SGT1 homolog)	LOC107809968 SGT1	Nicotiana tabacum (Common tobacco)	370	4;4;3;3;3	4;4;3;3;3	4;4;3;3;3	5	4	4	4	1	0	2	4	2	3	1	0	2	4	2	3	1	0	2	4	2	3	11.6	11.6	11.6	41.286	370	5	4	4	4	1	0	2	4	2	3	1	0	2	4	2
A0A1S3ZF21_TOBAC	protein TIC110, chloroplastic-like isoform X2	LOC107785958	Nicotiana tabacum (Common tobacco)	1013	10;10;9;9;4;4;4	10;10;9;9;4;4;4	10;10;9;9;4;4;4	7	10	10	10	6	7	5	5	5	5	6	7	5	5	5	5	6	7	5	5	5	5	11.1	11.1	11.1	112.29	1013	7	10	10	10	6	7	5	5	5	5	6	7	5	5	5
A0A1S4C028_TOBAC	uncharacterized protein LOC107813640	LOC107813640	Nicotiana tabacum (Common tobacco)	202	1;1	1;1	1;1	2	1	1	1	0	1	1	0	1	1	0	1	1	0	1	1	0	1	1	0	1	1	5	5	5	22.088	202	2	1	1	1	0	1	1	0	1	1	0	1	1	0	1
A0A1S3ZP17_TOBAC	MFP1 attachment factor 1-like	LOC107788999	Nicotiana tabacum (Common tobacco)	192	1;1	1;1	1;1	2	1	1	1	0	1	1	1	0	0	0	1	1	1	0	0	0	1	1	1	0	0	6.8	6.8	6.8	20.696	192	2	1	1	1	0	1	1	1	0	0	0	1	1	1	0
A0A1S4D605_TOBAC	Catalase (EC 1.11.1.6)	LOC107826360	Nicotiana tabacum (Common tobacco)	492	18;18	18;18	3;3	2	18	18	3	16	16	15	13	13	14	16	16	15	13	13	14	3	2	2	1	2	3	43.1	43.1	6.9	56.824	492	2	18	18	3	16	16	15	13	13	14	16	16	15	13	13
A0A1S3ZFN7_TOBAC	probable NAD(P)H dehydrogenase (Quinone) FQR1-like 1	LOC107786342	Nicotiana tabacum (Common tobacco)	203	5;4;2;2;2	5;4;2;2;2	5;4;2;2;2	5	5	5	5	1	1	1	4	2	3	1	1	1	4	2	3	1	1	1	4	2	3	32.5	32.5	32.5	21.59	203	5	5	5	5	1	1	1	4	2	3	1	1	1	4	2
A0A1S4AWU1_TOBAC	peroxiredoxin-2F, mitochondrial-like	LOC107802071	Nicotiana tabacum (Common tobacco)	193	3;3	3;3	3;3	2	3	3	3	2	3	3	3	3	2	2	3	3	3	3	2	2	3	3	3	3	2	17.6	17.6	17.6	20.932	193	2	3	3	3	2	3	3	3	3	2	2	3	3	3	3
A0A1S4A2H7_TOBAC	psbP domain-containing protein 3, chloroplastic-like	LOC107793066	Nicotiana tabacum (Common tobacco)	263	3;3	3;3	3;3	2	3	3	3	2	1	1	2	1	3	2	1	1	2	1	3	2	1	1	2	1	3	16.3	16.3	16.3	28.871	263	2	3	3	3	2	1	1	2	1	3	2	1	1	2	1
A0A1S4AX40_TOBAC	ATP synthase subunit b', chloroplastic-like	LOC107802241	Nicotiana tabacum (Common tobacco)	220	4;4;3;3	4;4;3;3	4;4;3;3	4	4	4	4	0	0	0	1	2	2	0	0	0	1	2	2	0	0	0	1	2	2	20	20	20	24.051	220	4	4	4	4	0	0	0	1	2	2	0	0	0	1	2
A0A1S3ZG42_TOBAC	probable protein phosphatase 2C 58	LOC107786314	Nicotiana tabacum (Common tobacco)	286	4;3	4;3	3;2	2	4	4	3	1	2	1	3	1	1	1	2	1	3	1	1	1	1	0	2	0	1	15.7	15.7	12.6	31.201	286	2	4	4	3	1	2	1	3	1	1	1	2	1	3	1
A0A1S3ZG70_TOBAC	Non-specific lipid-transfer protein	LOC107786330	Nicotiana tabacum (Common tobacco)	121	1;1	1;1	1;1	2	1	1	1	1	0	0	1	1	1	1	0	0	1	1	1	1	0	0	1	1	1	7.4	7.4	7.4	12.537	121	2	1	1	1	1	0	0	1	1	1	1	0	0	1	1
Q75VJ9_TOBAC	Ubiquitin activating enzyme 1		Nicotiana tabacum (Common tobacco)	1080	5;5;5;5	5;5;5;5	4;4;4;4	4	5	5	4	3	3	1	4	2	3	3	3	1	4	2	3	2	2	1	3	1	2	5.5	5.5	4.6	120.09	1080	4	5	5	4	3	3	1	4	2	3	3	3	1	4	2
A0A1S4DNT1_TOBAC	Eukaryotic translation initiation factor 3 subunit I (eIF3i)	LOC107831796	Nicotiana tabacum (Common tobacco)	326	6;6;6	6;6;6	6;6;6	3	6	6	6	3	3	2	5	1	4	3	3	2	5	1	4	3	3	2	5	1	4	22.7	22.7	22.7	35.913	326	3	6	6	6	3	3	2	5	1	4	3	3	2	5	1
A0A1S3ZHD6_TOBAC	triacylglycerol lipase SDP1-like	LOC107786666	Nicotiana tabacum (Common tobacco)	852	1;1	1;1	1;1	2	1	1	1	0	0	0	1	0	1	0	0	0	1	0	1	0	0	0	1	0	1	1.2	1.2	1.2	95.725	852	2	1	1	1	0	0	0	1	0	1	0	0	0	1	0
A0A1S4CVG6_TOBAC	NAD(P)H-quinone oxidoreductase subunit O, chloroplastic-like	LOC107823034	Nicotiana tabacum (Common tobacco)	157	1;1	1;1	1;1	2	1	1	1	1	1	1	1	1	1	1	1	1	1	1	1	1	1	1	1	1	1	5.7	5.7	5.7	17.826	157	2	1	1	1	1	1	1	1	1	1	1	1	1	1	1
A0A1S4BT67_TOBAC	UBP1-associated protein 2C-like	LOC107811627	Nicotiana tabacum (Common tobacco)	420	4;4;1;1;1;1;1;1;1;1	4;4;1;1;1;1;1;1;1;1	4;4;1;1;1;1;1;1;1;1	10	4	4	4	2	1	1	1	2	1	2	1	1	1	2	1	2	1	1	1	2	1	8.8	8.8	8.8	43.699	420	10	4	4	4	2	1	1	1	2	1	2	1	1	1	2
A0A1S3ZH83_TOBAC	peptidyl-prolyl cis-trans isomerase CYP38, chloroplastic	LOC107786804	Nicotiana tabacum (Common tobacco)	446	11	11	7	1	11	11	7	7	7	6	9	9	8	7	7	6	9	9	8	4	4	4	5	5	5	32.3	32.3	22.9	48.977	446	1	11	11	7	7	7	6	9	9	8	7	7	6	9	9
A0A1S3ZH94_TOBAC	vicianin hydrolase-like	LOC107786749	Nicotiana tabacum (Common tobacco)	513	6;6;6;3;3;1	6;6;6;3;3;1	6;6;6;3;3;1	6	6	6	6	1	3	3	0	0	0	1	3	3	0	0	0	1	3	3	0	0	0	11.1	11.1	11.1	58.693	513	6	6	6	6	1	3	3	0	0	0	1	3	3	0	0
A0A1S3ZHA8_TOBAC	valine--tRNA ligase, mitochondrial 1-like	LOC107786830	Nicotiana tabacum (Common tobacco)	1078	4;3;3;1	4;3;3;1	2;1;1;0	4	4	4	2	1	3	3	2	1	0	1	3	3	2	1	0	1	2	2	0	1	0	4.1	4.1	2.2	122.76	1078	4	4	4	2	1	3	3	2	1	0	1	3	3	2	1
A0A1S3ZHH0_TOBAC	psbP-like protein 1, chloroplastic	LOC107786772	Nicotiana tabacum (Common tobacco)	238	6	1	1	1	6	1	1	3	2	3	4	3	5	0	0	0	0	0	1	0	0	0	0	0	1	32.8	5.9	5.9	26.698	238	1	6	1	1	3	2	3	4	3	5	0	0	0	0	0
A0A1S3ZL29_TOBAC	internal alternative NAD(P)H-ubiquinone oxidoreductase A1, mitochondrial isoform X2	LOC107787953	Nicotiana tabacum (Common tobacco)	403	1;1;1;1;1	1;1;1;1;1	1;1;1;1;1	5	1	1	1	1	1	0	1	0	1	1	1	0	1	0	1	1	1	0	1	0	1	2	2	2	44.948	403	5	1	1	1	1	1	0	1	0	1	1	1	0	1	0
A0A1S4D9I1_TOBAC	Formate dehydrogenase, mitochondrial (FDH) (EC 1.17.1.9) (NAD-dependent formate dehydrogenase)	LOC107827290	Nicotiana tabacum (Common tobacco)	385	11;11	11;11	11;11	2	11	11	11	6	6	6	8	7	7	6	6	6	8	7	7	6	6	6	8	7	7	41.8	41.8	41.8	42.458	385	2	11	11	11	6	6	6	8	7	7	6	6	6	8	7
A0A1S4APF3_TOBAC	ornithine carbamoyltransferase, chloroplastic-like	LOC107799727	Nicotiana tabacum (Common tobacco)	379	3;3;2	3;3;2	2;2;1	3	3	3	2	2	0	2	2	2	3	2	0	2	2	2	3	1	0	2	1	2	2	8.2	8.2	5	41.717	379	3	3	3	2	2	0	2	2	2	3	2	0	2	2	2
A0A1S4BPA3_TOBAC	rhodanese-like domain-containing protein 11, chloroplastic isoform X2	LOC107810440	Nicotiana tabacum (Common tobacco)	255	2;2;2;1	2;2;2;1	2;2;2;1	4	2	2	2	0	0	2	0	0	0	0	0	2	0	0	0	0	0	2	0	0	0	8.2	8.2	8.2	28.622	255	4	2	2	2	0	0	2	0	0	0	0	0	2	0	0
A0A1S3ZI20_TOBAC	UDP-D-apiose/UDP-D-xylose synthase 2-like	LOC107787076	Nicotiana tabacum (Common tobacco)	387	6;5	6;5	2;1	2	6	6	2	2	0	0	2	3	4	2	0	0	2	3	4	1	0	0	1	1	1	19.9	19.9	6.7	43.307	387	2	6	6	2	2	0	0	2	3	4	2	0	0	2	3
A0A1S3ZTG1_TOBAC	N-carbamoylputrescine amidase	LOC107790297	Nicotiana tabacum (Common tobacco)	300	2;2	2;2	2;2	2	2	2	2	0	1	1	1	1	2	0	1	1	1	1	2	0	1	1	1	1	2	7.7	7.7	7.7	33.483	300	2	2	2	2	0	1	1	1	1	2	0	1	1	1	1
A0A1S3ZIC0_TOBAC	31 kDa ribonucleoprotein, chloroplastic-like	LOC107787074	Nicotiana tabacum (Common tobacco)	319	4	1	0	1	4	1	0	3	4	3	3	2	2	1	1	1	1	1	1	0	0	0	0	0	0	18.2	3.1	0	35.625	319	1	4	1	0	3	4	3	3	2	2	1	1	1	1	1
A0A1S3ZID4_TOBAC	multiple organellar RNA editing factor 8, chloroplastic/mitochondrial-like	LOC107787019	Nicotiana tabacum (Common tobacco)	510	2;1;1;1	2;1;1;1	2;1;1;1	4	2	2	2	1	0	0	0	1	1	1	0	0	0	1	1	1	0	0	0	1	1	4.3	4.3	4.3	54.751	510	4	2	2	2	1	0	0	0	1	1	1	0	0	0	1
A0A1S4D817_TOBAC	acyl-CoA-binding protein-like	LOC107826954	Nicotiana tabacum (Common tobacco)	89	2;2	2;2	2;2	2	2	2	2	0	0	1	1	0	1	0	0	1	1	0	1	0	0	1	1	0	1	24.7	24.7	24.7	10.051	89	2	2	2	2	0	0	1	1	0	1	0	0	1	1	0
A0A1S3ZMJ9_TOBAC	aldose 1-epimerase-like isoform X2	LOC107788425	Nicotiana tabacum (Common tobacco)	320	2;2;2;2;2;2;1;1;1;1;1;1	2;2;2;2;2;2;1;1;1;1;1;1	1;1;1;1;1;1;0;0;1;0;0;0	12	2	2	1	1	1	2	2	1	0	1	1	2	2	1	0	0	1	1	1	0	0	5.9	5.9	2.8	35.422	320	12	2	2	1	1	1	2	2	1	0	1	1	2	2	1
A0A1S3ZJ45_TOBAC	serine/threonine-protein phosphatase 2A 65 kDa regulatory subunit A beta isoform-like	LOC107787439	Nicotiana tabacum (Common tobacco)	581	3;2	3;2	2;1	2	3	3	2	1	1	1	0	0	2	1	1	1	0	0	2	0	1	0	0	0	1	5.3	5.3	3.6	64.889	581	2	3	3	2	1	1	1	0	0	2	1	1	1	0	0
A0A1S4BHA3_TOBAC	cinnamoyl-CoA reductase 1-like	LOC107808266	Nicotiana tabacum (Common tobacco)	323	4;4	4;4	4;4	2	4	4	4	1	2	1	1	3	0	1	2	1	1	3	0	1	2	1	1	3	0	12.4	12.4	12.4	35.666	323	2	4	4	4	1	2	1	1	3	0	1	2	1	1	3
A0A1S3ZJA3_TOBAC	uncharacterized protein LOC107787366	LOC107787366	Nicotiana tabacum (Common tobacco)	173	4	1	1	1	4	1	1	2	3	1	2	3	2	1	1	0	0	1	0	1	1	0	0	1	0	25.4	6.9	6.9	19.281	173	1	4	1	1	2	3	1	2	3	2	1	1	0	0	1
A0A1S3ZJF6_TOBAC	4-coumarate--CoA ligase-like 9	LOC107787414	Nicotiana tabacum (Common tobacco)	549	1	1	1	1	1	1	1	1	1	1	0	0	0	1	1	1	0	0	0	1	1	1	0	0	0	1.5	1.5	1.5	59.521	549	1	1	1	1	1	1	1	0	0	0	1	1	1	0	0
A0A1S3ZJS3_TOBAC	NADP-dependent D-sorbitol-6-phosphate dehydrogenase-like	LOC107787405	Nicotiana tabacum (Common tobacco)	309	6	6	2	1	6	6	2	3	3	2	4	2	6	3	3	2	4	2	6	0	1	1	1	0	2	23	23	8.4	34.804	309	1	6	6	2	3	3	2	4	2	6	3	3	2	4	2
A0A1S4BCS1_TOBAC	Glycerol-3-phosphate dehydrogenase (EC 1.1.5.3)	LOC107806864	Nicotiana tabacum (Common tobacco)	628	2;2	2;2	2;2	2	2	2	2	1	2	2	1	0	0	1	2	2	1	0	0	1	2	2	1	0	0	3	3	3	68.609	628	2	2	2	2	1	2	2	1	0	0	1	2	2	1	0
A0A1S3ZK42_TOBAC	osmotin-like protein	LOC107787812	Nicotiana tabacum (Common tobacco)	263	3;3	1;1	1;1	2	3	1	1	3	2	3	2	3	3	1	0	1	1	1	1	1	0	1	1	1	1	17.9	7.2	7.2	28.878	263	2	3	1	1	3	2	3	2	3	3	1	0	1	1	1
A0A1S3ZKH8_TOBAC	photosystem II stability/assembly factor HCF136, chloroplastic-like isoform X1	LOC107787720	Nicotiana tabacum (Common tobacco)	397	11;11;3	11;11;3	11;11;3	3	11	11	11	10	9	8	8	5	6	10	9	8	8	5	6	10	9	8	8	5	6	35.5	35.5	35.5	43.105	397	3	11	11	11	10	9	8	8	5	6	10	9	8	8	5
A0A1S3ZKM9_TOBAC	Obg-like ATPase 1	LOC107787974	Nicotiana tabacum (Common tobacco)	394	9;9	9;9	9;9	2	9	9	9	5	7	4	8	8	5	5	7	4	8	8	5	5	7	4	8	8	5	23.6	23.6	23.6	44.423	394	2	9	9	9	5	7	4	8	8	5	5	7	4	8	8
A0A1S4CWC7_TOBAC	Guanosine nucleotide diphosphate dissociation inhibitor	LOC107823321	Nicotiana tabacum (Common tobacco)	445	5;5	1;1	1;1	2	5	1	1	1	2	3	4	4	2	0	1	1	0	1	1	0	1	1	0	1	1	11.2	2	2	49.714	445	2	5	1	1	1	2	3	4	4	2	0	1	1	0	1
A0A1S3ZKU8_TOBAC	caffeic acid 3-O-methyltransferase	LOC107788038	Nicotiana tabacum (Common tobacco)	363	6;6	1;1	1;1	2	6	1	1	2	2	3	5	6	6	0	0	0	0	1	1	0	0	0	0	1	1	22	3.6	3.6	39.61	363	2	6	1	1	2	2	3	5	6	6	0	0	0	0	1
A0A1S3ZKV5_TOBAC	acid phosphatase 1-like	LOC107787913	Nicotiana tabacum (Common tobacco)	267	10;7;7	10;7;7	10;7;7	3	10	10	10	7	6	7	8	9	9	7	6	7	8	9	9	7	6	7	8	9	9	46.1	46.1	46.1	29.518	267	3	10	10	10	7	6	7	8	9	9	7	6	7	8	9
A0A1S4A5W5_TOBAC	D-3-phosphoglycerate dehydrogenase (EC 1.1.1.95)	LOC107794066	Nicotiana tabacum (Common tobacco)	598	12;12;11;7;7	12;12;11;7;7	8;8;8;3;3	5	12	12	8	9	7	8	8	7	7	9	7	8	8	7	7	5	4	5	4	3	4	22.1	22.1	14.5	62.958	598	5	12	12	8	9	7	8	8	7	7	9	7	8	8	7
A0A1S4CU11_TOBAC	4-diphosphocytidyl-2-C-methyl-D-erythritol kinase, chloroplastic/chromoplastic	LOC107822567	Nicotiana tabacum (Common tobacco)	409	2;2	2;2	2;2	2	2	2	2	1	0	2	1	0	1	1	0	2	1	0	1	1	0	2	1	0	1	5.4	5.4	5.4	45.268	409	2	2	2	2	1	0	2	1	0	1	1	0	2	1	0
A0A1S4CSD6_TOBAC	uncharacterized protein LOC107822043	LOC107822043	Nicotiana tabacum (Common tobacco)	578	1;1;1;1	1;1;1;1	1;1;1;1	4	1	1	1	1	1	0	1	1	1	1	1	0	1	1	1	1	1	0	1	1	1	2.1	2.1	2.1	65.497	578	4	1	1	1	1	1	0	1	1	1	1	1	0	1	1
A0A1S3ZLE3_TOBAC	protein ACCUMULATION AND REPLICATION OF CHLOROPLASTS 6, chloroplastic-like isoform X2	LOC107788198	Nicotiana tabacum (Common tobacco)	676	2;2;2;2	2;2;2;2	2;2;2;2	4	2	2	2	2	0	0	0	0	0	2	0	0	0	0	0	2	0	0	0	0	0	3	3	3	73.517	676	4	2	2	2	2	0	0	0	0	0	2	0	0	0	0
A0A1S4BKP5_TOBAC	omega-hydroxypalmitate O-feruloyl transferase-like	LOC107809372	Nicotiana tabacum (Common tobacco)	433	3;3	3;3	3;3	2	3	3	3	1	0	0	1	2	3	1	0	0	1	2	3	1	0	0	1	2	3	6.7	6.7	6.7	47.997	433	2	3	3	3	1	0	0	1	2	3	1	0	0	1	2
A0A1S3ZLH1_TOBAC	1-aminocyclopropane-1-carboxylate oxidase 3-like	LOC107788083	Nicotiana tabacum (Common tobacco)	319	4	4	2	1	4	4	2	2	2	2	3	3	2	2	2	2	3	3	2	0	0	0	1	1	0	11.9	11.9	6	36.179	319	1	4	4	2	2	2	2	3	3	2	2	2	2	3	3
A0A1S4DGU1_TOBAC	Aldose 1-epimerase (EC 5.1.3.3) (Galactose mutarotase)	LOC107829645	Nicotiana tabacum (Common tobacco)	353	1;1	1;1	1;1	2	1	1	1	0	1	1	1	0	0	0	1	1	1	0	0	0	1	1	1	0	0	2.5	2.5	2.5	38.96	353	2	1	1	1	0	1	1	1	0	0	0	1	1	1	0
A0A1S4A9Z6_TOBAC	Glycosyltransferase (EC 2.4.1.-)	LOC107795317	Nicotiana tabacum (Common tobacco)	465	1;1;1	1;1;1	1;1;1	3	1	1	1	1	1	0	0	0	0	1	1	0	0	0	0	1	1	0	0	0	0	2.6	2.6	2.6	53.107	465	3	1	1	1	1	1	0	0	0	0	1	1	0	0	0
A0A1S4CAZ7_TOBAC	acetylornithine aminotransferase, mitochondrial-like	LOC107817050	Nicotiana tabacum (Common tobacco)	465	4;4	4;4	4;4	2	4	4	4	1	2	2	0	3	1	1	2	2	0	3	1	1	2	2	0	3	1	8.4	8.4	8.4	50.038	465	2	4	4	4	1	2	2	0	3	1	1	2	2	0	3
A0A1S3ZW48_TOBAC	Peptidylprolyl isomerase (EC 5.2.1.8)	LOC107791153	Nicotiana tabacum (Common tobacco)	233	3;3	3;3	3;3	2	3	3	3	1	3	1	2	2	2	1	3	1	2	2	2	1	3	1	2	2	2	15.5	15.5	15.5	24.955	233	2	3	3	3	1	3	1	2	2	2	1	3	1	2	2
A0A1S3ZLX6_TOBAC	UDP-N-acetylglucosamine diphosphorylase 1-like	LOC107788118	Nicotiana tabacum (Common tobacco)	491	2;2	2;2	2;2	2	2	2	2	0	0	0	1	2	1	0	0	0	1	2	1	0	0	0	1	2	1	4.5	4.5	4.5	54.34	491	2	2	2	2	0	0	0	1	2	1	0	0	0	1	2
A0A1S3ZLY0_TOBAC	Acetyltransferase component of pyruvate dehydrogenase complex (EC 2.3.1.12)	LOC107788125	Nicotiana tabacum (Common tobacco)	540	7;6	7;6	1;1	2	7	7	1	5	4	2	4	5	4	5	4	2	4	5	4	1	1	1	1	1	1	14.6	14.6	2.2	58.394	540	2	7	7	1	5	4	2	4	5	4	5	4	2	4	5
A0A1S3ZM31_TOBAC	(E,E)-germacrene B synthase-like isoform X2	LOC107788173	Nicotiana tabacum (Common tobacco)	525	2;2;1;1;1	2;2;1;1;1	2;2;1;1;1	5	2	2	2	0	1	1	1	1	0	0	1	1	1	1	0	0	1	1	1	1	0	4	4	4	61.026	525	5	2	2	2	0	1	1	1	1	0	0	1	1	1	1
A0A1S3ZMD5_TOBAC	alpha-1,4-glucan-protein synthase [UDP-forming] 2-like	LOC107788365	Nicotiana tabacum (Common tobacco)	359	6;3;2;1	1;0;0;0	1;0;0;0	4	6	1	1	2	5	5	4	3	5	0	1	1	1	0	0	0	1	1	1	0	0	18.7	4.2	4.2	41.098	359	4	6	1	1	2	5	5	4	3	5	0	1	1	1	0
A0A1U7Y4E0_NICSY	alpha-L-arabinofuranosidase 1-like	LOC104243349	Nicotiana sylvestris (Wood tobacco) (South American tobacco)	672	3;3;3;2;1;1;1;1;1	3;3;3;2;1;1;1;1;1	3;3;3;2;1;1;1;1;1	9	3	3	3	2	3	2	1	2	0	2	3	2	1	2	0	2	3	2	1	2	0	4.3	4.3	4.3	73.802	672	9	3	3	3	2	3	2	1	2	0	2	3	2	1	2
A0A1S4AE13_TOBAC	actin-97	LOC107796649	Nicotiana tabacum (Common tobacco)	377	10;10;9;8;8;8;8;2	1;1;1;1;1;1;1;1	1;1;1;1;1;1;1;1	8	10	1	1	7	8	8	7	6	5	1	1	1	1	1	1	1	1	1	1	1	1	34	2.7	2.7	41.67	377	8	10	1	1	7	8	8	7	6	5	1	1	1	1	1
A0A1S3ZMW2_TOBAC	agmatine deiminase-like isoform X2	LOC107788430	Nicotiana tabacum (Common tobacco)	374	2;2;2	2;2;2	2;2;2	3	2	2	2	1	1	2	0	0	0	1	1	2	0	0	0	1	1	2	0	0	0	7.2	7.2	7.2	41.61	374	3	2	2	2	1	1	2	0	0	0	1	1	2	0	0
A0A1S3ZML9_TOBAC	elongation factor 1-gamma 2-like isoform X1	LOC107788457	Nicotiana tabacum (Common tobacco)	417	13;12;12	13;12;12	2;1;1	3	13	13	2	5	7	6	5	6	7	5	7	6	5	6	7	1	1	1	1	0	1	31.4	31.4	7.2	47.5	417	3	13	13	2	5	7	6	5	6	7	5	7	6	5	6
A0A1S3ZN37_TOBAC	polyadenylate-binding protein RBP45	LOC107788614	Nicotiana tabacum (Common tobacco)	409	2;2	2;2	2;2	2	2	2	2	1	1	1	1	1	2	1	1	1	1	1	2	1	1	1	1	1	2	5.4	5.4	5.4	45.275	409	2	2	2	2	1	1	1	1	1	2	1	1	1	1	1
A0A1S4AM62_TOBAC	probable plastid-lipid-associated protein 12, chloroplastic isoform X1	LOC107799184	Nicotiana tabacum (Common tobacco)	321	3;3;2	3;3;2	3;3;2	3	3	3	3	3	2	2	0	0	0	3	2	2	0	0	0	3	2	2	0	0	0	9	9	9	36.031	321	3	3	3	3	3	2	2	0	0	0	3	2	2	0	0
A0A1S3ZN92_TOBAC	DNA damage-inducible protein 1	LOC107788650	Nicotiana tabacum (Common tobacco)	409	3	3	3	1	3	3	3	1	2	1	0	0	0	1	2	1	0	0	0	1	2	1	0	0	0	9.3	9.3	9.3	44.899	409	1	3	3	3	1	2	1	0	0	0	1	2	1	0	0
A0A1S3ZNE8_TOBAC	Alpha-mannosidase (EC 3.2.1.-)	LOC107788691	Nicotiana tabacum (Common tobacco)	1029	13;1;1;1;1	13;1;1;1;1	3;0;0;0;0	5	13	13	3	10	7	6	7	9	9	10	7	6	7	9	9	1	1	1	0	3	2	14.3	14.3	3.1	116.18	1029	5	13	13	3	10	7	6	7	9	9	10	7	6	7	9
A0A1S3ZNG4_TOBAC	3-isopropylmalate dehydratase large subunit-like	LOC107788625	Nicotiana tabacum (Common tobacco)	509	3;2;1	3;2;1	1;1;1	3	3	3	1	1	0	1	1	0	0	1	0	1	1	0	0	0	0	0	1	0	0	6.3	6.3	2	55.224	509	3	3	3	1	1	0	1	1	0	0	1	0	1	1	0
A0A1S4CD54_TOBAC	trifunctional UDP-glucose 4,6-dehydratase/UDP-4-keto-6-deoxy-D-glucose 3,5-epimerase/UDP-4-keto-L-rhamnose-reductase RHM1-like	LOC107817721	Nicotiana tabacum (Common tobacco)	653	2;2;2;2;2;1	1;1;1;1;1;0	1;1;1;1;1;0	6	2	1	1	2	1	1	1	2	2	1	1	1	0	1	1	1	1	1	0	1	1	2.8	1.5	1.5	74.253	653	6	2	1	1	2	1	1	1	2	2	1	1	1	0	1
A0A1S3ZNK9_TOBAC	alcohol dehydrogenase-like 7 isoform X2	LOC107788903	Nicotiana tabacum (Common tobacco)	354	1;1;1	1;1;1	1;1;1	3	1	1	1	1	1	0	0	0	0	1	1	0	0	0	0	1	1	0	0	0	0	3.7	3.7	3.7	38.095	354	3	1	1	1	1	1	0	0	0	0	1	1	0	0	0
A0A1S4AE46_TOBAC	isoaspartyl peptidase/L-asparaginase-like	LOC107796626	Nicotiana tabacum (Common tobacco)	314	1;1;1	1;1;1	1;1;1	3	1	1	1	0	1	0	0	0	1	0	1	0	0	0	1	0	1	0	0	0	1	2.9	2.9	2.9	33.019	314	3	1	1	1	0	1	0	0	0	1	0	1	0	0	0
A0A1S4B645_TOBAC	protein SRC2 homolog	LOC107804907	Nicotiana tabacum (Common tobacco)	265	1;1	1;1	1;1	2	1	1	1	0	0	0	1	0	1	0	0	0	1	0	1	0	0	0	1	0	1	3	3	3	28.368	265	2	1	1	1	0	0	0	1	0	1	0	0	0	1	0
A0A1S3ZPG2_TOBAC	Glucose-6-phosphate isomerase (EC 5.3.1.9)	LOC107788918	Nicotiana tabacum (Common tobacco)	614	11;11;11	11;11;11	11;11;11	3	11	11	11	8	5	6	7	6	4	8	5	6	7	6	4	8	5	6	7	6	4	18.6	18.6	18.6	67.403	614	3	11	11	11	8	5	6	7	6	4	8	5	6	7	6
A0A1S3ZP75_TOBAC	Pectinesterase (EC 3.1.1.11)	LOC107788953	Nicotiana tabacum (Common tobacco)	589	9	2	2	1	9	2	2	6	7	7	9	6	6	1	2	1	2	1	2	1	2	1	2	1	2	21.4	4.4	4.4	64.341	589	1	9	2	2	6	7	7	9	6	6	1	2	1	2	1
A0A1S3ZP89_TOBAC	30S ribosomal protein S9, chloroplastic-like	LOC107788887	Nicotiana tabacum (Common tobacco)	207	2;1	2;1	2;1	2	2	2	2	0	2	0	0	0	0	0	2	0	0	0	0	0	2	0	0	0	0	11.1	11.1	11.1	22.506	207	2	2	2	2	0	2	0	0	0	0	0	2	0	0	0
A0A1S3ZP91_TOBAC	alanine aminotransferase 2-like	LOC107788950	Nicotiana tabacum (Common tobacco)	545	11	6	1	1	11	6	1	9	9	7	8	9	10	5	5	3	3	4	6	1	0	1	1	1	1	25.3	15	2.4	59.714	545	1	11	6	1	9	9	7	8	9	10	5	5	3	3	4
A0A1S4CN01_TOBAC	Mg-protoporphyrin IX chelatase (EC 6.6.1.1)	LOC107820629	Nicotiana tabacum (Common tobacco)	758	1;1;1	1;1;1	1;1;1	3	1	1	1	1	1	1	1	0	0	1	1	1	1	0	0	1	1	1	1	0	0	1.2	1.2	1.2	82.971	758	3	1	1	1	1	1	1	1	0	0	1	1	1	1	0
A0A1S3ZPB2_TOBAC	Eukaryotic translation initiation factor 5A (eIF-5A)	LOC107788880	Nicotiana tabacum (Common tobacco)	160	6	6	1	1	6	6	1	4	3	3	4	4	3	4	3	3	4	4	3	1	1	1	0	1	0	36.2	36.2	7.5	17.51	160	1	6	6	1	4	3	3	4	4	3	4	3	3	4	4
A0A1S4AJF9_TOBAC	serine--tRNA ligase-like	LOC107798294	Nicotiana tabacum (Common tobacco)	447	8;8	8;8	8;8	2	8	8	8	3	2	6	3	3	3	3	2	6	3	3	3	3	2	6	3	3	3	23	23	23	51.128	447	2	8	8	8	3	2	6	3	3	3	3	2	6	3	3
A0A1S3ZPG6_TOBAC	26S protease regulatory subunit 7 homolog A isoform X2	LOC107788960	Nicotiana tabacum (Common tobacco)	379	5;5;5;5	5;5;5;5	5;5;5;5	4	5	5	5	2	3	2	3	3	2	2	3	2	3	3	2	2	3	2	3	3	2	14.5	14.5	14.5	42.356	379	4	5	5	5	2	3	2	3	3	2	2	3	2	3	3
A0A1S4D936_TOBAC	tryptophan synthase beta chain 2-like	LOC107827342	Nicotiana tabacum (Common tobacco)	492	1;1	1;1	1;1	2	1	1	1	0	1	1	1	0	1	0	1	1	1	0	1	0	1	1	1	0	1	3.9	3.9	3.9	54.181	492	2	1	1	1	0	1	1	1	0	1	0	1	1	1	0
A0A1S3ZTG2_TOBAC	eukaryotic peptide chain release factor GTP-binding subunit ERF3A-like	LOC107790262	Nicotiana tabacum (Common tobacco)	497	4;4;4;3;3;2;2;2;2;2;2;2;2	4;4;4;3;3;2;2;2;2;2;2;2;2	4;4;4;3;3;2;2;2;2;2;2;2;2	13	4	4	4	2	3	2	1	0	1	2	3	2	1	0	1	2	3	2	1	0	1	8.9	8.9	8.9	55.21	497	13	4	4	4	2	3	2	1	0	1	2	3	2	1	0
A0A1S4DBR1_TOBAC	soluble inorganic pyrophosphatase PPA1-like	LOC107828128	Nicotiana tabacum (Common tobacco)	209	2;2;2;2;2;2;2;2	1;1;1;1;1;1;1;1	1;1;1;1;1;1;1;1	8	2	1	1	0	0	1	1	2	1	0	0	1	0	1	0	0	0	1	0	1	0	13.4	5.7	5.7	24.013	209	8	2	1	1	0	0	1	1	2	1	0	0	1	0	1
A0A1S3ZPU0_TOBAC	probable splicing factor 3A subunit 1	LOC107789072	Nicotiana tabacum (Common tobacco)	496	1;1	1;1	1;1	2	1	1	1	0	1	0	1	1	0	0	1	0	1	1	0	0	1	0	1	1	0	1.6	1.6	1.6	55.984	496	2	1	1	1	0	1	0	1	1	0	0	1	0	1	1
A0A1S3ZPU9_TOBAC	outer envelope pore protein 37, chloroplastic-like	LOC107789024	Nicotiana tabacum (Common tobacco)	325	2;2	2;2	2;2	2	2	2	2	0	0	0	1	0	1	0	0	0	1	0	1	0	0	0	1	0	1	8.3	8.3	8.3	36.397	325	2	2	2	2	0	0	0	1	0	1	0	0	0	1	0
A0A1S3ZPZ0_TOBAC	elicitor-responsive protein 3-like	LOC107789163	Nicotiana tabacum (Common tobacco)	147	2;1	2;1	2;1	2	2	2	2	0	0	0	1	2	1	0	0	0	1	2	1	0	0	0	1	2	1	13.6	13.6	13.6	16.311	147	2	2	2	2	0	0	0	1	2	1	0	0	0	1	2
A0A1S3ZQN6_TOBAC	uncharacterized protein LOC107789339 isoform X5	LOC107789339	Nicotiana tabacum (Common tobacco)	245	1;1;1;1;1;1;1	1;1;1;1;1;1;1	1;1;1;1;1;1;1	7	1	1	1	0	0	0	0	1	1	0	0	0	0	1	1	0	0	0	0	1	1	5.3	5.3	5.3	26.681	245	7	1	1	1	0	0	0	0	1	1	0	0	0	0	1
A0A1S4CNA9_TOBAC	cytochrome c-like	LOC107820918	Nicotiana tabacum (Common tobacco)	112	4;4;2;2;2;2;1	4;4;2;2;2;2;1	4;4;2;2;2;2;1	7	4	4	4	2	3	2	4	3	2	2	3	2	4	3	2	2	3	2	4	3	2	38.4	38.4	38.4	12.074	112	7	4	4	4	2	3	2	4	3	2	2	3	2	4	3
A0A1S3ZQ39_TOBAC	outer envelope pore protein 24B, chloroplastic-like isoform X2	LOC107789365	Nicotiana tabacum (Common tobacco)	185	1;1;1	1;1;1	1;1;1	3	1	1	1	0	1	0	1	0	0	0	1	0	1	0	0	0	1	0	1	0	0	7.6	7.6	7.6	20.447	185	3	1	1	1	0	1	0	1	0	0	0	1	0	1	0
A0A1S4B7J0_TOBAC	Eukaryotic translation initiation factor 3 subunit H (eIF3h)	LOC107805315	Nicotiana tabacum (Common tobacco)	337	1;1;1;1;1;1	1;1;1;1;1;1	1;1;1;1;1;1	6	1	1	1	1	1	1	1	1	1	1	1	1	1	1	1	1	1	1	1	1	1	3	3	3	38.641	337	6	1	1	1	1	1	1	1	1	1	1	1	1	1	1
D2CFI9_TOBAC	Leucine-rich repeat protein	LRR1	Nicotiana tabacum (Common tobacco)	365	5;5;3;3	5;5;3;3	5;5;3;3	4	5	5	5	4	4	3	3	2	2	4	4	3	3	2	2	4	4	3	3	2	2	15.3	15.3	15.3	40.079	365	4	5	5	5	4	4	3	3	2	2	4	4	3	3	2
A0A1S4B3S0_TOBAC	ATP-dependent Clp protease ATP-binding subunit ClpA homolog CD4B, chloroplastic-like	LOC107804165	Nicotiana tabacum (Common tobacco)	923	24;24	1;1	1;1	2	24	1	1	16	17	20	19	18	14	1	0	1	1	0	0	1	0	1	1	0	0	28.4	1	1	102.3	923	2	24	1	1	16	17	20	19	18	14	1	0	1	1	0
A0A1S3ZQJ0_TOBAC	T-complex protein 1 subunit theta-like isoform X1	LOC107789350	Nicotiana tabacum (Common tobacco)	541	6;5;5;2	6;5;5;2	6;5;5;2	4	6	6	6	2	3	3	1	0	1	2	3	3	1	0	1	2	3	3	1	0	1	14.4	14.4	14.4	58.153	541	4	6	6	6	2	3	3	1	0	1	2	3	3	1	0
A0A1S3ZQP6_TOBAC	polyphenol oxidase E, chloroplastic-like isoform X1 (polyphenol oxidase E, chloroplastic-like isoform X2) (polyphenol oxidase E, chloroplastic-like isoform X3)	LOC107789348	Nicotiana tabacum (Common tobacco)	596	7;4	3;2	3;2	2	7	3	3	4	4	5	1	2	2	2	2	3	1	1	1	2	2	3	1	1	1	16.4	6.2	6.2	67.604	596	2	7	3	3	4	4	5	1	2	2	2	2	3	1	1
A0A1S3ZQR1_TOBAC	subtilisin-like protease SBT1.9	LOC107789361	Nicotiana tabacum (Common tobacco)	772	1	1	1	1	1	1	1	0	0	0	1	0	0	0	0	0	1	0	0	0	0	0	1	0	0	1.7	1.7	1.7	83.472	772	1	1	1	1	0	0	0	1	0	0	0	0	0	1	0
A0A1S3ZQS6_TOBAC	protein WEAK CHLOROPLAST MOVEMENT UNDER BLUE LIGHT 1-like isoform X2	LOC107789378	Nicotiana tabacum (Common tobacco)	900	1;1;1;1	1;1;1;1	1;1;1;1	4	1	1	1	0	0	0	1	0	0	0	0	0	1	0	0	0	0	0	1	0	0	1.3	1.3	1.3	99.778	900	4	1	1	1	0	0	0	1	0	0	0	0	0	1	0
A0A1S4CWP3_TOBAC	uncharacterized protein YwbO-like	LOC107823445	Nicotiana tabacum (Common tobacco)	216	1;1	1;1	1;1	2	1	1	1	0	0	0	1	1	0	0	0	0	1	1	0	0	0	0	1	1	0	3.7	3.7	3.7	24.175	216	2	1	1	1	0	0	0	1	1	0	0	0	0	1	1
A0A1S3ZSC1_TOBAC	secoisolariciresinol dehydrogenase-like	LOC107789868	Nicotiana tabacum (Common tobacco)	280	1;1	1;1	1;1	2	1	1	1	0	0	0	1	0	0	0	0	0	1	0	0	0	0	0	1	0	0	6.1	6.1	6.1	29.472	280	2	1	1	1	0	0	0	1	0	0	0	0	0	1	0
A0A1S3ZR64_TOBAC	probable cinnamyl alcohol dehydrogenase 1	LOC107789450	Nicotiana tabacum (Common tobacco)	357	6;4;1	6;4;1	6;4;1	3	6	6	6	2	3	3	1	1	1	2	3	3	1	1	1	2	3	3	1	1	1	17.4	17.4	17.4	38.905	357	3	6	6	6	2	3	3	1	1	1	2	3	3	1	1
A0A1S3ZRG6_TOBAC	acetyl-CoA carboxylase 1-like isoform X2	LOC107789614	Nicotiana tabacum (Common tobacco)	2266	3;3;2;2;2	3;3;2;2;2	3;3;2;2;2	5	3	3	3	0	2	1	0	0	0	0	2	1	0	0	0	0	2	1	0	0	0	1.5	1.5	1.5	253.22	2266	5	3	3	3	0	2	1	0	0	0	0	2	1	0	0
A0A1S3ZRI7_TOBAC	40S ribosomal protein S13	LOC107789793 LOC107790766 LOC107797659 LOC107803492 LOC107808791 LOC107816852	Nicotiana tabacum (Common tobacco)	151	5;4;4	5;4;4	5;4;4	3	5	5	5	3	3	5	3	3	3	3	3	5	3	3	3	3	3	5	3	3	3	39.1	39.1	39.1	17.061	151	3	5	5	5	3	3	5	3	3	3	3	3	5	3	3
A0A1S4BT56_TOBAC	PHD finger protein Alfin1-like	LOC107811534	Nicotiana tabacum (Common tobacco)	247	1;1;1;1	1;1;1;1	1;1;1;1	4	1	1	1	1	1	0	1	1	1	1	1	0	1	1	1	1	1	0	1	1	1	4	4	4	27.738	247	4	1	1	1	1	1	0	1	1	1	1	1	0	1	1
A0A1S4ALE9_TOBAC	6-phosphogluconate dehydrogenase, decarboxylating (EC 1.1.1.44)	LOC107799009	Nicotiana tabacum (Common tobacco)	485	11;11	11;11	4;4	2	11	11	4	4	7	7	4	4	6	4	7	7	4	4	6	2	1	2	2	3	3	29.1	29.1	12.4	53.452	485	2	11	11	4	4	7	7	4	4	6	4	7	7	4	4
A0A1S3ZRW0_TOBAC	uncharacterized protein LOC107789679	LOC107789679	Nicotiana tabacum (Common tobacco)	337	1	1	1	1	1	1	1	0	1	0	0	0	0	0	1	0	0	0	0	0	1	0	0	0	0	2.7	2.7	2.7	38.024	337	1	1	1	1	0	1	0	0	0	0	0	1	0	0	0
A0A1S3ZRW6_TOBAC	26S proteasome non-ATPase regulatory subunit 2 homolog A-like	LOC107789750	Nicotiana tabacum (Common tobacco)	822	5;4	2;2	2;2	2	5	2	2	2	3	1	1	0	0	0	1	0	1	0	0	0	1	0	1	0	0	8	3.6	3.6	89.947	822	2	5	2	2	2	3	1	1	0	0	0	1	0	1	0
A9CM22_TOBAC	Voltage-dependent anion channel (mitochondrial outer membrane protein porin of 34 kDa)	NtVDAC3 LOC107825397	Nicotiana tabacum (Common tobacco)	276	5;5	5;5	2;2	2	5	5	2	5	4	5	4	5	5	5	4	5	4	5	5	2	2	2	2	2	2	20.7	20.7	8	29.598	276	2	5	5	2	5	4	5	4	5	5	5	4	5	4	5
A0A1S3ZSR1_TOBAC	SKP1-like protein 1A	LOC107789974	Nicotiana tabacum (Common tobacco)	156	4;3;3;3;2	4;3;3;3;2	4;3;3;3;2	5	4	4	4	1	1	1	2	1	1	1	1	1	2	1	1	1	1	1	2	1	1	27.6	27.6	27.6	17.597	156	5	4	4	4	1	1	1	2	1	1	1	1	1	2	1
A0A1S3ZSR5_TOBAC	Reticulon-like protein	LOC107790060	Nicotiana tabacum (Common tobacco)	266	2	1	1	1	2	1	1	0	1	0	1	1	0	0	0	0	1	0	0	0	0	0	1	0	0	7.9	4.9	4.9	29.865	266	1	2	1	1	0	1	0	1	1	0	0	0	0	1	0
A0A1S4DD78_TOBAC	Eukaryotic translation initiation factor 6 (eIF-6)	LOC107828571 EIF6	Nicotiana tabacum (Common tobacco)	245	2;2	2;2	2;2	2	2	2	2	1	0	0	2	0	0	1	0	0	2	0	0	1	0	0	2	0	0	11.8	11.8	11.8	26.416	245	2	2	2	2	1	0	0	2	0	0	1	0	0	2	0
A0A1S3ZSX1_TOBAC	uncharacterized protein LOC107790120 isoform X2	LOC107790120	Nicotiana tabacum (Common tobacco)	382	4;4;3	4;4;3	4;4;3	3	4	4	4	2	2	1	1	1	2	2	2	1	1	1	2	2	2	1	1	1	2	11	11	11	42.944	382	3	4	4	4	2	2	1	1	1	2	2	2	1	1	1
Q9ZSD5_TOBAC	Syntaxin-related protein Nt-syr1 (syntaxin-121-like)	Nt-Syr1 LOC107768839	Nicotiana tabacum (Common tobacco)	300	2;2;1;1;1	2;2;1;1;1	2;2;1;1;1	5	2	2	2	1	0	1	2	0	2	1	0	1	2	0	2	1	0	1	2	0	2	8.3	8.3	8.3	34.004	300	5	2	2	2	1	0	1	2	0	2	1	0	1	2	0
A0A1S4B6V7_TOBAC	uncharacterized protein LOC107805104	LOC107805104	Nicotiana tabacum (Common tobacco)	311	1;1	1;1	1;1	2	1	1	1	0	1	0	0	0	0	0	1	0	0	0	0	0	1	0	0	0	0	4.8	4.8	4.8	34.83	311	2	1	1	1	0	1	0	0	0	0	0	1	0	0	0
A0A1S3ZT51_TOBAC	actin-like	LOC107790199	Nicotiana tabacum (Common tobacco)	377	8;7;6	1;1;1	0;0;0	3	8	1	0	5	6	7	4	4	3	0	0	1	0	0	0	0	0	0	0	0	0	26.3	2.7	0	41.711	377	3	8	1	0	5	6	7	4	4	3	0	0	1	0	0
A0A1S3ZTD0_TOBAC	Non-specific lipid-transfer protein	LOC107790279	Nicotiana tabacum (Common tobacco)	114	1	1	1	1	1	1	1	0	0	0	0	0	1	0	0	0	0	0	1	0	0	0	0	0	1	10.5	10.5	10.5	11.729	114	1	1	1	1	0	0	0	0	0	1	0	0	0	0	0
A0A1S3ZTG9_TOBAC	delta(24)-sterol reductase-like	LOC107790238	Nicotiana tabacum (Common tobacco)	567	9;8;4;4	9;8;4;4	9;8;4;4	4	9	9	9	5	3	3	0	1	0	5	3	3	0	1	0	5	3	3	0	1	0	15.9	15.9	15.9	66.109	567	4	9	9	9	5	3	3	0	1	0	5	3	3	0	1
A0A1S3ZY70_TOBAC	Importin subunit alpha	LOC107791700	Nicotiana tabacum (Common tobacco)	453	1;1;1	1;1;1	1;1;1	3	1	1	1	0	0	0	1	1	0	0	0	0	1	1	0	0	0	0	1	1	0	3.3	3.3	3.3	49.519	453	3	1	1	1	0	0	0	1	1	0	0	0	0	1	1
A0A1S3ZTS3_TOBAC	short-chain type dehydrogenase/reductase-like isoform X2	LOC107790362	Nicotiana tabacum (Common tobacco)	270	5;5;4	5;5;4	5;5;4	3	5	5	5	3	2	4	4	2	4	3	2	4	4	2	4	3	2	4	4	2	4	20.4	20.4	20.4	28.316	270	3	5	5	5	3	2	4	4	2	4	3	2	4	4	2
A0A1S3ZTP8_TOBAC	protein NLRC3	LOC107790378	Nicotiana tabacum (Common tobacco)	614	4;3	4;3	4;3	2	4	4	4	0	3	1	1	2	2	0	3	1	1	2	2	0	3	1	1	2	2	6.7	6.7	6.7	66.013	614	2	4	4	4	0	3	1	1	2	2	0	3	1	1	2
A0A1S3ZTW0_TOBAC	uncharacterized protein At4g06744-like	LOC107790335	Nicotiana tabacum (Common tobacco)	504	3	3	2	1	3	3	2	2	1	3	0	1	1	2	1	3	0	1	1	2	1	2	0	0	0	6.9	6.9	4.6	55.807	504	1	3	3	2	2	1	3	0	1	1	2	1	3	0	1
A0A1S4B2J5_TOBAC	CDGSH iron-sulfur domain-containing protein NEET-like	LOC107803753	Nicotiana tabacum (Common tobacco)	98	1;1	1;1	1;1	2	1	1	1	0	0	0	1	0	0	0	0	0	1	0	0	0	0	0	1	0	0	12.2	12.2	12.2	10.592	98	2	1	1	1	0	0	0	1	0	0	0	0	0	1	0
A0A1S4DNV5_TOBAC	ATP-dependent Clp protease proteolytic subunit	LOC107831804	Nicotiana tabacum (Common tobacco)	302	1;1	1;1	1;1	2	1	1	1	0	1	0	0	0	0	0	1	0	0	0	0	0	1	0	0	0	0	4	4	4	33.214	302	2	1	1	1	0	1	0	0	0	0	0	1	0	0	0
A0A1S4DNJ5_TOBAC	calcium-dependent protein kinase 3-like	LOC107831716	Nicotiana tabacum (Common tobacco)	514	1;1	1;1	1;1	2	1	1	1	1	0	0	0	1	0	1	0	0	0	1	0	1	0	0	0	1	0	2.5	2.5	2.5	57.658	514	2	1	1	1	1	0	0	0	1	0	1	0	0	0	1
A0A1S4A8M3_TOBAC	indole-3-glycerol phosphate synthase, chloroplastic-like	LOC107794948	Nicotiana tabacum (Common tobacco)	408	1;1	1;1	1;1	2	1	1	1	1	1	0	1	0	0	1	1	0	1	0	0	1	1	0	1	0	0	2.5	2.5	2.5	45.02	408	2	1	1	1	1	1	0	1	0	0	1	1	0	1	0
A0A1S4CRP9_TOBAC	calcium-binding allergen Ole e 8-like	LOC107821840	Nicotiana tabacum (Common tobacco)	164	1;1	1;1	1;1	2	1	1	1	0	1	1	1	0	1	0	1	1	1	0	1	0	1	1	1	0	1	7.3	7.3	7.3	17.964	164	2	1	1	1	0	1	1	1	0	1	0	1	1	1	0
A0A1S3ZUI8_TOBAC	heat shock cognate protein 80-like	LOC107790625	Nicotiana tabacum (Common tobacco)	626	14	1	1	1	14	1	1	13	10	11	13	10	10	1	1	1	1	0	1	1	1	1	1	0	1	26.2	2.4	2.4	71.91	626	1	14	1	1	13	10	11	13	10	10	1	1	1	1	0
A0A1S3ZUL4_TOBAC	26S proteasome non-ATPase regulatory subunit 14 homolog	LOC107790582	Nicotiana tabacum (Common tobacco)	312	1	1	1	1	1	1	1	0	0	0	1	0	1	0	0	0	1	0	1	0	0	0	1	0	1	4.2	4.2	4.2	34.777	312	1	1	1	1	0	0	0	1	0	1	0	0	0	1	0
A0A1S4C8J3_TOBAC	Phosphotransferase (EC 2.7.1.-)	LOC107816110	Nicotiana tabacum (Common tobacco)	499	1;1	1;1	1;1	2	1	1	1	0	0	1	0	0	0	0	0	1	0	0	0	0	0	1	0	0	0	2.6	2.6	2.6	54.037	499	2	1	1	1	0	0	1	0	0	0	0	0	1	0	0
A0A1S4A902_TOBAC	poly(U)-specific endoribonuclease-B-like isoform X1	LOC107795011	Nicotiana tabacum (Common tobacco)	426	4;4;3	4;4;3	4;4;3	3	4	4	4	4	2	3	3	3	4	4	2	3	3	3	4	4	2	3	3	3	4	12	12	12	49.181	426	3	4	4	4	4	2	3	3	3	4	4	2	3	3	3
A0A1S3ZUX0_TOBAC	Thioredoxin	LOC107790674	Nicotiana tabacum (Common tobacco)	123	2	1	1	1	2	1	1	1	1	0	2	1	2	1	1	0	1	1	1	1	1	0	1	1	1	15.4	8.9	8.9	13.67	123	1	2	1	1	1	1	0	2	1	2	1	1	0	1	1
A0A1S4CVL9_TOBAC	serine/arginine-rich-splicing factor SR34-like isoform X2	LOC107823071	Nicotiana tabacum (Common tobacco)	273	3;3;3	3;3;3	1;1;1	3	3	3	1	2	2	2	2	2	2	2	2	2	2	2	2	1	1	1	1	1	1	11.4	11.4	4.4	31.013	273	3	3	3	1	2	2	2	2	2	2	2	2	2	2	2
A0A1S4BIX4_TOBAC	Obg-like ATPase 1	LOC107808769	Nicotiana tabacum (Common tobacco)	418	2;2	2;2	2;2	2	2	2	2	2	0	1	0	0	1	2	0	1	0	0	1	2	0	1	0	0	1	5.5	5.5	5.5	45.755	418	2	2	2	2	2	0	1	0	0	1	2	0	1	0	0
A0A1S3ZVH3_TOBAC	ATP synthase subunit d, mitochondrial-like	LOC107790868	Nicotiana tabacum (Common tobacco)	113	3	1	1	1	3	1	1	0	0	0	2	1	0	0	0	0	1	0	0	0	0	0	1	0	0	27.4	10.6	10.6	13.589	113	1	3	1	1	0	0	0	2	1	0	0	0	0	1	0
A0A1S3ZVQ3_TOBAC	protein DJ-1 homolog D-like	LOC107790977	Nicotiana tabacum (Common tobacco)	388	4;3	4;3	4;3	2	4	4	4	4	0	2	0	0	2	4	0	2	0	0	2	4	0	2	0	0	2	17.8	17.8	17.8	41.887	388	2	4	4	4	4	0	2	0	0	2	4	0	2	0	0
A0A1S4BJI7_TOBAC	anthranilate synthase alpha subunit 2, chloroplastic-like isoform X2	LOC107808972	Nicotiana tabacum (Common tobacco)	592	1;1;1;1	1;1;1;1	1;1;1;1	4	1	1	1	1	1	1	0	0	0	1	1	1	0	0	0	1	1	1	0	0	0	2.4	2.4	2.4	66.223	592	4	1	1	1	1	1	1	0	0	0	1	1	1	0	0
A0A1S3ZVW5_TOBAC	basic endochitinase-like	LOC107790992	Nicotiana tabacum (Common tobacco)	154	2;1	2;1	2;1	2	2	2	2	0	1	0	1	0	0	0	1	0	1	0	0	0	1	0	1	0	0	17.5	17.5	17.5	16.82	154	2	2	2	2	0	1	0	1	0	0	0	1	0	1	0
A0A1S3ZW53_TOBAC	Malate dehydrogenase (EC 1.1.1.37)	LOC107791114	Nicotiana tabacum (Common tobacco)	346	9;9;7	5;5;3	5;5;3	3	9	5	5	5	8	6	7	6	6	2	4	2	3	3	3	2	4	2	3	3	3	27.7	12.1	12.1	36.159	346	3	9	5	5	5	8	6	7	6	6	2	4	2	3	3
A0A1S3ZW63_TOBAC	protein plastid transcriptionally active 16, chloroplastic-like	LOC107791167	Nicotiana tabacum (Common tobacco)	509	9	3	3	1	9	3	3	5	6	7	7	6	4	0	2	2	2	2	1	0	2	2	2	2	1	23.2	7.5	7.5	54.357	509	1	9	3	3	5	6	7	7	6	4	0	2	2	2	2
A0A1S3ZW69_TOBAC	NADH dehydrogenase [ubiquinone] 1 alpha subcomplex subunit 12	LOC107791144	Nicotiana tabacum (Common tobacco)	158	1	1	1	1	1	1	1	1	1	1	1	1	1	1	1	1	1	1	1	1	1	1	1	1	1	8.2	8.2	8.2	18.512	158	1	1	1	1	1	1	1	1	1	1	1	1	1	1	1
A0A1S3ZWT7_TOBAC	psbP domain-containing protein 1, chloroplastic-like	LOC107791372	Nicotiana tabacum (Common tobacco)	346	4;3	4;3	4;3	2	4	4	4	3	2	2	2	1	1	3	2	2	2	1	1	3	2	2	2	1	1	11.6	11.6	11.6	39.296	346	2	4	4	4	3	2	2	2	1	1	3	2	2	2	1
A0A1S4CX97_TOBAC	histidine--tRNA ligase, cytoplasmic-like	LOC107823592	Nicotiana tabacum (Common tobacco)	862	2;2;1;1	2;2;1;1	2;2;1;1	4	2	2	2	1	0	1	0	0	1	1	0	1	0	0	1	1	0	1	0	0	1	2.3	2.3	2.3	94.575	862	4	2	2	2	1	0	1	0	0	1	1	0	1	0	0
A0A1S3ZX38_TOBAC	alpha-dioxygenase 1-like	LOC107791409	Nicotiana tabacum (Common tobacco)	643	6;4;4	6;4;4	6;4;4	3	6	6	6	2	3	1	0	3	2	2	3	1	0	3	2	2	3	1	0	3	2	10.4	10.4	10.4	73.452	643	3	6	6	6	2	3	1	0	3	2	2	3	1	0	3
A0A1S4CII8_TOBAC	ABC transporter I family member 6, chloroplastic-like	LOC107819421	Nicotiana tabacum (Common tobacco)	320	1;1	1;1	1;1	2	1	1	1	0	0	1	1	0	0	0	0	1	1	0	0	0	0	1	1	0	0	5.6	5.6	5.6	34.842	320	2	1	1	1	0	0	1	1	0	0	0	0	1	1	0
A0A1S4DKN6_TOBAC	uncharacterized protein LOC107830728	LOC107830728	Nicotiana tabacum (Common tobacco)	280	2;2	2;2	2;2	2	2	2	2	1	2	1	1	2	0	1	2	1	1	2	0	1	2	1	1	2	0	7.9	7.9	7.9	30.257	280	2	2	2	2	1	2	1	1	2	0	1	2	1	1	2
A0A1S3ZX82_TOBAC	methylmalonate-semialdehyde dehydrogenase [acylating], mitochondrial-like	LOC107791370	Nicotiana tabacum (Common tobacco)	523	3;1;1	3;1;1	3;1;1	3	3	3	3	0	1	3	1	2	2	0	1	3	1	2	2	0	1	3	1	2	2	6.9	6.9	6.9	56.746	523	3	3	3	3	0	1	3	1	2	2	0	1	3	1	2
A0A1S4BSD9_TOBAC	heat shock factor-binding protein 1-like	LOC107811395	Nicotiana tabacum (Common tobacco)	88	2;2;2	2;2;2	2;2;2	3	2	2	2	0	1	0	1	0	0	0	1	0	1	0	0	0	1	0	1	0	0	26.1	26.1	26.1	9.7426	88	3	2	2	2	0	1	0	1	0	0	0	1	0	1	0
A0A1S3ZX98_TOBAC	THO complex subunit 4A-like	LOC107791454	Nicotiana tabacum (Common tobacco)	252	2;2	2;2	2;2	2	2	2	2	0	0	2	1	1	1	0	0	2	1	1	1	0	0	2	1	1	1	7.9	7.9	7.9	26.522	252	2	2	2	2	0	0	2	1	1	1	0	0	2	1	1
A0A1S3ZXL1_TOBAC	probable beta-D-xylosidase 7	LOC107791565	Nicotiana tabacum (Common tobacco)	775	5;4	5;4	5;4	2	5	5	5	2	1	5	2	0	1	2	1	5	2	0	1	2	1	5	2	0	1	7.6	7.6	7.6	84.822	775	2	5	5	5	2	1	5	2	0	1	2	1	5	2	0
A0A1S4B8U9_TOBAC	cell division cycle protein 48 homolog	LOC107805784	Nicotiana tabacum (Common tobacco)	806	18;18;16;15;15	1;1;1;1;1	0;0;0;0;0	5	18	1	0	9	7	8	13	6	6	0	1	1	1	1	1	0	0	0	0	0	0	27.9	1.5	0	89.556	806	5	18	1	0	9	7	8	13	6	6	0	1	1	1	1
A0A1S4CHA8_TOBAC	protein TIC 40, chloroplastic-like	LOC107818854	Nicotiana tabacum (Common tobacco)	216	4;4	4;4	1;1	2	4	4	1	2	2	0	2	0	1	2	2	0	2	0	1	1	1	0	0	0	0	20.8	20.8	6.9	23.968	216	2	4	4	1	2	2	0	2	0	1	2	2	0	2	0
A0A1S4CXI5_TOBAC	Ferredoxin	LOC107823673	Nicotiana tabacum (Common tobacco)	150	1;1;1;1	1;1;1;1	1;1;1;1	4	1	1	1	1	1	1	1	1	1	1	1	1	1	1	1	1	1	1	1	1	1	7.3	7.3	7.3	15.904	150	4	1	1	1	1	1	1	1	1	1	1	1	1	1	1
P93769_TOBAC	Elongation factor 1-alpha	tel1 LOC107826390	Nicotiana tabacum (Common tobacco)	447	9;9;9;9;9;8;6;3;3;2;1	9;9;9;9;9;8;6;3;3;2;1	9;9;9;9;9;8;6;3;3;2;1	11	9	9	9	5	6	6	5	3	6	5	6	6	5	3	6	5	6	6	5	3	6	20.1	20.1	20.1	49.322	447	11	9	9	9	5	6	6	5	3	6	5	6	6	5	3
A0A1S4D459_TOBAC	thioredoxin-1-like	LOC107825796	Nicotiana tabacum (Common tobacco)	179	3;3	1;1	1;1	2	3	1	1	1	3	2	2	2	2	0	1	0	0	0	0	0	1	0	0	0	0	19	8.9	8.9	19.485	179	2	3	1	1	1	3	2	2	2	2	0	1	0	0	0
A0A1S3ZY67_TOBAC	Ribulose bisphosphate carboxylase small chain (EC 4.1.1.39)	LOC107791770	Nicotiana tabacum (Common tobacco)	181	11;10;10	11;10;10	0;0;0	3	11	11	0	8	8	9	9	9	10	8	8	9	9	9	10	0	0	0	0	0	0	56.9	56.9	0	20.315	181	3	11	11	0	8	8	9	9	9	10	8	8	9	9	9
A0A1S3ZYB8_TOBAC	uncharacterized aarF domain-containing protein kinase At4g31390, chloroplastic-like	LOC107791789	Nicotiana tabacum (Common tobacco)	662	2;1	2;1	2;1	2	2	2	2	1	1	0	0	0	0	1	1	0	0	0	0	1	1	0	0	0	0	2.6	2.6	2.6	74.489	662	2	2	2	2	1	1	0	0	0	0	1	1	0	0	0
O24135_TOBAC	Citrate synthase	cit1	Nicotiana tabacum (Common tobacco)	469	4;4;3	4;4;3	4;4;3	3	4	4	4	0	1	1	2	2	3	0	1	1	2	2	3	0	1	1	2	2	3	10.2	10.2	10.2	52.492	469	3	4	4	4	0	1	1	2	2	3	0	1	1	2	2
A0A1S4CIT2_TOBAC	elongation factor 1-delta 1-like isoform X2	LOC107819488	Nicotiana tabacum (Common tobacco)	233	9;9;9;9	9;9;9;9	8;8;8;8	4	9	9	8	5	6	5	7	6	8	5	6	5	7	6	8	4	6	5	7	6	8	40.3	40.3	36.5	25.389	233	4	9	9	8	5	6	5	7	6	8	5	6	5	7	6
A2SXR4_TOBAC	Uricase (EC 1.7.3.3)	LOC107813779	Nicotiana tabacum (Common tobacco)	307	2;2	2;2	2;2	2	2	2	2	0	0	0	1	2	0	0	0	0	1	2	0	0	0	0	1	2	0	6.8	6.8	6.8	34.728	307	2	2	2	2	0	0	0	1	2	0	0	0	0	1	2
A0A1S3ZYK2_TOBAC	nascent polypeptide-associated complex subunit alpha-like protein	LOC107791866	Nicotiana tabacum (Common tobacco)	201	3;3;1;1	3;3;1;1	3;3;1;1	4	3	3	3	3	3	3	2	2	2	3	3	3	2	2	2	3	3	3	2	2	2	21.9	21.9	21.9	21.938	201	4	3	3	3	3	3	3	2	2	2	3	3	3	2	2
A0A1S3ZYP2_TOBAC	3-hydroxyisobutyryl-CoA hydrolase-like protein 3, mitochondrial	LOC107791844	Nicotiana tabacum (Common tobacco)	427	2;1;1;1	2;1;1;1	2;1;1;1	4	2	2	2	2	1	1	1	0	1	2	1	1	1	0	1	2	1	1	1	0	1	6.6	6.6	6.6	46.859	427	4	2	2	2	2	1	1	1	0	1	2	1	1	1	0
A0A1S3ZYT7_TOBAC	S-(hydroxymethyl)glutathione dehydrogenase (EC 1.1.1.284)	LOC107791841	Nicotiana tabacum (Common tobacco)	379	8;2;2	8;2;2	3;2;2	3	8	8	3	6	6	5	5	6	2	6	6	5	5	6	2	2	3	2	2	2	1	22.2	22.2	7.1	40.743	379	3	8	8	3	6	6	5	5	6	2	6	6	5	5	6
A0A1S4A4L1_TOBAC	aspartyl protease family protein 1-like	LOC107793664	Nicotiana tabacum (Common tobacco)	538	2;2	2;2	2;2	2	2	2	2	0	1	2	1	2	1	0	1	2	1	2	1	0	1	2	1	2	1	4.5	4.5	4.5	57.988	538	2	2	2	2	0	1	2	1	2	1	0	1	2	1	2
A0A1S3ZYY2_TOBAC	2-C-methyl-D-erythritol 4-phosphate cytidylyltransferase, chloroplastic-like	LOC107791921	Nicotiana tabacum (Common tobacco)	309	4	1	1	1	4	1	1	1	3	3	3	4	3	1	1	1	0	1	1	1	1	1	0	1	1	12.9	2.6	2.6	34.268	309	1	4	1	1	1	3	3	3	4	3	1	1	1	0	1
A0A1S3ZZ77_TOBAC	histone deacetylase HDT1-like	LOC107792079	Nicotiana tabacum (Common tobacco)	295	4;3	4;3	2;1	2	4	4	2	2	0	2	2	3	4	2	0	2	2	3	4	1	0	0	1	1	2	13.6	13.6	7.5	31.96	295	2	4	4	2	2	0	2	2	3	4	2	0	2	2	3
A0A1S3ZZQ8_TOBAC	1,4-alpha-glucan-branching enzyme-like isoform X2	LOC107792156	Nicotiana tabacum (Common tobacco)	825	2;2;2	2;2;2	2;2;2	3	2	2	2	0	1	1	0	1	0	0	1	1	0	1	0	0	1	1	0	1	0	2.8	2.8	2.8	93.731	825	3	2	2	2	0	1	1	0	1	0	0	1	1	0	1
A0A1S3ZZL0_TOBAC	enolase-like	LOC107792078	Nicotiana tabacum (Common tobacco)	444	12	2	1	1	12	2	1	6	8	5	8	9	4	0	0	0	1	1	0	0	0	0	0	1	0	39.2	5.6	3.4	47.861	444	1	12	2	1	6	8	5	8	9	4	0	0	0	1	1
A0A1S4A2D9_TOBAC	phosphatidylinositol 3,4,5-trisphosphate 3-phosphatase and protein-tyrosine-phosphatase PTEN2A-like	LOC107793083	Nicotiana tabacum (Common tobacco)	616	1;1	1;1	1;1	2	1	1	1	0	1	0	0	0	0	0	1	0	0	0	0	0	1	0	0	0	0	1.9	1.9	1.9	67.244	616	2	1	1	1	0	1	0	0	0	0	0	1	0	0	0
A0A1S4A009_TOBAC	probable plastid-lipid-associated protein 4, chloroplastic	LOC107792224	Nicotiana tabacum (Common tobacco)	243	6;4	6;4	6;4	2	6	6	6	4	5	3	4	2	4	4	5	3	4	2	4	4	5	3	4	2	4	27.2	27.2	27.2	27.455	243	2	6	6	6	4	5	3	4	2	4	4	5	3	4	2
Q8VZH4_TOBAC	TPR repeat-containing thioredoxin TDX-like (Tetratricoredoxin)	LOC107773437	Nicotiana tabacum (Common tobacco)	386	4;4;3;3	4;4;3;3	4;4;3;3	4	4	4	4	1	2	0	2	2	0	1	2	0	2	2	0	1	2	0	2	2	0	11.7	11.7	11.7	42.948	386	4	4	4	4	1	2	0	2	2	0	1	2	0	2	2
A0A1S4A0E0_TOBAC	ATP synthase gamma chain, chloroplastic-like	LOC107792409	Nicotiana tabacum (Common tobacco)	377	8	2	2	1	8	2	2	6	6	7	6	4	3	1	1	2	1	0	0	1	1	2	1	0	0	26	7.7	7.7	41.462	377	1	8	2	2	6	6	7	6	4	3	1	1	2	1	0
A0A1S4A0F1_TOBAC	probable cytosolic oligopeptidase A	LOC107792416	Nicotiana tabacum (Common tobacco)	815	11;5;4	11;5;4	6;5;4	3	11	11	6	9	6	9	5	5	4	9	6	9	5	5	4	5	3	4	2	2	2	14.7	14.7	7.7	91.91	815	3	11	11	6	9	6	9	5	5	4	9	6	9	5	5
A0A1S4A0P8_TOBAC	probable cinnamyl alcohol dehydrogenase 6	LOC107792503	Nicotiana tabacum (Common tobacco)	360	3;1;1	3;1;1	3;1;1	3	3	3	3	2	0	1	0	0	0	2	0	1	0	0	0	2	0	1	0	0	0	10.8	10.8	10.8	39.486	360	3	3	3	3	2	0	1	0	0	0	2	0	1	0	0
A0A1S4A0T5_TOBAC	Glucose-6-phosphate 1-epimerase (EC 5.1.3.15)	LOC107792473	Nicotiana tabacum (Common tobacco)	302	5;4	5;4	5;4	2	5	5	5	1	2	4	2	2	3	1	2	4	2	2	3	1	2	4	2	2	3	22.2	22.2	22.2	33.354	302	2	5	5	5	1	2	4	2	2	3	1	2	4	2	2
A0A1S4A107_TOBAC	Peroxidase (EC 1.11.1.7)	LOC107792575	Nicotiana tabacum (Common tobacco)	324	4;3;2	2;2;1	2;2;1	3	4	2	2	4	3	4	3	3	3	2	2	2	1	1	1	2	2	2	1	1	1	21.3	10.2	10.2	34.605	324	3	4	2	2	4	3	4	3	3	3	2	2	2	1	1
A0A1S4A192_TOBAC	E3 ubiquitin-protein ligase MBR2-like	LOC107792615	Nicotiana tabacum (Common tobacco)	720	1	1	1	1	1	1	1	0	1	0	1	1	0	0	1	0	1	1	0	0	1	0	1	1	0	1.5	1.5	1.5	78.276	720	1	1	1	1	0	1	0	1	1	0	0	1	0	1	1
A0A1S4A196_TOBAC	Peptidyl-prolyl cis-trans isomerase (PPIase) (EC 5.2.1.8)	LOC107792692	Nicotiana tabacum (Common tobacco)	172	6	2	2	1	6	2	2	5	5	5	5	5	4	2	2	2	2	2	1	2	2	2	2	2	1	36.6	16.3	16.3	18.103	172	1	6	2	2	5	5	5	5	5	4	2	2	2	2	2
A0A1S4CDP8_TOBAC	asparagine synthetase [glutamine-hydrolyzing] 2-like	LOC107817957	Nicotiana tabacum (Common tobacco)	581	6;6;3	6;6;3	6;6;3	3	6	6	6	3	2	4	4	3	4	3	2	4	4	3	4	3	2	4	4	3	4	12.9	12.9	12.9	65.441	581	3	6	6	6	3	2	4	4	3	4	3	2	4	4	3
A0A1S4A1E7_TOBAC	MAR-binding filament-like protein 1-1	LOC107792739	Nicotiana tabacum (Common tobacco)	722	11	11	4	1	11	11	4	4	7	5	2	1	1	4	7	5	2	1	1	1	1	2	0	0	0	16.9	16.9	7.1	82.19	722	1	11	11	4	4	7	5	2	1	1	4	7	5	2	1
A0A1S4A1I3_TOBAC	monofunctional riboflavin biosynthesis protein RIBA 3, chloroplastic-like	LOC107792734	Nicotiana tabacum (Common tobacco)	531	3;2	3;2	3;2	2	3	3	3	1	3	2	1	2	1	1	3	2	1	2	1	1	3	2	1	2	1	7	7	7	57.916	531	2	3	3	3	1	3	2	1	2	1	1	3	2	1	2
A0A1S4A1J2_TOBAC	ATP synthase subunit beta (EC 3.6.3.14)	LOC107792824 LOC107766401	Nicotiana tabacum (Common tobacco)	556	18	17	2	1	18	17	2	16	16	16	17	13	13	15	15	15	16	13	13	2	2	2	2	2	2	45.7	43.7	4.5	59.694	556	1	18	17	2	16	16	16	17	13	13	15	15	15	16	13
A0A1S4A2A5_TOBAC	anthocyanidin reductase-like	LOC107792951	Nicotiana tabacum (Common tobacco)	336	2;2	2;2	2;2	2	2	2	2	1	1	0	1	2	2	1	1	0	1	2	2	1	1	0	1	2	2	5.1	5.1	5.1	37.439	336	2	2	2	2	1	1	0	1	2	2	1	1	0	1	2
A0A1S4A1K3_TOBAC	Plastocyanin	LOC107792758	Nicotiana tabacum (Common tobacco)	167	1	1	1	1	1	1	1	1	1	1	1	1	1	1	1	1	1	1	1	1	1	1	1	1	1	10.8	10.8	10.8	16.998	167	1	1	1	1	1	1	1	1	1	1	1	1	1	1	1
A0A1S4DIY1_TOBAC	ruBisCO large subunit-binding protein subunit beta, chloroplastic-like	LOC107830331	Nicotiana tabacum (Common tobacco)	605	12;12	7;7	7;7	2	12	7	7	7	6	8	6	4	6	4	4	5	5	3	2	4	4	5	5	3	2	19	11.6	11.6	64.473	605	2	12	7	7	7	6	8	6	4	6	4	4	5	5	3
A0A1S4A1V3_TOBAC	succinate-semialdehyde dehydrogenase, mitochondrial-like isoform X2	LOC107792837	Nicotiana tabacum (Common tobacco)	493	8;8	8;8	1;1	2	8	8	1	5	6	5	6	5	5	5	6	5	6	5	5	0	1	0	1	0	0	18.5	18.5	3.2	52.336	493	2	8	8	1	5	6	5	6	5	5	5	6	5	6	5
A0A1S4A1U3_TOBAC	diaminopimelate decarboxylase 1, chloroplastic-like	LOC107792812	Nicotiana tabacum (Common tobacco)	480	4	4	1	1	4	4	1	2	2	2	2	2	0	2	2	2	2	2	0	1	1	0	1	1	0	9.2	9.2	2.1	52.934	480	1	4	4	1	2	2	2	2	2	0	2	2	2	2	2
A0A1S4A241_TOBAC	Importin subunit alpha	LOC107792893	Nicotiana tabacum (Common tobacco)	530	2	2	2	1	2	2	2	0	0	2	1	1	0	0	0	2	1	1	0	0	0	2	1	1	0	5.8	5.8	5.8	58.642	530	1	2	2	2	0	0	2	1	1	0	0	0	2	1	1
A0A1S4A2G6_TOBAC	ubiquitin-conjugating enzyme E2 variant 1D-like	LOC107793006	Nicotiana tabacum (Common tobacco)	146	7;6;6	7;6;6	2;1;1	3	7	7	2	5	4	5	3	4	4	5	4	5	3	4	4	0	0	1	0	0	1	58.9	58.9	19.2	16.603	146	3	7	7	2	5	4	5	3	4	4	5	4	5	3	4
A0A1S4A2H1_TOBAC	protein FLUORESCENT IN BLUE LIGHT, chloroplastic-like	LOC107793011	Nicotiana tabacum (Common tobacco)	283	3;2;2	2;1;1	2;1;1	3	3	2	2	2	0	0	1	1	1	1	0	0	0	0	1	1	0	0	0	0	1	9.9	7.1	7.1	31.563	283	3	3	2	2	2	0	0	1	1	1	1	0	0	0	0
A0A1S4A2J0_TOBAC	cysteine desulfurase 1, chloroplastic-like	LOC107793129	Nicotiana tabacum (Common tobacco)	476	3;2	3;2	3;2	2	3	3	3	1	3	2	1	1	1	1	3	2	1	1	1	1	3	2	1	1	1	7.4	7.4	7.4	51.925	476	2	3	3	3	1	3	2	1	1	1	1	3	2	1	1
A0A1S4A2K0_TOBAC	methionine--tRNA ligase, chloroplastic/mitochondrial-like	LOC107793139	Nicotiana tabacum (Common tobacco)	616	2;2	2;2	2;2	2	2	2	2	0	0	2	0	0	1	0	0	2	0	0	1	0	0	2	0	0	1	3.1	3.1	3.1	68.467	616	2	2	2	2	0	0	2	0	0	1	0	0	2	0	0
A0A1S4A2R3_TOBAC	uncharacterized protein LOC107793146	LOC107793146	Nicotiana tabacum (Common tobacco)	115	1	1	1	1	1	1	1	0	0	0	0	0	1	0	0	0	0	0	1	0	0	0	0	0	1	10.4	10.4	10.4	12.177	115	1	1	1	1	0	0	0	0	0	1	0	0	0	0	0
A0A1S4BAR8_TOBAC	peptidyl-prolyl cis-trans isomerase CYP26-2, chloroplastic-like	LOC107806339	Nicotiana tabacum (Common tobacco)	323	4;4	4;4	4;4	2	4	4	4	3	3	1	4	2	2	3	3	1	4	2	2	3	3	1	4	2	2	11.8	11.8	11.8	35.266	323	2	4	4	4	3	3	1	4	2	2	3	3	1	4	2
A0A1S4A374_TOBAC	dynamin-related protein 3A-like	LOC107793317	Nicotiana tabacum (Common tobacco)	826	3;2;2;2;2;1;1;1;1	3;2;2;2;2;1;1;1;1	3;2;2;2;2;1;1;1;1	9	3	3	3	2	2	2	2	2	1	2	2	2	2	2	1	2	2	2	2	2	1	3.4	3.4	3.4	91.422	826	9	3	3	3	2	2	2	2	2	1	2	2	2	2	2
A0A1S4B478_TOBAC	probable tocopherol O-methyltransferase, chloroplastic	LOC107804296	Nicotiana tabacum (Common tobacco)	210	2;2;2	2;2;2	2;2;2	3	2	2	2	0	0	0	2	1	0	0	0	0	2	1	0	0	0	0	2	1	0	12.9	12.9	12.9	23.129	210	3	2	2	2	0	0	0	2	1	0	0	0	0	2	1
A0A1S4A3B3_TOBAC	Delta-aminolevulinic acid dehydratase (EC 4.2.1.24)	LOC107793287	Nicotiana tabacum (Common tobacco)	426	4;4	4;4	4;4	2	4	4	4	1	3	3	1	0	1	1	3	3	1	0	1	1	3	3	1	0	1	10.8	10.8	10.8	46.365	426	2	4	4	4	1	3	3	1	0	1	1	3	3	1	0
A0A1S4A3B7_TOBAC	UDP-glucose 6-dehydrogenase (EC 1.1.1.22)	LOC107793291	Nicotiana tabacum (Common tobacco)	480	8;8;6;6;3;3	8;8;6;6;3;3	1;1;1;1;1;1	6	8	8	1	2	4	4	4	5	5	2	4	4	4	5	5	0	0	1	0	1	0	18.1	18.1	1.9	52.926	480	6	8	8	1	2	4	4	4	5	5	2	4	4	4	5
A0A1S4C4M3_TOBAC	Translation machinery-associated protein 22	LOC107815082	Nicotiana tabacum (Common tobacco)	187	2;2;1;1	2;2;1;1	2;2;1;1	4	2	2	2	1	0	1	0	0	0	1	0	1	0	0	0	1	0	1	0	0	0	9.1	9.1	9.1	20.689	187	4	2	2	2	1	0	1	0	0	0	1	0	1	0	0
A0A1S4A3M8_TOBAC	kirola-like	LOC107793357	Nicotiana tabacum (Common tobacco)	146	1	1	1	1	1	1	1	0	0	1	0	0	0	0	0	1	0	0	0	0	0	1	0	0	0	5.5	5.5	5.5	16.668	146	1	1	1	1	0	0	1	0	0	0	0	0	1	0	0
U5Q1Q7_NICBE	MIP1.1b		Nicotiana benthamiana	418	4;4;4;4;4;1	2;2;2;2;2;0	2;2;2;2;2;0	6	4	2	2	2	1	0	2	3	1	1	0	0	0	1	0	1	0	0	0	1	0	11.2	4.8	4.8	46.471	418	6	4	2	2	2	1	0	2	3	1	1	0	0	0	1
A0A1S4ANH8_TOBAC	40S ribosomal protein S21	LOC107799416	Nicotiana tabacum (Common tobacco)	78	2;2;1;1	2;2;1;1	2;2;1;1	4	2	2	2	2	2	1	1	2	2	2	2	1	1	2	2	2	2	1	1	2	2	33.3	33.3	33.3	8.8639	78	4	2	2	2	2	2	1	1	2	2	2	2	1	1	2
A0A1S4A886_TOBAC	Peroxidase (EC 1.11.1.7)	LOC107794830	Nicotiana tabacum (Common tobacco)	324	2;2	2;2	2;2	2	2	2	2	1	1	0	1	1	1	1	1	0	1	1	1	1	1	0	1	1	1	7.4	7.4	7.4	36.641	324	2	2	2	2	1	1	0	1	1	1	1	1	0	1	1
A0A1S4A3V1_TOBAC	Alpha-galactosidase (EC 3.2.1.22) (Melibiase)	LOC107793428	Nicotiana tabacum (Common tobacco)	414	6	6	2	1	6	6	2	4	4	3	4	5	2	4	4	3	4	5	2	1	1	1	2	2	0	15.7	15.7	4.1	45.7	414	1	6	6	2	4	4	3	4	5	2	4	4	3	4	5
A0A1S4A3W2_TOBAC	Peroxidase (EC 1.11.1.7)	LOC107793453	Nicotiana tabacum (Common tobacco)	319	4;3;2	1;1;1	1;1;1	3	4	1	1	2	1	3	1	4	2	1	0	1	0	1	1	1	0	1	0	1	1	16.9	2.8	2.8	34.512	319	3	4	1	1	2	1	3	1	4	2	1	0	1	0	1
A0A1S4CKF8_TOBAC	ABC transporter E family member 2	LOC107819992	Nicotiana tabacum (Common tobacco)	606	3;3	3;3	3;3	2	3	3	3	2	0	1	0	1	0	2	0	1	0	1	0	2	0	1	0	1	0	6.3	6.3	6.3	68.119	606	2	3	3	3	2	0	1	0	1	0	2	0	1	0	1
A0A1S4A482_TOBAC	Eukaryotic translation initiation factor 5A (eIF-5A)	LOC107793525	Nicotiana tabacum (Common tobacco)	159	6	2	1	1	6	2	1	4	4	4	4	4	4	2	2	2	1	2	1	1	1	1	0	1	0	36.5	15.1	7.5	17.39	159	1	6	2	1	4	4	4	4	4	4	2	2	2	1	2
A0A1S4A4P0_TOBAC	aldehyde dehydrogenase family 2 member C4-like isoform X3	LOC107793653	Nicotiana tabacum (Common tobacco)	428	7;7;7;5	7;7;7;5	7;7;7;5	4	7	7	7	1	1	1	5	5	3	1	1	1	5	5	3	1	1	1	5	5	3	19.2	19.2	19.2	46.687	428	4	7	7	7	1	1	1	5	5	3	1	1	1	5	5
A0A1S4A4G8_TOBAC	ferredoxin-dependent glutamate synthase 1, chloroplastic/mitochondrial-like	LOC107793691	Nicotiana tabacum (Common tobacco)	922	15	2	2	1	15	2	2	13	14	15	12	11	10	2	2	2	1	0	2	2	2	2	1	0	2	18.9	2.5	2.5	102.25	922	1	15	2	2	13	14	15	12	11	10	2	2	2	1	0
A0A1S4A4P8_TOBAC	ferredoxin-dependent glutamate synthase, chloroplastic-like	LOC107793692	Nicotiana tabacum (Common tobacco)	531	9	1	1	1	9	1	1	7	6	8	6	8	8	1	1	1	1	1	1	1	1	1	1	1	1	26	1.9	1.9	57.522	531	1	9	1	1	7	6	8	6	8	8	1	1	1	1	1
A0A1S4CMX7_TOBAC	Methionine aminopeptidase 2 (MAP 2) (MetAP 2) (Peptidase M)	LOC107820602	Nicotiana tabacum (Common tobacco)	433	3;3	3;3	3;3	2	3	3	3	3	2	2	2	2	2	3	2	2	2	2	2	3	2	2	2	2	2	6.9	6.9	6.9	48.729	433	2	3	3	3	3	2	2	2	2	2	3	2	2	2	2
A0A1S4A4Y0_TOBAC	rhodanese-like domain-containing protein 4, chloroplastic	LOC107793804	Nicotiana tabacum (Common tobacco)	437	3	3	2	1	3	3	2	3	2	1	1	1	1	3	2	1	1	1	1	2	1	1	1	1	0	8.9	8.9	5.9	46.165	437	1	3	3	2	3	2	1	1	1	1	3	2	1	1	1
A0A1S4A4Z4_TOBAC	thioredoxin-like protein CDSP32, chloroplastic	LOC107793787	Nicotiana tabacum (Common tobacco)	295	9;7	9;7	9;7	2	9	9	9	7	8	7	6	5	7	7	8	7	6	5	7	7	8	7	6	5	7	29.2	29.2	29.2	33.498	295	2	9	9	9	7	8	7	6	5	7	7	8	7	6	5
A0A1S4A548_TOBAC	stromal 70 kDa heat shock-related protein, chloroplastic-like	LOC107793862	Nicotiana tabacum (Common tobacco)	707	19	2	1	1	19	2	1	15	16	17	18	16	14	2	2	2	2	1	1	1	1	1	1	1	0	29.8	2.8	1.7	75.174	707	1	19	2	1	15	16	17	18	16	14	2	2	2	2	1
Q50LG5_TOBAC	Peroxidase (EC 1.11.1.7)	NtPOX1 LOC107816453	Nicotiana tabacum (Common tobacco)	360	7;7;6;1	7;7;6;1	3;3;3;1	4	7	7	3	2	3	2	4	5	6	2	3	2	4	5	6	0	1	0	2	2	3	25.8	25.8	12.5	38.764	360	4	7	7	3	2	3	2	4	5	6	2	3	2	4	5
A0A1S4D651_TOBAC	pre-mRNA-processing-splicing factor 8-like	LOC107826367	Nicotiana tabacum (Common tobacco)	359	2;2	2;2	2;2	2	2	2	2	1	0	0	1	0	0	1	0	0	1	0	0	1	0	0	1	0	0	5	5	5	40.771	359	2	2	2	2	1	0	0	1	0	0	1	0	0	1	0
A0A1S4A5C7_TOBAC	phosphoprotein ECPP44-like	LOC107793843	Nicotiana tabacum (Common tobacco)	217	5	1	1	1	5	1	1	5	5	5	5	5	5	1	1	1	1	1	1	1	1	1	1	1	1	16.1	3.7	3.7	24.605	217	1	5	1	1	5	5	5	5	5	5	1	1	1	1	1
A0A1S4A5H5_TOBAC	Peptidylprolyl isomerase (EC 5.2.1.8)	LOC107793968	Nicotiana tabacum (Common tobacco)	263	2;2;2;1	2;2;2;1	2;2;2;1	4	2	2	2	1	1	1	2	2	1	1	1	1	2	2	1	1	1	1	2	2	1	8.4	8.4	8.4	27.9	263	4	2	2	2	1	1	1	2	2	1	1	1	1	2	2
A0A1S4C7I2_TOBAC	1,2-dihydroxy-3-keto-5-methylthiopentene dioxygenase (EC 1.13.11.54) (Acireductone dioxygenase (Fe(2+)-requiring)) (ARD) (Fe-ARD)	LOC107815917	Nicotiana tabacum (Common tobacco)	187	1;1	1;1	1;1	2	1	1	1	1	1	1	0	1	1	1	1	1	0	1	1	1	1	1	0	1	1	7.5	7.5	7.5	22.305	187	2	1	1	1	1	1	1	0	1	1	1	1	1	0	1
A0A1S4A5N4_TOBAC	mitochondrial dicarboxylate/tricarboxylate transporter DTC	LOC107793974	Nicotiana tabacum (Common tobacco)	299	4;4;2	4;4;2	2;2;1	3	4	4	2	4	3	2	3	2	0	4	3	2	3	2	0	2	2	1	1	1	0	15.1	15.1	8.4	32.055	299	3	4	4	2	4	3	2	3	2	0	4	3	2	3	2
A0A1S4A5Q8_TOBAC	uncharacterized protein LOC107794001	LOC107794001	Nicotiana tabacum (Common tobacco)	133	2	2	2	1	2	2	2	0	0	1	2	1	1	0	0	1	2	1	1	0	0	1	2	1	1	18	18	18	14.657	133	1	2	2	2	0	0	1	2	1	1	0	0	1	2	1
A0A1S4CE74_TOBAC	fructokinase-like 1, chloroplastic	LOC107818022	Nicotiana tabacum (Common tobacco)	486	1;1	1;1	1;1	2	1	1	1	1	1	1	0	0	0	1	1	1	0	0	0	1	1	1	0	0	0	2.1	2.1	2.1	55.688	486	2	1	1	1	1	1	1	0	0	0	1	1	1	0	0
A0A1S4A5Z5_TOBAC	probable lactoylglutathione lyase, chloroplastic isoform X2	LOC107794120	Nicotiana tabacum (Common tobacco)	355	4;4;3;2;2	1;1;0;0;1	1;1;0;0;1	5	4	1	1	2	2	1	3	4	3	0	0	0	1	1	1	0	0	0	1	1	1	10.4	2.3	2.3	39.615	355	5	4	1	1	2	2	1	3	4	3	0	0	0	1	1
A0A1S4A648_TOBAC	Xyloglucan endotransglucosylase/hydrolase (EC 2.4.1.207)	LOC107794176	Nicotiana tabacum (Common tobacco)	292	7	2	1	1	7	2	1	3	3	4	4	4	1	1	0	2	1	2	0	1	0	1	1	1	0	33.9	7.2	4.1	33.207	292	1	7	2	1	3	3	4	4	4	1	1	0	2	1	2
Q94KK8_TOBAC	Glutamate decarboxylase (EC 4.1.1.15)		Nicotiana tabacum (Common tobacco)	491	3;3;3	1;1;1	1;1;1	3	3	1	1	1	2	2	3	2	3	0	0	0	1	1	1	0	0	0	1	1	1	6.9	1.8	1.8	55.95	491	3	3	1	1	1	2	2	3	2	3	0	0	0	1	1
A0A1S4D6T7_TOBAC	photosystem I reaction center subunit V, chloroplastic-like	LOC107826546	Nicotiana tabacum (Common tobacco)	147	1;1;1;1;1	1;1;1;1;1	1;1;1;1;1	5	1	1	1	0	0	1	0	0	0	0	0	1	0	0	0	0	0	1	0	0	0	5.4	5.4	5.4	16.15	147	5	1	1	1	0	0	1	0	0	0	0	0	1	0	0
A0A1S4D5L1_TOBAC	Phosphomannomutase (EC 5.4.2.8)	LOC107826247	Nicotiana tabacum (Common tobacco)	252	2;2;1;1;1	2;2;1;1;1	2;2;1;1;1	5	2	2	2	1	1	0	1	1	1	1	1	0	1	1	1	1	1	0	1	1	1	8.3	8.3	8.3	28.561	252	5	2	2	2	1	1	0	1	1	1	1	1	0	1	1
A0A1S4A6D6_TOBAC	uncharacterized protein LOC107794240	LOC107794240	Nicotiana tabacum (Common tobacco)	149	1	1	1	1	1	1	1	1	1	1	1	1	1	1	1	1	1	1	1	1	1	1	1	1	1	6	6	6	17.36	149	1	1	1	1	1	1	1	1	1	1	1	1	1	1	1
A0A1S4AK31_TOBAC	uncharacterized protein LOC107798474	LOC107798474	Nicotiana tabacum (Common tobacco)	187	1;1	1;1	1;1	2	1	1	1	1	1	1	0	1	1	1	1	1	0	1	1	1	1	1	0	1	1	6.4	6.4	6.4	19.939	187	2	1	1	1	1	1	1	0	1	1	1	1	1	0	1
A0A1S4A6N1_TOBAC	probable steroid-binding protein 3	LOC107794311	Nicotiana tabacum (Common tobacco)	100	3;1	3;1	3;1	2	3	3	3	0	0	0	1	2	0	0	0	0	1	2	0	0	0	0	1	2	0	35	35	35	10.863	100	2	3	3	3	0	0	0	1	2	0	0	0	0	1	2
A0A1S4A6R4_TOBAC	uncharacterized protein At4g28440-like	LOC107794285	Nicotiana tabacum (Common tobacco)	154	2;1	2;1	2;1	2	2	2	2	0	1	0	2	1	1	0	1	0	2	1	1	0	1	0	2	1	1	16.2	16.2	16.2	16.221	154	2	2	2	2	0	1	0	2	1	1	0	1	0	2	1
A0A1S4A6S4_TOBAC	phosphoglucomutase, cytoplasmic-like	LOC107794375	Nicotiana tabacum (Common tobacco)	583	10;5	7;3	5;3	2	10	7	5	9	4	5	4	5	7	6	3	4	3	3	5	5	2	3	2	1	4	18.4	12.3	8.9	63.072	583	2	10	7	5	9	4	5	4	5	7	6	3	4	3	3
A0A1S4B809_TOBAC	uncharacterized monothiol glutaredoxin ycf64-like	LOC107805413	Nicotiana tabacum (Common tobacco)	175	1;1	1;1	1;1	2	1	1	1	1	1	0	1	1	0	1	1	0	1	1	0	1	1	0	1	1	0	5.7	5.7	5.7	19.348	175	2	1	1	1	1	1	0	1	1	0	1	1	0	1	1
A0A1S4DQ51_TOBAC	40S ribosomal protein S4	LOC107832245	Nicotiana tabacum (Common tobacco)	264	7;7;7	7;7;7	1;1;1	3	7	7	1	5	6	5	4	5	4	5	6	5	4	5	4	1	1	1	0	1	1	28	28	3.4	29.913	264	3	7	7	1	5	6	5	4	5	4	5	6	5	4	5
A0A1S4A735_TOBAC	latex serine proteinase inhibitor-like	LOC107794464	Nicotiana tabacum (Common tobacco)	214	2;1	2;1	2;1	2	2	2	2	0	0	0	2	2	1	0	0	0	2	2	1	0	0	0	2	2	1	9.8	9.8	9.8	23.657	214	2	2	2	2	0	0	0	2	2	1	0	0	0	2	2
A0A1S4A7E9_TOBAC	protein DJ-1 homolog B-like	LOC107794579	Nicotiana tabacum (Common tobacco)	439	3	3	1	1	3	3	1	1	1	1	1	3	1	1	1	1	1	3	1	0	0	0	0	1	0	8	8	2.5	47.185	439	1	3	3	1	1	1	1	1	3	1	1	1	1	1	3
A0A1S4AC84_TOBAC	DEAD-box ATP-dependent RNA helicase 37-like	LOC107796025	Nicotiana tabacum (Common tobacco)	610	5;5;2;1;1;1;1;1;1;1;1;1;1;1;1;1;1;1	5;5;2;1;1;1;1;1;1;1;1;1;1;1;1;1;1;1	3;3;0;0;0;0;0;1;0;1;0;0;0;0;0;0;0;0	18	5	5	3	3	1	2	1	0	2	3	1	2	1	0	2	2	1	2	0	0	1	8.9	8.9	5.9	66.229	610	18	5	5	3	3	1	2	1	0	2	3	1	2	1	0
A0A1S4A7G7_TOBAC	lysine-specific histone demethylase 1 homolog 2-like	LOC107794597	Nicotiana tabacum (Common tobacco)	764	1	1	1	1	1	1	1	0	0	1	0	0	0	0	0	1	0	0	0	0	0	1	0	0	0	1.6	1.6	1.6	84.77	764	1	1	1	1	0	0	1	0	0	0	0	0	1	0	0
A0A1S4A7M3_TOBAC	fumarate hydratase 1, mitochondrial-like	LOC107794640	Nicotiana tabacum (Common tobacco)	317	4;3;1	2;1;1	2;1;1	3	4	2	2	1	3	2	3	3	3	0	1	0	1	1	2	0	1	0	1	1	2	13.6	6.6	6.6	33.9	317	3	4	2	2	1	3	2	3	3	3	0	1	0	1	1
A0A1S4A7P5_TOBAC	14-3-3-like protein A	LOC107794654	Nicotiana tabacum (Common tobacco)	255	11	11	3	1	11	11	3	9	7	7	8	8	7	9	7	7	8	8	7	2	0	1	2	1	0	48.6	48.6	19.6	28.679	255	1	11	11	3	9	7	7	8	8	7	9	7	7	8	8
A0A1S4A843_TOBAC	mitochondrial-processing peptidase subunit alpha	LOC107794790	Nicotiana tabacum (Common tobacco)	504	8;5	4;2	4;2	2	8	4	4	5	7	5	8	4	7	3	3	2	4	1	3	3	3	2	4	1	3	19.8	10.3	10.3	54.777	504	2	8	4	4	5	7	5	8	4	7	3	3	2	4	1
A0A1S4A856_TOBAC	zinc finger protein ZAT10-like	LOC107794806	Nicotiana tabacum (Common tobacco)	262	1	1	1	1	1	1	1	1	1	0	0	0	1	1	1	0	0	0	1	1	1	0	0	0	1	6.9	6.9	6.9	28.564	262	1	1	1	1	1	1	0	0	0	1	1	1	0	0	0
A0A1S4A868_TOBAC	glutathione S-transferase	LOC107794811	Nicotiana tabacum (Common tobacco)	213	2	2	2	1	2	2	2	0	0	0	2	0	0	0	0	0	2	0	0	0	0	0	2	0	0	8	8	8	23.924	213	1	2	2	2	0	0	0	2	0	0	0	0	0	2	0
A0A1S4A8J1_TOBAC	Peroxidase (EC 1.11.1.7)	LOC107794907	Nicotiana tabacum (Common tobacco)	346	1	1	1	1	1	1	1	1	1	1	1	1	1	1	1	1	1	1	1	1	1	1	1	1	1	3.8	3.8	3.8	37.656	346	1	1	1	1	1	1	1	1	1	1	1	1	1	1	1
A0A1S4A8J3_TOBAC	probable carboxylesterase 15	LOC107794873	Nicotiana tabacum (Common tobacco)	336	2;1;1	1;0;0	1;0;0	3	2	1	1	1	0	0	1	0	0	1	0	0	0	0	0	1	0	0	0	0	0	6	3.3	3.3	37.632	336	3	2	1	1	1	0	0	1	0	0	1	0	0	0	0
A0A1S4CS04_TOBAC	Glucose-6-phosphate 1-dehydrogenase (EC 1.1.1.49)	LOC107822069	Nicotiana tabacum (Common tobacco)	586	2;2;1	2;2;1	2;2;1	3	2	2	2	1	2	0	0	0	0	1	2	0	0	0	0	1	2	0	0	0	0	3.4	3.4	3.4	66.69	586	3	2	2	2	1	2	0	0	0	0	1	2	0	0	0
A0A1S4AI01_TOBAC	Pyruvate dehydrogenase E1 component subunit beta (EC 1.2.4.1)	LOC107797920	Nicotiana tabacum (Common tobacco)	378	5;5	2;2	2;2	2	5	2	2	4	4	2	4	3	3	1	1	0	1	0	1	1	1	0	1	0	1	15.1	5	5	40.581	378	2	5	2	2	4	4	2	4	3	3	1	1	0	1	0
O24106_NICGU	RNA-binding protein		Nicotiana glutinosa (Tobacco)	156	4;4	1;1	1;1	2	4	1	1	3	3	4	4	3	4	0	0	1	1	0	1	0	0	1	1	0	1	24.4	12.8	12.8	15.75	156	2	4	1	1	3	3	4	4	3	4	0	0	1	1	0
A0A1S4D2V7_TOBAC	uncharacterized protein LOC107825380	LOC107825380	Nicotiana tabacum (Common tobacco)	177	1;1	1;1	1;1	2	1	1	1	0	1	1	1	1	1	0	1	1	1	1	1	0	1	1	1	1	1	8.5	8.5	8.5	19.649	177	2	1	1	1	0	1	1	1	1	1	0	1	1	1	1
A0A1S4A975_TOBAC	60S ribosomal protein L4-1-like	LOC107795127	Nicotiana tabacum (Common tobacco)	405	8;7;7;7	8;7;7;7	0;0;0;0	4	8	8	0	6	4	5	5	2	2	6	4	5	5	2	2	0	0	0	0	0	0	15.6	15.6	0	44.774	405	4	8	8	0	6	4	5	5	2	2	6	4	5	5	2
A0A1S4A9E7_TOBAC	thylakoid lumenal 29 kDa protein, chloroplastic	LOC107795195	Nicotiana tabacum (Common tobacco)	346	7	7	2	1	7	7	2	6	4	5	4	5	3	6	4	5	4	5	3	2	2	2	1	2	1	20.2	20.2	4	37.898	346	1	7	7	2	6	4	5	4	5	3	6	4	5	4	5
A0A1S4DFF5_TOBAC	uncharacterized protein LOC107829230 isoform X2	LOC107829230	Nicotiana tabacum (Common tobacco)	923	1;1;1	1;1;1	1;1;1	3	1	1	1	0	0	0	0	0	1	0	0	0	0	0	1	0	0	0	0	0	1	1.2	1.2	1.2	101.25	923	3	1	1	1	0	0	0	0	0	1	0	0	0	0	0
A0A1S4D6C0_TOBAC	cytochrome c oxidase subunit 6b-1-like	LOC107826501	Nicotiana tabacum (Common tobacco)	182	1;1;1;1;1	1;1;1;1;1	1;1;1;1;1	5	1	1	1	1	1	1	0	1	1	1	1	1	0	1	1	1	1	1	0	1	1	5.5	5.5	5.5	19.935	182	5	1	1	1	1	1	1	0	1	1	1	1	1	0	1
A0A1S4A9J0_TOBAC	caffeic acid 3-O-methyltransferase-like	LOC107795225	Nicotiana tabacum (Common tobacco)	364	6;5;5;5;4;2	6;5;5;5;4;2	2;1;1;2;1;1	6	6	6	2	2	2	2	2	3	4	2	2	2	2	3	4	1	0	0	0	0	1	19.5	19.5	6.9	40.434	364	6	6	6	2	2	2	2	2	3	4	2	2	2	2	3
A0A1S4A9J7_TOBAC	outer envelope protein 80, chloroplastic-like isoform X1	LOC107795186	Nicotiana tabacum (Common tobacco)	702	3;2;1	3;2;1	3;2;1	3	3	3	3	0	1	1	1	0	1	0	1	1	1	0	1	0	1	1	1	0	1	4.1	4.1	4.1	76.303	702	3	3	3	3	0	1	1	1	0	1	0	1	1	1	0
A0A1S4A9M0_TOBAC	uncharacterized protein At1g32220, chloroplastic-like isoform X2	LOC107795245	Nicotiana tabacum (Common tobacco)	306	3;3	1;1	1;1	2	3	1	1	1	0	1	2	2	2	0	0	0	1	1	1	0	0	0	1	1	1	12.7	4.6	4.6	32.757	306	2	3	1	1	1	0	1	2	2	2	0	0	0	1	1
A0A1S4A9S4_TOBAC	GDSL esterase/lipase At4g26790-like	LOC107795297	Nicotiana tabacum (Common tobacco)	348	2	2	1	1	2	2	1	1	1	2	2	2	1	1	1	2	2	2	1	1	1	1	1	1	1	6.9	6.9	3.4	38.597	348	1	2	2	1	1	1	2	2	2	1	1	1	2	2	2
A0A1S4CNM1_TOBAC	Peptidylprolyl isomerase (EC 5.2.1.8)	LOC107820813	Nicotiana tabacum (Common tobacco)	225	6;6	6;6	6;6	2	6	6	6	4	5	5	1	3	1	4	5	5	1	3	1	4	5	5	1	3	1	36.4	36.4	36.4	24.665	225	2	6	6	6	4	5	5	1	3	1	4	5	5	1	3
A0A1S4AD21_TOBAC	ABC transporter F family member 1	LOC107796266	Nicotiana tabacum (Common tobacco)	602	3;3	3;3	3;3	2	3	3	3	1	0	2	1	2	0	1	0	2	1	2	0	1	0	2	1	2	0	6	6	6	67.322	602	2	3	3	3	1	0	2	1	2	0	1	0	2	1	2
A0A1S4AA23_TOBAC	flotillin-like protein 4	LOC107795371	Nicotiana tabacum (Common tobacco)	478	3;3	3;3	3;3	2	3	3	3	0	1	0	2	1	0	0	1	0	2	1	0	0	1	0	2	1	0	6.5	6.5	6.5	52.831	478	2	3	3	3	0	1	0	2	1	0	0	1	0	2	1
A0A1S4AA99_TOBAC	T-complex protein 1 subunit beta-like	LOC107795385	Nicotiana tabacum (Common tobacco)	387	4;4;3;3	4;4;3;3	4;4;3;3	4	4	4	4	3	2	1	3	2	1	3	2	1	3	2	1	3	2	1	3	2	1	11.4	11.4	11.4	42.22	387	4	4	4	4	3	2	1	3	2	1	3	2	1	3	2
A0A1S4AAI5_TOBAC	V-type proton ATPase subunit a	LOC107795468	Nicotiana tabacum (Common tobacco)	819	9	1	1	1	9	1	1	4	5	6	2	3	1	1	0	1	0	1	0	1	0	1	0	1	0	11.4	1.2	1.2	92.524	819	1	9	1	1	4	5	6	2	3	1	1	0	1	0	1
A0A1S4AAP6_TOBAC	glutamyl-tRNA(Gln) amidotransferase subunit A-like isoform X2	LOC107795571	Nicotiana tabacum (Common tobacco)	564	2;2;1;1;1;1	2;2;1;1;1;1	1;1;0;0;0;0	6	2	2	1	2	1	0	0	0	0	2	1	0	0	0	0	1	0	0	0	0	0	4.4	4.4	2.1	61.835	564	6	2	2	1	2	1	0	0	0	0	2	1	0	0	0
A0A1S4AAW5_TOBAC	low-temperature-induced cysteine proteinase-like	LOC107795650	Nicotiana tabacum (Common tobacco)	469	6;4	1;1	1;1	2	6	1	1	4	3	3	4	4	4	0	1	1	1	0	0	0	1	1	1	0	0	16.4	3.4	3.4	51.687	469	2	6	1	1	4	3	3	4	4	4	0	1	1	1	0
A0A1S4D531_TOBAC	NADH dehydrogenase [ubiquinone] flavoprotein 1, mitochondrial (EC 1.6.5.3) (EC 1.6.99.3)	LOC107826059	Nicotiana tabacum (Common tobacco)	487	8;8;7;4	8;8;7;4	8;8;7;4	4	8	8	8	4	5	4	4	5	2	4	5	4	4	5	2	4	5	4	4	5	2	20.5	20.5	20.5	53.613	487	4	8	8	8	4	5	4	4	5	2	4	5	4	4	5
A0A1S4AB08_TOBAC	pleiotropic drug resistance protein 1-like	LOC107795637	Nicotiana tabacum (Common tobacco)	1435	12	1	1	1	12	1	1	9	9	5	3	5	5	0	1	0	0	1	0	0	1	0	0	1	0	9.9	0.7	0.7	161.86	1435	1	12	1	1	9	9	5	3	5	5	0	1	0	0	1
A0A1S4CHD1_TOBAC	40S ribosomal protein S3-1-like	LOC107819043	Nicotiana tabacum (Common tobacco)	238	7;7;6;6	7;7;6;6	7;7;6;6	4	7	7	7	4	5	5	5	5	5	4	5	5	5	5	5	4	5	5	5	5	5	28.6	28.6	28.6	26.59	238	4	7	7	7	4	5	5	5	5	5	4	5	5	5	5
A0A1S4AB88_TOBAC	glyoxylate/succinic semialdehyde reductase 1-like	LOC107795700	Nicotiana tabacum (Common tobacco)	292	3;2	3;2	3;2	2	3	3	3	1	3	2	3	1	2	1	3	2	3	1	2	1	3	2	3	1	2	14.7	14.7	14.7	30.812	292	2	3	3	3	1	3	2	3	1	2	1	3	2	3	1
A0A1S4AB94_TOBAC	altered inheritance of mitochondria protein 32-like	LOC107795657	Nicotiana tabacum (Common tobacco)	392	1	1	1	1	1	1	1	1	1	0	0	1	0	1	1	0	0	1	0	1	1	0	0	1	0	2.3	2.3	2.3	43.371	392	1	1	1	1	1	1	0	0	1	0	1	1	0	0	1
A0A1S4ABI5_TOBAC	probable mitochondrial-processing peptidase subunit beta, mitochondrial	LOC107795839	Nicotiana tabacum (Common tobacco)	531	6	2	2	1	6	2	2	4	5	4	4	4	4	1	2	1	1	1	1	1	2	1	1	1	1	13.9	4.5	4.5	59.591	531	1	6	2	2	4	5	4	4	4	4	1	2	1	1	1
A0A1S4ABL6_TOBAC	Pectin acetylesterase (EC 3.1.1.-)	LOC107795867	Nicotiana tabacum (Common tobacco)	421	3;2;1;1;1;1	3;2;1;1;1;1	3;2;1;1;1;1	6	3	3	3	1	1	2	1	2	1	1	1	2	1	2	1	1	1	2	1	2	1	8.8	8.8	8.8	47.093	421	6	3	3	3	1	1	2	1	2	1	1	1	2	1	2
A0A1S4ABN8_TOBAC	long chain acyl-CoA synthetase 4-like	LOC107795838	Nicotiana tabacum (Common tobacco)	657	4;4	4;4	4;4	2	4	4	4	3	1	3	2	2	2	3	1	3	2	2	2	3	1	3	2	2	2	7.5	7.5	7.5	73.312	657	2	4	4	4	3	1	3	2	2	2	3	1	3	2	2
A0A1S4D985_TOBAC	serine--glyoxylate aminotransferase-like	LOC107827351	Nicotiana tabacum (Common tobacco)	401	8;8	8;8	8;8	2	8	8	8	5	7	3	5	3	2	5	7	3	5	3	2	5	7	3	5	3	2	27.7	27.7	27.7	43.964	401	2	8	8	8	5	7	3	5	3	2	5	7	3	5	3
A0A1S4ABX7_TOBAC	guanine nucleotide-binding protein subunit beta-like protein	LOC107795918	Nicotiana tabacum (Common tobacco)	328	9	9	1	1	9	9	1	8	7	7	8	5	4	8	7	7	8	5	4	1	1	1	1	1	1	34.1	34.1	2.7	36.02	328	1	9	9	1	8	7	7	8	5	4	8	7	7	8	5
A0A1S4AC02_TOBAC	actin-7	LOC107795948 LOC107831145	Nicotiana tabacum (Common tobacco)	377	10;6;6;6;6;3	2;0;0;0;0;1	1;0;0;0;0;0	6	10	2	1	7	9	8	8	4	4	2	2	2	2	1	1	1	1	1	1	0	0	34.7	4.8	2.1	41.728	377	6	10	2	1	7	9	8	8	4	4	2	2	2	2	1
A0A1S4AC19_TOBAC	Succinate dehydrogenase [ubiquinone] flavoprotein subunit, mitochondrial (EC 1.3.5.1)	LOC107795955	Nicotiana tabacum (Common tobacco)	629	10;9	10;9	10;9	2	10	10	10	6	5	5	8	5	5	6	5	5	8	5	5	6	5	5	8	5	5	18.9	18.9	18.9	69.224	629	2	10	10	10	6	5	5	8	5	5	6	5	5	8	5
A0A1S4D857_TOBAC	ATP-dependent zinc metalloprotease FTSH 6, chloroplastic-like	LOC107827004	Nicotiana tabacum (Common tobacco)	674	1;1	1;1	1;1	2	1	1	1	0	0	1	0	0	0	0	0	1	0	0	0	0	0	1	0	0	0	2.4	2.4	2.4	73.068	674	2	1	1	1	0	0	1	0	0	0	0	0	1	0	0
A0A1S4DKS1_TOBAC	UBP1-associated protein 2B-like	LOC107830830	Nicotiana tabacum (Common tobacco)	487	2;2	2;2	2;2	2	2	2	2	0	1	0	0	1	0	0	1	0	0	1	0	0	1	0	0	1	0	3.1	3.1	3.1	52.363	487	2	2	2	2	0	1	0	0	1	0	0	1	0	0	1
A0A1S4ACA6_TOBAC	protein argonaute 4-like	LOC107796081	Nicotiana tabacum (Common tobacco)	905	11;10	11;10	4;3	2	11	11	4	9	8	5	3	2	6	9	8	5	3	2	6	4	3	3	1	1	2	12.3	12.3	4.9	101.43	905	2	11	11	4	9	8	5	3	2	6	9	8	5	3	2
A0A1S4ACF7_TOBAC	cytochrome b561 and DOMON domain-containing protein At3g25290-like	LOC107796023	Nicotiana tabacum (Common tobacco)	242	3;1	3;1	3;1	2	3	3	3	3	2	3	2	2	3	3	2	3	2	2	3	3	2	3	2	2	3	14.9	14.9	14.9	25.62	242	2	3	3	3	3	2	3	2	2	3	3	2	3	2	2
A0A1S4CAD2_TOBAC	actin-53	LOC107816838	Nicotiana tabacum (Common tobacco)	377	6;6	1;1	1;1	2	6	1	1	6	5	5	3	3	4	1	0	0	0	0	0	1	0	0	0	0	0	19.4	4.8	4.8	41.96	377	2	6	1	1	6	5	5	3	3	4	1	0	0	0	0
A0A1S4ACQ9_TOBAC	phosphoglucan, water dikinase, chloroplastic-like	LOC107796167	Nicotiana tabacum (Common tobacco)	278	2;2	2;2	2;2	2	2	2	2	2	1	0	0	1	1	2	1	0	0	1	1	2	1	0	0	1	1	6.5	6.5	6.5	30.17	278	2	2	2	2	2	1	0	0	1	1	2	1	0	0	1
A0A1S4BAN6_TOBAC	arginine--tRNA ligase, chloroplastic/mitochondrial-like	LOC107806361	Nicotiana tabacum (Common tobacco)	590	5;5;5;3;3;2;2;2;2	5;5;5;3;3;2;2;2;2	5;5;5;3;3;2;2;2;2	9	5	5	5	1	1	4	2	0	1	1	1	4	2	0	1	1	1	4	2	0	1	10.2	10.2	10.2	66.734	590	9	5	5	5	1	1	4	2	0	1	1	1	4	2	0
A0A1S4AD85_TOBAC	protein argonaute 2-like	LOC107796327	Nicotiana tabacum (Common tobacco)	1043	2;2	2;2	2;2	2	2	2	2	1	0	1	0	0	0	1	0	1	0	0	0	1	0	1	0	0	0	2	2	2	116.12	1043	2	2	2	2	1	0	1	0	0	0	1	0	1	0	0
A0A1S4B6M0_TOBAC	PGR5-like protein 1B, chloroplastic	LOC107805035	Nicotiana tabacum (Common tobacco)	329	2;2	2;2	2;2	2	2	2	2	2	2	2	1	1	2	2	2	2	1	1	2	2	2	2	1	1	2	6.7	6.7	6.7	36.648	329	2	2	2	2	2	2	2	1	1	2	2	2	2	1	1
A0A1S4ADE2_TOBAC	4-hydroxy-3-methylbut-2-en-1-yl diphosphate synthase (Ferredoxin), chloroplastic	LOC107796388	Nicotiana tabacum (Common tobacco)	740	6;2;1;1	6;2;1;1	6;2;1;1	4	6	6	6	3	4	2	3	4	2	3	4	2	3	4	2	3	4	2	3	4	2	10.1	10.1	10.1	82.159	740	4	6	6	6	3	4	2	3	4	2	3	4	2	3	4
A0A1S4ADF0_TOBAC	kinesin-like protein KCA2	LOC107796397	Nicotiana tabacum (Common tobacco)	1299	7;5;2	7;5;2	7;5;2	3	7	7	7	3	3	5	1	0	0	3	3	5	1	0	0	3	3	5	1	0	0	6.3	6.3	6.3	144.08	1299	3	7	7	7	3	3	5	1	0	0	3	3	5	1	0
A0A1S4ADF8_TOBAC	3-hydroxy-3-methylglutaryl coenzyme A synthase (HMG-CoA synthase) (EC 2.3.3.10)	LOC107796407	Nicotiana tabacum (Common tobacco)	462	2	2	1	1	2	2	1	2	2	1	2	2	1	2	2	1	2	2	1	1	1	0	1	1	0	4.1	4.1	1.7	51.05	462	1	2	2	1	2	2	1	2	2	1	2	2	1	2	2
A0A1S4CS60_TOBAC	HEAT repeat-containing protein 5B-like isoform X4	LOC107821966	Nicotiana tabacum (Common tobacco)	1016	1;1;1;1;1	1;1;1;1;1	1;1;1;1;1	5	1	1	1	0	0	1	0	0	1	0	0	1	0	0	1	0	0	1	0	0	1	1.1	1.1	1.1	111.82	1016	5	1	1	1	0	0	1	0	0	1	0	0	1	0	0
A0A1S4CHT0_TOBAC	cysteine--tRNA ligase, chloroplastic/mitochondrial-like	LOC107818984	Nicotiana tabacum (Common tobacco)	318	1;1	1;1	1;1	2	1	1	1	0	0	1	0	0	0	0	0	1	0	0	0	0	0	1	0	0	0	3.8	3.8	3.8	35.736	318	2	1	1	1	0	0	1	0	0	0	0	0	1	0	0
A0A1S4ADU3_TOBAC	Protein disulfide-isomerase (EC 5.3.4.1)	LOC107796387	Nicotiana tabacum (Common tobacco)	587	4	4	3	1	4	4	3	2	3	1	2	1	0	2	3	1	2	1	0	2	2	1	2	1	0	6.6	6.6	4.9	65.265	587	1	4	4	3	2	3	1	2	1	0	2	3	1	2	1
A0A1S4ADW0_TOBAC	Plasma membrane ATPase (EC 3.6.3.6)	LOC107796542	Nicotiana tabacum (Common tobacco)	952	10;9;8;1;1;1;1	10;9;8;1;1;1;1	8;7;6;1;0;0;1	7	10	10	8	5	5	4	5	8	3	5	5	4	5	8	3	3	4	3	3	7	2	12.1	12.1	10.3	105.22	952	7	10	10	8	5	5	4	5	8	3	5	5	4	5	8
A0A1S4AE25_TOBAC	THO complex subunit 4A-like	LOC107796602	Nicotiana tabacum (Common tobacco)	247	1	1	1	1	1	1	1	0	0	0	0	0	1	0	0	0	0	0	1	0	0	0	0	0	1	3.6	3.6	3.6	26.842	247	1	1	1	1	0	0	0	0	0	1	0	0	0	0	0
A0A1S4AE85_TOBAC	heat shock 70 kDa protein	LOC107796657	Nicotiana tabacum (Common tobacco)	654	8	2	2	1	8	2	2	6	5	5	5	5	4	1	0	1	0	1	1	1	0	1	0	1	1	13.5	3.2	3.2	71.884	654	1	8	2	2	6	5	5	5	5	4	1	0	1	0	1
A0A1S4BZA3_TOBAC	threonine--tRNA ligase, mitochondrial 1-like	LOC107813470	Nicotiana tabacum (Common tobacco)	261	2;2;1;1	2;2;1;1	2;2;1;1	4	2	2	2	2	1	2	0	1	1	2	1	2	0	1	1	2	1	2	0	1	1	7.3	7.3	7.3	30.262	261	4	2	2	2	2	1	2	0	1	1	2	1	2	0	1
A0A1S4B8W2_TOBAC	diaminopimelate epimerase, chloroplastic-like	LOC107805769	Nicotiana tabacum (Common tobacco)	367	2;2;1;1	2;2;1;1	2;2;1;1	4	2	2	2	1	0	2	1	0	1	1	0	2	1	0	1	1	0	2	1	0	1	7.9	7.9	7.9	39.76	367	4	2	2	2	1	0	2	1	0	1	1	0	2	1	0
A0A1S4AEN4_TOBAC	protein SLOW GREEN 1, chloroplastic-like	LOC107796787	Nicotiana tabacum (Common tobacco)	351	3	3	2	1	3	3	2	1	0	1	2	0	1	1	0	1	2	0	1	1	0	1	1	0	0	9.7	9.7	7.7	40.236	351	1	3	3	2	1	0	1	2	0	1	1	0	1	2	0
A0A1S4DH57_TOBAC	alcohol dehydrogenase-like 7	LOC107829745	Nicotiana tabacum (Common tobacco)	390	3;3	3;3	3;3	2	3	3	3	1	0	1	1	1	3	1	0	1	1	1	3	1	0	1	1	1	3	9.5	9.5	9.5	42.507	390	2	3	3	3	1	0	1	1	1	3	1	0	1	1	1
A0A1S4C9B0_TOBAC	BURP domain protein RD22-like	LOC107816355	Nicotiana tabacum (Common tobacco)	388	1;1;1	1;1;1	1;1;1	3	1	1	1	0	0	0	1	1	1	0	0	0	1	1	1	0	0	0	1	1	1	4.1	4.1	4.1	41.35	388	3	1	1	1	0	0	0	1	1	1	0	0	0	1	1
A0A1S4AET6_TOBAC	Proteasome subunit alpha type (EC 3.4.25.1)	LOC107796873 LOC107793517	Nicotiana tabacum (Common tobacco)	235	7;6;4	7;6;4	7;6;4	3	7	7	7	4	3	3	4	6	3	4	3	3	4	6	3	4	3	3	4	6	3	33.6	33.6	33.6	25.645	235	3	7	7	7	4	3	3	4	6	3	4	3	3	4	6
A0A1S4AEZ3_TOBAC	eukaryotic translation initiation factor 5B-like	LOC107796952	Nicotiana tabacum (Common tobacco)	1379	2;1	2;1	2;1	2	2	2	2	1	0	1	0	0	0	1	0	1	0	0	0	1	0	1	0	0	0	1.4	1.4	1.4	152.42	1379	2	2	2	2	1	0	1	0	0	0	1	0	1	0	0
A0A1S4AF69_TOBAC	Ribokinase (RK) (EC 2.7.1.15)	LOC107796802	Nicotiana tabacum (Common tobacco)	394	1	1	1	1	1	1	1	0	0	0	0	1	0	0	0	0	0	1	0	0	0	0	0	1	0	2.3	2.3	2.3	42.496	394	1	1	1	1	0	0	0	0	1	0	0	0	0	0	1
A0A1S4AF86_TOBAC	aldehyde dehydrogenase family 7 member B4-like	LOC107796971	Nicotiana tabacum (Common tobacco)	508	8;7;5	8;7;5	8;7;5	3	8	8	8	4	7	6	4	7	6	4	7	6	4	7	6	4	7	6	4	7	6	16.5	16.5	16.5	54.596	508	3	8	8	8	4	7	6	4	7	6	4	7	6	4	7
A0A1S4AF89_TOBAC	peptide methionine sulfoxide reductase B1, chloroplastic-like	LOC107796819	Nicotiana tabacum (Common tobacco)	198	1	1	1	1	1	1	1	0	0	0	0	1	0	0	0	0	0	1	0	0	0	0	0	1	0	5.6	5.6	5.6	21.762	198	1	1	1	1	0	0	0	0	1	0	0	0	0	0	1
A0A1S4AF99_TOBAC	rubisco accumulation factor 2, chloroplastic-like	LOC107797026	Nicotiana tabacum (Common tobacco)	451	6	6	2	1	6	6	2	4	3	2	2	3	4	4	3	2	2	3	4	2	1	1	0	1	1	12.2	12.2	4.7	50.194	451	1	6	6	2	4	3	2	2	3	4	4	3	2	2	3
A0A1S4DIX1_TOBAC	uncharacterized WD repeat-containing protein C17D11.16-like	LOC107830338	Nicotiana tabacum (Common tobacco)	494	1;1	1;1	1;1	2	1	1	1	0	0	0	0	0	1	0	0	0	0	0	1	0	0	0	0	0	1	2	2	2	53.944	494	2	1	1	1	0	0	0	0	0	1	0	0	0	0	0
A0A1S4AFG1_TOBAC	Tubulin alpha chain	LOC107797065	Nicotiana tabacum (Common tobacco)	450	12;12;12;11;7;7	12;12;12;11;7;7	5;5;5;4;2;2	6	12	12	5	9	9	8	10	9	9	9	9	8	10	9	9	2	3	3	5	3	3	34.2	34.2	15.1	49.772	450	6	12	12	5	9	9	8	10	9	9	9	9	8	10	9
A0A1S4AFK0_TOBAC	Thiamine thiazole synthase, chloroplastic (Thiazole biosynthetic enzyme)	LOC107797059 THI1	Nicotiana tabacum (Common tobacco)	358	4;4;3	4;4;3	4;4;3	3	4	4	4	2	1	1	2	3	1	2	1	1	2	3	1	2	1	1	2	3	1	15.4	15.4	15.4	37.972	358	3	4	4	4	2	1	1	2	3	1	2	1	1	2	3
A0A1S4DD92_TOBAC	glucan endo-1,3-beta-glucosidase 8-like	LOC107828579	Nicotiana tabacum (Common tobacco)	474	1;1	1;1	1;1	2	1	1	1	0	0	0	0	1	0	0	0	0	0	1	0	0	0	0	0	1	0	1.9	1.9	1.9	52.037	474	2	1	1	1	0	0	0	0	1	0	0	0	0	0	1
A0A1S4AFM6_TOBAC	Chlorophyll a-b binding protein, chloroplastic	LOC107796964	Nicotiana tabacum (Common tobacco)	269	1;1;1	1;1;1	1;1;1	3	1	1	1	1	1	1	0	1	0	1	1	1	0	1	0	1	1	1	0	1	0	4.1	4.1	4.1	28.744	269	3	1	1	1	1	1	1	0	1	0	1	1	1	0	1
A0A1S4CLW9_TOBAC	chaperone protein dnaJ A6, chloroplastic-like	LOC107820445	Nicotiana tabacum (Common tobacco)	444	4;4;1;1	4;4;1;1	4;4;1;1	4	4	4	4	1	2	3	1	4	1	1	2	3	1	4	1	1	2	3	1	4	1	10.4	10.4	10.4	47.84	444	4	4	4	4	1	2	3	1	4	1	1	2	3	1	4
A0A1S4DGM9_TOBAC	Peptidylprolyl isomerase (EC 5.2.1.8)	LOC107829571	Nicotiana tabacum (Common tobacco)	136	2;2;2;2	2;2;2;2	2;2;2;2	4	2	2	2	2	2	2	1	1	1	2	2	2	1	1	1	2	2	2	1	1	1	14.7	14.7	14.7	15.187	136	4	2	2	2	2	2	2	1	1	1	2	2	2	1	1
A0A1S4AGN9_TOBAC	aldehyde dehydrogenase family 2 member B4, mitochondrial-like isoform X2	LOC107797234	Nicotiana tabacum (Common tobacco)	535	11;11;3;3;1	11;11;3;3;1	1;1;0;0;0	5	11	11	1	9	8	8	9	6	8	9	8	8	9	6	8	1	0	0	1	0	0	21.7	21.7	1.5	58.373	535	5	11	11	1	9	8	8	9	6	8	9	8	8	9	6
A0A1S4AGC9_TOBAC	transketolase, chloroplastic	LOC107797391	Nicotiana tabacum (Common tobacco)	743	14;1;1;1	5;1;0;0	5;1;0;0	4	14	5	5	10	9	10	6	8	5	2	2	3	1	2	1	2	2	3	1	2	1	23.4	10.5	10.5	80.097	743	4	14	5	5	10	9	10	6	8	5	2	2	3	1	2
A0A1S4AGN4_TOBAC	GDP-mannose 3,5-epimerase 1-like	LOC107797479	Nicotiana tabacum (Common tobacco)	376	16	1	1	1	16	1	1	11	11	10	9	7	7	1	1	0	0	0	0	1	1	0	0	0	0	47.3	3.7	3.7	42.575	376	1	16	1	1	11	11	10	9	7	7	1	1	0	0	0
A0A1S4AGN7_TOBAC	probable 3-hydroxyisobutyrate dehydrogenase-like 1, mitochondrial	LOC107797409	Nicotiana tabacum (Common tobacco)	351	4;3	4;3	4;3	2	4	4	4	1	1	1	2	0	2	1	1	1	2	0	2	1	1	1	2	0	2	11.7	11.7	11.7	37.267	351	2	4	4	4	1	1	1	2	0	2	1	1	1	2	0
A0A1S4B341_TOBAC	cell division protein FtsY homolog, chloroplastic-like	LOC107804044	Nicotiana tabacum (Common tobacco)	371	3;3	3;3	3;3	2	3	3	3	2	2	1	0	2	0	2	2	1	0	2	0	2	2	1	0	2	0	7.8	7.8	7.8	40.113	371	2	3	3	3	2	2	1	0	2	0	2	2	1	0	2
A0A1S4CC28_TOBAC	Dihydrolipoamide acetyltransferase component of pyruvate dehydrogenase complex (EC 2.3.1.-)	LOC107817385	Nicotiana tabacum (Common tobacco)	476	2;2	1;1	1;1	2	2	1	1	0	1	0	2	1	0	0	0	0	1	1	0	0	0	0	1	1	0	5.7	2.5	2.5	49.554	476	2	2	1	1	0	1	0	2	1	0	0	0	0	1	1
A0A1S4AGW0_TOBAC	malate dehydrogenase, glyoxysomal	LOC107797501	Nicotiana tabacum (Common tobacco)	357	7;6;6;5	7;6;6;5	6;5;5;4	4	7	7	6	3	3	3	5	5	3	3	3	3	5	5	3	2	2	2	4	4	2	23.8	23.8	19.9	37.598	357	4	7	7	6	3	3	3	5	5	3	3	3	3	5	5
A0A1S4BFR8_TOBAC	probable esterase KAI2	LOC107807755	Nicotiana tabacum (Common tobacco)	273	2;2	2;2	2;2	2	2	2	2	0	0	1	0	1	0	0	0	1	0	1	0	0	0	1	0	1	0	9.2	9.2	9.2	30.31	273	2	2	2	2	0	0	1	0	1	0	0	0	1	0	1
A0A1S4AH78_TOBAC	Zeaxanthin epoxidase, chloroplastic (EC 1.14.15.21)	LOC107797654	Nicotiana tabacum (Common tobacco)	664	9;6	2;1	2;1	2	9	2	2	4	5	6	1	3	3	1	1	2	0	0	0	1	1	2	0	0	0	16.1	3.9	3.9	72.689	664	2	9	2	2	4	5	6	1	3	3	1	1	2	0	0
A0A1S4AHG8_TOBAC	chaperonin 60 subunit beta 2, chloroplastic-like	LOC107797700	Nicotiana tabacum (Common tobacco)	599	19;17;1	19;17;1	14;12;0	3	19	19	14	12	9	12	9	11	14	12	9	12	9	11	14	9	7	9	8	10	10	32.1	32.1	24.5	63.205	599	3	19	19	14	12	9	12	9	11	14	12	9	12	9	11
A0A1S4BRD0_TOBAC	5-methyltetrahydropteroyltriglutamate-- homocysteine methyltransferase-like	LOC107811094	Nicotiana tabacum (Common tobacco)	765	15;15	1;1	1;1	2	15	1	1	13	11	14	13	12	11	1	1	1	1	1	0	1	1	1	1	1	0	19.2	2	2	84.678	765	2	15	1	1	13	11	14	13	12	11	1	1	1	1	1
A0A1S4C2M4_TOBAC	nuclear pore complex protein GP210-like	LOC107814409	Nicotiana tabacum (Common tobacco)	1944	1;1	1;1	1;1	2	1	1	1	1	0	0	0	0	0	1	0	0	0	0	0	1	0	0	0	0	0	0.5	0.5	0.5	213.04	1944	2	1	1	1	1	0	0	0	0	0	1	0	0	0	0
Q5XMB7_TOBAC	Peroxisomal acetoacetyl-coenzyme A thiolase (acetyl-CoA acetyltransferase, cytosolic 1-like)	AACT2 LOC107809709	Nicotiana tabacum (Common tobacco)	414	3;3	2;2	2;2	2	3	2	2	1	3	2	2	2	2	0	2	1	1	1	1	0	2	1	1	1	1	9.9	7.7	7.7	42.967	414	2	3	2	2	1	3	2	2	2	2	0	2	1	1	1
A0A1S4AJ51_TOBAC	30S ribosomal protein 2, chloroplastic-like	LOC107798186	Nicotiana tabacum (Common tobacco)	243	2;2	2;2	2;2	2	2	2	2	2	1	1	1	0	1	2	1	1	1	0	1	2	1	1	1	0	1	7.4	7.4	7.4	26.524	243	2	2	2	2	2	1	1	1	0	1	2	1	1	1	0
A0A1S4CSA5_TOBAC	ATP synthase delta chain, chloroplastic-like	LOC107821979	Nicotiana tabacum (Common tobacco)	248	3;3	3;3	3;3	2	3	3	3	2	1	2	0	0	0	2	1	2	0	0	0	2	1	2	0	0	0	14.5	14.5	14.5	26.792	248	2	3	3	3	2	1	2	0	0	0	2	1	2	0	0
A0A1S4D2B7_TOBAC	Pyruvate dehydrogenase E1 component subunit alpha (EC 1.2.4.1)	LOC107825096	Nicotiana tabacum (Common tobacco)	438	2;2	2;2	1;1	2	2	2	1	1	1	0	1	2	0	1	1	0	1	2	0	0	0	0	0	1	0	6.8	6.8	2.7	48.757	438	2	2	2	1	1	1	0	1	2	0	1	1	0	1	2
A0A1S4AI34_TOBAC	protein PLASTID MOVEMENT IMPAIRED 1-like	LOC107797858	Nicotiana tabacum (Common tobacco)	930	2;1	2;1	2;1	2	2	2	2	1	0	0	1	0	0	1	0	0	1	0	0	1	0	0	1	0	0	2.4	2.4	2.4	103.4	930	2	2	2	2	1	0	0	1	0	0	1	0	0	1	0
A0A1S4AI50_TOBAC	mitochondrial-processing peptidase subunit alpha-like	LOC107797883	Nicotiana tabacum (Common tobacco)	504	11;10	11;10	7;6	2	11	11	7	7	7	9	10	6	8	7	7	9	10	6	8	5	3	6	6	3	4	26	26	16.5	54.741	504	2	11	11	7	7	7	9	10	6	8	7	7	9	10	6
A0A1S4CCS6_TOBAC	Probable bifunctional methylthioribulose-1-phosphate dehydratase/enolase-phosphatase E1 [Includes: Enolase-phosphatase E1 (EC 3.1.3.77) (2,3-diketo-5-methylthio-1-phosphopentane phosphatase); Methylthioribulose-1-phosphate dehydratase (MTRu-1-P dehydratase) (EC 4.2.1.109)]	LOC107817457	Nicotiana tabacum (Common tobacco)	469	4;4;4;3	4;4;4;3	3;3;3;2	4	4	4	3	2	2	2	2	1	2	2	2	2	2	1	2	1	1	1	1	0	1	10.7	10.7	8.7	51.668	469	4	4	4	3	2	2	2	2	1	2	2	2	2	2	1
A0A1S4AQK8_TOBAC	uncharacterized protein LOC107800214	LOC107800214	Nicotiana tabacum (Common tobacco)	634	1;1	1;1	1;1	2	1	1	1	0	0	0	1	1	0	0	0	0	1	1	0	0	0	0	1	1	0	1.6	1.6	1.6	72.115	634	2	1	1	1	0	0	0	1	1	0	0	0	0	1	1
A0A1S4BUI0_TOBAC	beta-glucosidase 44-like	LOC107811992	Nicotiana tabacum (Common tobacco)	515	9;9;8;2;2;1;1;1;1;1;1;1;1;1;1;1;1;1;1;1;1;1;1;1;1;1;1;1;1	9;9;8;2;2;1;1;1;1;1;1;1;1;1;1;1;1;1;1;1;1;1;1;1;1;1;1;1;1	9;9;8;2;2;1;1;1;1;1;1;1;1;1;1;1;1;1;1;1;1;1;1;1;1;1;1;1;1	29	9	9	9	8	6	8	3	3	1	8	6	8	3	3	1	8	6	8	3	3	1	19	19	19	59.354	515	29	9	9	9	8	6	8	3	3	1	8	6	8	3	3
A0A1S4B5J1_TOBAC	LOW QUALITY PROTEIN: oligouridylate-binding protein 1-like	LOC107804656	Nicotiana tabacum (Common tobacco)	406	2;2;1;1	2;2;1;1	1;1;0;0	4	2	2	1	2	2	1	2	2	1	2	2	1	2	2	1	1	1	0	1	1	0	5.4	5.4	3.4	44.102	406	4	2	2	1	2	2	1	2	2	1	2	2	1	2	2
A0A1S4AIH6_TOBAC	phosphoglucomutase, cytoplasmic-like	LOC107798006	Nicotiana tabacum (Common tobacco)	456	10	4	3	1	10	4	3	7	4	6	4	5	6	3	2	1	2	3	3	2	1	1	1	2	2	26.1	10.3	7.7	49.868	456	1	10	4	3	7	4	6	4	5	6	3	2	1	2	3
A0A1S4B594_TOBAC	uncharacterized protein LOC107804697	LOC107804697	Nicotiana tabacum (Common tobacco)	162	1;1	1;1	1;1	2	1	1	1	0	1	0	1	1	1	0	1	0	1	1	1	0	1	0	1	1	1	6.8	6.8	6.8	17.445	162	2	1	1	1	0	1	0	1	1	1	0	1	0	1	1
Q9AT17_TOBAC	Glutamate decarboxylase (EC 4.1.1.15)		Nicotiana tabacum (Common tobacco)	496	9;9;9;9;9;8;7;6;3;2;1;1;1	9;9;9;9;9;8;7;6;3;2;1;1;1	7;7;7;7;7;6;6;4;2;1;1;1;1	13	9	9	7	6	5	8	9	5	5	6	5	8	9	5	5	5	3	6	7	4	3	21.8	21.8	16.7	55.874	496	13	9	9	7	6	5	8	9	5	5	6	5	8	9	5
A0A1S4AIU1_TOBAC	probable lactoylglutathione lyase, chloroplastic isoform X2	LOC107798087	Nicotiana tabacum (Common tobacco)	361	5;5;2	5;5;2	2;2;2	3	5	5	2	4	3	2	3	4	3	4	3	2	3	4	3	2	1	1	1	1	1	14.1	14.1	6.1	40.137	361	3	5	5	2	4	3	2	3	4	3	4	3	2	3	4
A0A1S4D3S7_TOBAC	Ferredoxin--NADP reductase (EC 1.18.1.2)	LOC107825625	Nicotiana tabacum (Common tobacco)	375	7;7	7;7	7;7	2	7	7	7	1	1	1	1	3	6	1	1	1	1	3	6	1	1	1	1	3	6	19.2	19.2	19.2	41.932	375	2	7	7	7	1	1	1	1	3	6	1	1	1	1	3
A0A1S4AIZ0_TOBAC	Phosphoglycerate kinase (EC 2.7.2.3)	LOC107798205	Nicotiana tabacum (Common tobacco)	481	21	21	0	1	21	21	0	18	17	19	16	17	15	18	17	19	16	17	15	0	0	0	0	0	0	54.3	54.3	0	50.02	481	1	21	21	0	18	17	19	16	17	15	18	17	19	16	17
A0A1S4AJ36_TOBAC	Phosphoglycerate kinase (EC 2.7.2.3)	LOC107798205	Nicotiana tabacum (Common tobacco)	481	21	1	1	1	21	1	1	18	17	19	16	17	15	1	1	1	1	1	1	1	1	1	1	1	1	54.3	3.5	3.5	50.05	481	1	21	1	1	18	17	19	16	17	15	1	1	1	1	1
A0A1S4AJC1_TOBAC	universal stress protein MT2085-like	LOC107798288	Nicotiana tabacum (Common tobacco)	256	5;4;1	5;4;1	2;1;0	3	5	5	2	4	4	5	0	2	2	4	4	5	0	2	2	1	1	2	0	1	0	20.3	20.3	9.4	28.022	256	3	5	5	2	4	4	5	0	2	2	4	4	5	0	2
A0A1S4D9H0_TOBAC	alpha-aminoadipic semialdehyde synthase-like isoform X2	LOC107827281	Nicotiana tabacum (Common tobacco)	963	2;2;2	2;2;2	2;2;2	3	2	2	2	1	1	1	0	0	0	1	1	1	0	0	0	1	1	1	0	0	0	1.9	1.9	1.9	105.51	963	3	2	2	2	1	1	1	0	0	0	1	1	1	0	0
A0A1S4ALB2_TOBAC	gibberellin receptor GID1B-like isoform X2	LOC107798874	Nicotiana tabacum (Common tobacco)	344	1;1;1;1;1	1;1;1;1;1	1;1;1;1;1	5	1	1	1	0	1	0	0	0	0	0	1	0	0	0	0	0	1	0	0	0	0	2.3	2.3	2.3	38.993	344	5	1	1	1	0	1	0	0	0	0	0	1	0	0	0
A0A1S4AJI1_TOBAC	probable Xaa-Pro aminopeptidase P	LOC107798126	Nicotiana tabacum (Common tobacco)	656	7;1;1;1;1	7;1;1;1;1	2;0;0;0;0	5	7	7	2	3	3	3	4	3	3	3	3	3	4	3	3	1	0	2	1	1	1	12.7	12.7	3.4	72.857	656	5	7	7	2	3	3	3	4	3	3	3	3	3	4	3
A0A1S4AJR8_TOBAC	eIF-2-alpha kinase activator GCN1 isoform X2	LOC107798395	Nicotiana tabacum (Common tobacco)	2629	2;2;1;1;1	2;2;1;1;1	2;2;1;1;1	5	2	2	2	0	0	1	0	0	1	0	0	1	0	0	1	0	0	1	0	0	1	0.8	0.8	0.8	286.48	2629	5	2	2	2	0	0	1	0	0	1	0	0	1	0	0
A0A1S4BU75_TOBAC	4-alpha-glucanotransferase DPE2-like isoform X4	LOC107811953	Nicotiana tabacum (Common tobacco)	459	1;1;1;1;1	1;1;1;1;1	1;1;1;1;1	5	1	1	1	0	0	0	1	0	0	0	0	0	1	0	0	0	0	0	1	0	0	2	2	2	54.106	459	5	1	1	1	0	0	0	1	0	0	0	0	0	1	0
A0A1S4AJS7_TOBAC	uncharacterized protein LOC107798218	LOC107798218	Nicotiana tabacum (Common tobacco)	606	4;3	4;3	4;3	2	4	4	4	1	2	2	0	1	0	1	2	2	0	1	0	1	2	2	0	1	0	6.8	6.8	6.8	67.049	606	2	4	4	4	1	2	2	0	1	0	1	2	2	0	1
A0A1S4DRH3_TOBAC	serine/threonine-protein kinase STY46-like	LOC107832665	Nicotiana tabacum (Common tobacco)	437	2;2	2;2	2;2	2	2	2	2	1	1	0	1	0	0	1	1	0	1	0	0	1	1	0	1	0	0	5	5	5	49.142	437	2	2	2	2	1	1	0	1	0	0	1	1	0	1	0
A0A1S4D5F8_TOBAC	Proteasome subunit beta type (EC 3.4.25.1)	LOC107826209	Nicotiana tabacum (Common tobacco)	273	4;4;3	4;4;3	1;1;0	3	4	4	1	2	2	1	2	2	1	2	2	1	2	2	1	0	0	0	1	1	0	16.8	16.8	3.7	29.395	273	3	4	4	1	2	2	1	2	2	1	2	2	1	2	2
A0A1S4DRF9_TOBAC	transmembrane emp24 domain-containing protein p24delta9-like	LOC107832666	Nicotiana tabacum (Common tobacco)	214	1;1	1;1	1;1	2	1	1	1	1	1	0	0	0	0	1	1	0	0	0	0	1	1	0	0	0	0	7.9	7.9	7.9	24.561	214	2	1	1	1	1	1	0	0	0	0	1	1	0	0	0
A0A1S4C373_TOBAC	Pyruvate dehydrogenase E1 component subunit alpha (EC 1.2.4.1)	LOC107814677	Nicotiana tabacum (Common tobacco)	392	8;8	8;8	3;3	2	8	8	3	5	5	5	7	5	3	5	5	5	7	5	3	2	1	1	3	2	2	20.2	20.2	6.6	43.175	392	2	8	8	3	5	5	5	7	5	3	5	5	5	7	5
A0A1S4AK38_TOBAC	3-hydroxy-3-methylglutaryl coenzyme A synthase (HMG-CoA synthase) (EC 2.3.3.10)	LOC107798568	Nicotiana tabacum (Common tobacco)	423	1;1	1;1	1;1	2	1	1	1	0	1	0	0	1	0	0	1	0	0	1	0	0	1	0	0	1	0	2.6	2.6	2.6	47.171	423	2	1	1	1	0	1	0	0	1	0	0	1	0	0	1
A0A1S4AK52_TOBAC	28 kDa ribonucleoprotein, chloroplastic-like	LOC107798585	Nicotiana tabacum (Common tobacco)	293	4;3	4;3	4;3	2	4	4	4	2	1	0	1	1	2	2	1	0	1	1	2	2	1	0	1	1	2	16.4	16.4	16.4	32.518	293	2	4	4	4	2	1	0	1	1	2	2	1	0	1	1
A0A1S4DHX9_TOBAC	Profilin	LOC107829930	Nicotiana tabacum (Common tobacco)	131	2;2;1;1;1;1;1	2;2;1;1;1;1;1	2;2;1;1;1;1;1	7	2	2	2	2	2	2	2	2	2	2	2	2	2	2	2	2	2	2	2	2	2	17.6	17.6	17.6	14.198	131	7	2	2	2	2	2	2	2	2	2	2	2	2	2	2
A0A1S4AK62_TOBAC	ribulose bisphosphate carboxylase/oxygenase activase 2, chloroplastic	LOC107798594	Nicotiana tabacum (Common tobacco)	439	19	2	1	1	19	2	1	15	16	16	14	16	17	1	2	1	1	1	1	0	1	0	0	0	0	47.8	8	4.6	48.312	439	1	19	2	1	15	16	16	14	16	17	1	2	1	1	1
A0A1S4AK99_TOBAC	protein LOW PSII ACCUMULATION 3, chloroplastic-like	LOC107798621	Nicotiana tabacum (Common tobacco)	378	2;2	2;2	2;2	2	2	2	2	0	0	0	1	0	1	0	0	0	1	0	1	0	0	0	1	0	1	5	5	5	42.413	378	2	2	2	2	0	0	0	1	0	1	0	0	0	1	0
A0A1S4AKG1_TOBAC	UDP-sulfoquinovose synthase, chloroplastic-like	LOC107798632	Nicotiana tabacum (Common tobacco)	481	7;6	7;6	7;6	2	7	7	7	4	3	0	5	2	2	4	3	0	5	2	2	4	3	0	5	2	2	19.5	19.5	19.5	53.459	481	2	7	7	7	4	3	0	5	2	2	4	3	0	5	2
A0A1S4AKG4_TOBAC	NAD(P)H:quinone oxidoreductase	LOC107798682	Nicotiana tabacum (Common tobacco)	200	3;2	3;2	2;2	2	3	3	2	0	0	0	3	1	0	0	0	0	3	1	0	0	0	0	2	1	0	19	19	14.5	21.982	200	2	3	3	2	0	0	0	3	1	0	0	0	0	3	1
A0A1S4AKK6_TOBAC	Chlorophyll a-b binding protein, chloroplastic	LOC107798677	Nicotiana tabacum (Common tobacco)	285	6	1	1	1	6	1	1	6	5	6	3	3	4	1	1	1	1	0	1	1	1	1	1	0	1	29.8	4.6	4.6	31.123	285	1	6	1	1	6	5	6	3	3	4	1	1	1	1	0
A0A1S4AKT9_TOBAC	ERBB-3 BINDING PROTEIN 1-like	LOC107798540	Nicotiana tabacum (Common tobacco)	387	8	8	0	1	8	8	0	7	4	4	6	6	4	7	4	4	6	6	4	0	0	0	0	0	0	21.2	21.2	0	42.792	387	1	8	8	0	7	4	4	6	6	4	7	4	4	6	6
A0A1S4BC25_TOBAC	probable tocopherol cyclase, chloroplastic	LOC107806714	Nicotiana tabacum (Common tobacco)	513	1;1	1;1	1;1	2	1	1	1	1	0	0	0	0	0	1	0	0	0	0	0	1	0	0	0	0	0	1.6	1.6	1.6	57.405	513	2	1	1	1	1	0	0	0	0	0	1	0	0	0	0
A0A1S4AKV7_TOBAC	ferredoxin--nitrite reductase, chloroplastic-like isoform X2	LOC107798816	Nicotiana tabacum (Common tobacco)	588	12;12;4;2	12;12;4;2	8;8;1;2	4	12	12	8	7	8	8	8	7	7	7	8	8	8	7	7	6	6	5	6	4	4	24.3	24.3	17.2	65.756	588	4	12	12	8	7	8	8	8	7	7	7	8	8	8	7
A0A1S4AKW3_TOBAC	ribulose bisphosphate carboxylase/oxygenase activase 2, chloroplastic-like	LOC107798764	Nicotiana tabacum (Common tobacco)	439	20	20	1	1	20	20	1	16	16	18	15	17	18	16	16	18	15	17	18	0	0	1	1	1	1	50.3	50.3	2.5	48.312	439	1	20	20	1	16	16	18	15	17	18	16	16	18	15	17
A0A1S4AL11_TOBAC	basic form of pathogenesis-related protein 1-like	LOC107798618	Nicotiana tabacum (Common tobacco)	179	3	3	2	1	3	3	2	1	2	2	3	3	2	1	2	2	3	3	2	0	1	1	2	2	1	19	19	12.8	19.963	179	1	3	3	2	1	2	2	3	3	2	1	2	2	3	3
A0A1S4BNE6_TOBAC	protein pleiotropic regulatory locus 1-like	LOC107810185	Nicotiana tabacum (Common tobacco)	483	2;2	2;2	2;2	2	2	2	2	1	1	1	0	0	0	1	1	1	0	0	0	1	1	1	0	0	0	4.3	4.3	4.3	53.569	483	2	2	2	2	1	1	1	0	0	0	1	1	1	0	0
A0A1S4AL63_TOBAC	tripeptidyl-peptidase 2-like	LOC107798947	Nicotiana tabacum (Common tobacco)	1354	10;4	10;4	2;1	2	10	10	2	8	6	4	3	3	2	8	6	4	3	3	2	2	1	2	0	1	1	8.3	8.3	1.6	149.53	1354	2	10	10	2	8	6	4	3	3	2	8	6	4	3	3
A0A1S4DDE9_TOBAC	zinc finger CCCH domain-containing protein 14-like	LOC107828626	Nicotiana tabacum (Common tobacco)	293	1;1	1;1	1;1	2	1	1	1	1	1	0	0	0	0	1	1	0	0	0	0	1	1	0	0	0	0	4.8	4.8	4.8	30.725	293	2	1	1	1	1	1	0	0	0	0	1	1	0	0	0
A0A1S4ALC0_TOBAC	peroxisomal fatty acid beta-oxidation multifunctional protein AIM1-like	LOC107798726	Nicotiana tabacum (Common tobacco)	710	4;3	4;3	4;3	2	4	4	4	1	2	3	1	1	1	1	2	3	1	1	1	1	2	3	1	1	1	4.9	4.9	4.9	76.923	710	2	4	4	4	1	2	3	1	1	1	1	2	3	1	1
A0A1S4ALC8_TOBAC	glycine--tRNA ligase, mitochondrial 1-like	LOC107798994	Nicotiana tabacum (Common tobacco)	728	9;7	9;7	7;5	2	9	9	7	3	2	7	5	5	3	3	2	7	5	5	3	2	1	5	4	4	2	13.6	13.6	10.7	81.259	728	2	9	9	7	3	2	7	5	5	3	3	2	7	5	5
A0A1S4CAD9_TOBAC	Glycosyltransferase (EC 2.4.1.-)	LOC107816870	Nicotiana tabacum (Common tobacco)	482	1;1	1;1	1;1	2	1	1	1	0	0	1	0	0	1	0	0	1	0	0	1	0	0	1	0	0	1	2.1	2.1	2.1	53.936	482	2	1	1	1	0	0	1	0	0	1	0	0	1	0	0
A0A1S4ALM3_TOBAC	ubiquitin-40S ribosomal protein S27a-like	LOC107799069	Nicotiana tabacum (Common tobacco)	156	3;2;2;2;2;1;1;1;1;1;1;1;1;1;1;1;1;1;1;1;1;1;1;1;1;1;1;1;1;1;1;1;1;1;1;1;1;1	3;2;2;2;2;1;1;1;1;1;1;1;1;1;1;1;1;1;1;1;1;1;1;1;1;1;1;1;1;1;1;1;1;1;1;1;1;1	2;1;1;1;1;0;0;0;0;0;0;0;0;0;0;0;0;0;0;0;0;0;0;0;0;0;0;0;0;0;0;0;0;0;0;0;0;0	38	3	3	2	3	2	1	3	3	3	3	2	1	3	3	3	2	1	0	2	2	2	16.7	16.7	10.9	17.819	156	38	3	3	2	3	2	1	3	3	3	3	2	1	3	3
A0A1S4ALQ5_TOBAC	Pyruvate dehydrogenase E1 component subunit alpha (EC 1.2.4.1)	LOC107799031	Nicotiana tabacum (Common tobacco)	388	7;6	2;2	2;2	2	7	2	2	5	5	5	6	5	2	2	1	1	2	2	1	2	1	1	2	2	1	20.4	6.7	6.7	42.898	388	2	7	2	2	5	5	5	6	5	2	2	1	1	2	2
A0A1S4ALW6_TOBAC	calvin cycle protein CP12-1, chloroplastic-like	LOC107799104	Nicotiana tabacum (Common tobacco)	132	2;1;1	1;1;1	1;1;1	3	2	1	1	1	2	2	1	1	0	1	1	1	1	1	0	1	1	1	1	1	0	15.9	7.6	7.6	14.258	132	3	2	1	1	1	2	2	1	1	0	1	1	1	1	1
A0A1U7WWG3_NICSY	60S ribosomal protein L7-4	LOC104231621	Nicotiana sylvestris (Wood tobacco) (South American tobacco)	240	6;6;6;4;4;4;4;1;1;1;1;1;1;1;1	1;1;1;1;1;1;1;0;0;0;0;0;0;0;0	1;1;1;1;1;1;1;0;0;0;0;0;0;0;0	15	6	1	1	4	5	5	5	5	5	1	1	0	0	1	1	1	1	0	0	1	1	28.3	6.2	6.2	27.989	240	15	6	1	1	4	5	5	5	5	5	1	1	0	0	1
A0A1S4C879_TOBAC	40S ribosomal protein S23	LOC107816169 LOC107812875 LOC107813833 LOC107816928 LOC107831185	Nicotiana tabacum (Common tobacco)	142	1;1	1;1	1;1	2	1	1	1	1	1	0	1	1	1	1	1	0	1	1	1	1	1	0	1	1	1	7.7	7.7	7.7	15.734	142	2	1	1	1	1	1	0	1	1	1	1	1	0	1	1
A0A1S4AYT8_TOBAC	membrane protein of ER body-like protein isoform X2	LOC107802658	Nicotiana tabacum (Common tobacco)	1088	1;1;1;1	1;1;1;1	1;1;1;1	4	1	1	1	0	1	0	0	0	0	0	1	0	0	0	0	0	1	0	0	0	0	0.8	0.8	0.8	119.31	1088	4	1	1	1	0	1	0	0	0	0	0	1	0	0	0
A0A1S4AM77_TOBAC	ycf54-like protein	LOC107799177	Nicotiana tabacum (Common tobacco)	212	2;2;2;2	2;2;2;2	2;2;2;2	4	2	2	2	1	0	1	0	2	1	1	0	1	0	2	1	1	0	1	0	2	1	9	9	9	24.195	212	4	2	2	2	1	0	1	0	2	1	1	0	1	0	2
A0A1S4AMD6_TOBAC	plant UBX domain-containing protein 8-like isoform X4	LOC107799306	Nicotiana tabacum (Common tobacco)	538	2;2;2;2;2;2	2;2;2;2;2;2	2;2;2;2;2;2	6	2	2	2	0	0	0	1	2	0	0	0	0	1	2	0	0	0	0	1	2	0	5	5	5	60.007	538	6	2	2	2	0	0	0	1	2	0	0	0	0	1	2
A0A1S4BB05_TOBAC	fasciclin-like arabinogalactan protein 8	LOC107806416	Nicotiana tabacum (Common tobacco)	251	1;1	1;1	1;1	2	1	1	1	0	1	1	0	0	0	0	1	1	0	0	0	0	1	1	0	0	0	5.2	5.2	5.2	26.917	251	2	1	1	1	0	1	1	0	0	0	0	1	1	0	0
A0A1S4AYU2_TOBAC	transmembrane protein 120 homolog	LOC107802660	Nicotiana tabacum (Common tobacco)	362	1;1	1;1	1;1	2	1	1	1	0	1	0	1	0	1	0	1	0	1	0	1	0	1	0	1	0	1	3.3	3.3	3.3	40.875	362	2	1	1	1	0	1	0	1	0	1	0	1	0	1	0
A0A1S4AMI2_TOBAC	phenylalanine--tRNA ligase alpha subunit, cytoplasmic-like	LOC107799344	Nicotiana tabacum (Common tobacco)	487	2;1;1;1	2;1;1;1	2;1;1;1	4	2	2	2	1	2	1	1	1	0	1	2	1	1	1	0	1	2	1	1	1	0	5.5	5.5	5.5	56.232	487	4	2	2	2	1	2	1	1	1	0	1	2	1	1	1
A0A1S4AMT4_TOBAC	outer envelope protein 64, chloroplastic-like	LOC107799384	Nicotiana tabacum (Common tobacco)	589	3	3	1	1	3	3	1	0	0	0	1	0	2	0	0	0	1	0	2	0	0	0	1	0	0	6.1	6.1	2.7	63.563	589	1	3	3	1	0	0	0	1	0	2	0	0	0	1	0
A0A1S4DFP2_TOBAC	pleiotropic drug resistance protein 1-like	LOC107829208	Nicotiana tabacum (Common tobacco)	1435	14;14;5;3;3;2;2;2;2;1;1;1;1;1;1;1;1;1;1;1;1	14;14;5;3;3;2;2;2;2;1;1;1;1;1;1;1;1;1;1;1;1	5;5;0;0;0;0;0;0;0;0;0;0;0;0;0;0;0;0;0;0;0	21	14	14	5	11	10	11	9	8	10	11	10	11	9	8	10	4	4	4	3	4	4	11.8	11.8	4.1	161.71	1435	21	14	14	5	11	10	11	9	8	10	11	10	11	9	8
A0A1S4ANB9_TOBAC	peroxisomal (S)-2-hydroxy-acid oxidase-like	LOC107799508	Nicotiana tabacum (Common tobacco)	371	19	19	7	1	19	19	7	16	12	13	18	16	15	16	12	13	18	16	15	7	6	5	7	6	7	62	62	26.7	40.582	371	1	19	19	7	16	12	13	18	16	15	16	12	13	18	16
A0A1S4ANE4_TOBAC	pleiotropic drug resistance protein 1	LOC107799533	Nicotiana tabacum (Common tobacco)	1434	12	5	0	1	12	5	0	10	8	6	4	4	5	3	4	1	0	0	0	0	0	0	0	0	0	10.1	4.1	0	161.68	1434	1	12	5	0	10	8	6	4	4	5	3	4	1	0	0
A0A1S4ANG0_TOBAC	probable plastid-lipid-associated protein 6, chloroplastic	LOC107799636	Nicotiana tabacum (Common tobacco)	276	6	1	1	1	6	1	1	5	5	5	4	3	6	0	0	1	1	0	1	0	0	1	1	0	1	23.6	5.4	5.4	30.039	276	1	6	1	1	5	5	5	4	3	6	0	0	1	1	0
A0A1S4CWH5_TOBAC	probable cinnamyl alcohol dehydrogenase 1	LOC107823362	Nicotiana tabacum (Common tobacco)	355	3;3	3;3	3;3	2	3	3	3	0	1	2	0	1	0	0	1	2	0	1	0	0	1	2	0	1	0	11.5	11.5	11.5	38.5	355	2	3	3	3	0	1	2	0	1	0	0	1	2	0	1
A0A1S4ANL0_TOBAC	ATP-citrate synthase alpha chain protein 2	LOC107799450	Nicotiana tabacum (Common tobacco)	423	3;1;1;1	3;1;1;1	2;1;1;0	4	3	3	2	3	2	2	1	1	1	3	2	2	1	1	1	2	2	1	0	0	0	8	8	5.4	46.545	423	4	3	3	2	3	2	2	1	1	1	3	2	2	1	1
A0A1S4ANT6_TOBAC	Proteasome subunit alpha type (EC 3.4.25.1)	LOC107799726	Nicotiana tabacum (Common tobacco)	273	7;7;7;6;5	7;7;7;6;5	7;7;7;6;5	5	7	7	7	6	4	5	5	4	5	6	4	5	5	4	5	6	4	5	5	4	5	28.6	28.6	28.6	29.641	273	5	7	7	7	6	4	5	5	4	5	6	4	5	5	4
A0A1S4ANW4_TOBAC	protein NRT1/ PTR FAMILY 8.2-like	LOC107799724	Nicotiana tabacum (Common tobacco)	617	1	1	1	1	1	1	1	0	0	1	0	0	0	0	0	1	0	0	0	0	0	1	0	0	0	1.5	1.5	1.5	69.118	617	1	1	1	1	0	0	1	0	0	0	0	0	1	0	0
A0A1S4DRX1_TOBAC	Glucose-6-phosphate 1-epimerase (EC 5.1.3.15)	LOC107832792	Nicotiana tabacum (Common tobacco)	271	1;1;1;1;1;1	1;1;1;1;1;1	1;1;1;1;1;1	6	1	1	1	0	0	0	0	1	1	0	0	0	0	1	1	0	0	0	0	1	1	4.4	4.4	4.4	30.763	271	6	1	1	1	0	0	0	0	1	1	0	0	0	0	1
A0A1S4AP74_TOBAC	V-type proton ATPase subunit a	LOC107799704	Nicotiana tabacum (Common tobacco)	819	11;1;1;1;1;1;1;1	11;1;1;1;1;1;1;1	3;0;0;0;0;0;0;0	8	11	11	3	6	6	7	5	3	3	6	6	7	5	3	3	3	1	2	3	1	2	14	14	3.9	92.62	819	8	11	11	3	6	6	7	5	3	3	6	6	7	5	3
A0A1S4APB2_TOBAC	protein TIC 22, chloroplastic-like	LOC107799872	Nicotiana tabacum (Common tobacco)	284	2;2	2;2	2;2	2	2	2	2	0	1	0	0	1	1	0	1	0	0	1	1	0	1	0	0	1	1	7.7	7.7	7.7	31.471	284	2	2	2	2	0	1	0	0	1	1	0	1	0	0	1
A0A1S4APF2_TOBAC	putative low molecular weight protein-tyrosine-phosphatase slr0328	LOC107799935	Nicotiana tabacum (Common tobacco)	242	4	4	4	1	4	4	4	2	3	1	3	3	1	2	3	1	3	3	1	2	3	1	3	3	1	20.2	20.2	20.2	27.086	242	1	4	4	4	2	3	1	3	3	1	2	3	1	3	3
A0A1S4C023_TOBAC	DEAD-box ATP-dependent RNA helicase 56-like isoform X1	LOC107813637	Nicotiana tabacum (Common tobacco)	428	8;8;7;7;7;7;7;6	8;8;7;7;7;7;7;6	8;8;7;7;7;7;7;6	8	8	8	8	6	4	5	3	8	4	6	4	5	3	8	4	6	4	5	3	8	4	19.4	19.4	19.4	48.428	428	8	8	8	8	6	4	5	3	8	4	6	4	5	3	8
A0A1S4APM0_TOBAC	Serine hydroxymethyltransferase (EC 2.1.2.1)	LOC107799799	Nicotiana tabacum (Common tobacco)	465	5;4	5;4	2;1	2	5	5	2	2	3	1	2	4	3	2	3	1	2	4	3	1	1	0	0	1	1	15.3	15.3	7.7	50.85	465	2	5	5	2	2	3	1	2	4	3	2	3	1	2	4
A0A1S4BEH4_TOBAC	kynurenine formamidase-like isoform X1	LOC107807372	Nicotiana tabacum (Common tobacco)	282	3;3;2;2	3;3;2;2	3;3;2;2	4	3	3	3	2	2	2	3	3	1	2	2	2	3	3	1	2	2	2	3	3	1	11.7	11.7	11.7	31.19	282	4	3	3	3	2	2	2	3	3	1	2	2	2	3	3
A0A1S4APQ6_TOBAC	probable Xaa-Pro aminopeptidase P	LOC107799912	Nicotiana tabacum (Common tobacco)	248	1;1;1	1;1;1	1;1;1	3	1	1	1	1	1	0	0	0	0	1	1	0	0	0	0	1	1	0	0	0	0	4.4	4.4	4.4	27.702	248	3	1	1	1	1	1	0	0	0	0	1	1	0	0	0
A0A1S4APQ9_TOBAC	Beta-galactosidase (EC 3.2.1.23)	LOC107800119	Nicotiana tabacum (Common tobacco)	824	10;8	10;8	10;8	2	10	10	10	7	5	6	4	5	7	7	5	6	4	5	7	7	5	6	4	5	7	13.6	13.6	13.6	90.683	824	2	10	10	10	7	5	6	4	5	7	7	5	6	4	5
A0A1S4APR3_TOBAC	luminal-binding protein 4-like	LOC107799921	Nicotiana tabacum (Common tobacco)	666	17;15	3;2	3;2	2	17	3	3	7	7	7	14	13	12	0	1	1	3	1	1	0	1	1	3	1	1	26.9	6.5	6.5	73.412	666	2	17	3	3	7	7	7	14	13	12	0	1	1	3	1
A0A1S4APX1_TOBAC	Superoxide dismutase (EC 1.15.1.1)	LOC107800004	Nicotiana tabacum (Common tobacco)	251	4;4	4;4	1;1	2	4	4	1	2	2	4	1	1	1	2	2	4	1	1	1	1	0	1	0	1	1	15.5	15.5	4	28.126	251	2	4	4	1	2	2	4	1	1	1	2	2	4	1	1
A0A1S4AQ36_TOBAC	phospholipase A1-IIdelta-like	LOC107800230	Nicotiana tabacum (Common tobacco)	470	2;1	2;1	2;1	2	2	2	2	0	2	1	0	0	0	0	2	1	0	0	0	0	2	1	0	0	0	4.7	4.7	4.7	52.571	470	2	2	2	2	0	2	1	0	0	0	0	2	1	0	0
A0A1S4BL12_TOBAC	UPF0061 protein azo1574-like	LOC107809439	Nicotiana tabacum (Common tobacco)	626	4;4	4;4	2;2	2	4	4	2	3	1	1	0	1	2	3	1	1	0	1	2	2	0	0	0	0	0	6.1	6.1	3.4	70.308	626	2	4	4	2	3	1	1	0	1	2	3	1	1	0	1
A0A1S4AQ72_TOBAC	Xyloglucan endotransglucosylase/hydrolase (EC 2.4.1.207)	LOC107800268	Nicotiana tabacum (Common tobacco)	292	8;6	8;6	1;0	2	8	8	1	3	4	4	3	3	2	3	4	4	3	3	2	0	0	1	0	0	0	38	38	3.1	33.239	292	2	8	8	1	3	4	4	3	3	2	3	4	4	3	3
A0A1S4AQ81_TOBAC	remorin-like	LOC107800107	Nicotiana tabacum (Common tobacco)	205	3	1	1	1	3	1	1	3	2	2	2	2	2	1	1	1	1	1	0	1	1	1	1	1	0	13.7	5.4	5.4	22.625	205	1	3	1	1	3	2	2	2	2	2	1	1	1	1	1
A0A1S4AQC1_TOBAC	probable methionine--tRNA ligase	LOC107800068	Nicotiana tabacum (Common tobacco)	805	3;3	3;3	2;2	2	3	3	2	1	2	0	0	0	0	1	2	0	0	0	0	1	1	0	0	0	0	4.7	4.7	2.9	90.757	805	2	3	3	2	1	2	0	0	0	0	1	2	0	0	0
A0A1S4C3C6_TOBAC	cysteine-rich repeat secretory protein 38-like	LOC107814638	Nicotiana tabacum (Common tobacco)	246	6;6	2;2	2;2	2	6	2	2	4	4	3	5	5	3	1	2	2	1	1	0	1	2	2	1	1	0	23.6	7.3	7.3	27.562	246	2	6	2	2	4	4	3	5	5	3	1	2	2	1	1
A0A1S4AQL2_TOBAC	linoleate 13S-lipoxygenase 2-1, chloroplastic-like	LOC107800325	Nicotiana tabacum (Common tobacco)	475	4	1	1	1	4	1	1	1	0	3	0	0	2	1	0	1	0	0	0	1	0	1	0	0	0	8.2	1.9	1.9	53.585	475	1	4	1	1	1	0	3	0	0	2	1	0	1	0	0
A0A1S4DEZ0_TOBAC	4-alpha-glucanotransferase DPE2-like	LOC107829103	Nicotiana tabacum (Common tobacco)	325	1;1;1;1	1;1;1;1	1;1;1;1	4	1	1	1	0	1	0	1	1	0	0	1	0	1	1	0	0	1	0	1	1	0	3.1	3.1	3.1	36.608	325	4	1	1	1	0	1	0	1	1	0	0	1	0	1	1
A0A1S4BZQ6_TOBAC	Thioredoxin reductase (EC 1.8.1.9)	LOC107813539	Nicotiana tabacum (Common tobacco)	548	4;4	4;4	4;4	2	4	4	4	0	0	1	2	1	1	0	0	1	2	1	1	0	0	1	2	1	1	10	10	10	59.441	548	2	4	4	4	0	0	1	2	1	1	0	0	1	2	1
A0A1S4AQT9_TOBAC	Elongation factor Tu	LOC107800308	Nicotiana tabacum (Common tobacco)	478	9	3	3	1	9	3	3	9	8	8	8	6	7	3	3	3	3	3	3	3	3	3	3	3	3	27	8.4	8.4	51.956	478	1	9	3	3	9	8	8	8	6	7	3	3	3	3	3
A0A1S4AQU0_TOBAC	uncharacterized protein LOC107800398	LOC107800398	Nicotiana tabacum (Common tobacco)	663	1	1	1	1	1	1	1	0	0	0	1	0	0	0	0	0	1	0	0	0	0	0	1	0	0	6.2	6.2	6.2	74.082	663	1	1	1	1	0	0	0	1	0	0	0	0	0	1	0
D6PZY8_TOBAC	RNA-binding glycine-rich protein (glycine-rich RNA-binding protein 2, mitochondrial-like)	RGP-3 LOC107813566	Nicotiana tabacum (Common tobacco)	144	2;2	2;2	2;2	2	2	2	2	2	1	1	1	2	2	2	1	1	1	2	2	2	1	1	1	2	2	20.1	20.1	20.1	15.177	144	2	2	2	2	2	1	1	1	2	2	2	1	1	1	2
A0A1S4AQV9_TOBAC	probable calcium-binding protein CML14	LOC107800480	Nicotiana tabacum (Common tobacco)	147	2	2	1	1	2	2	1	0	2	1	0	0	1	0	2	1	0	0	1	0	1	1	0	0	0	13.6	13.6	6.1	16.557	147	1	2	2	1	0	2	1	0	0	1	0	2	1	0	0
A0A1S4B974_TOBAC	uncharacterized protein LOC107805847	LOC107805847	Nicotiana tabacum (Common tobacco)	243	1;1	1;1	1;1	2	1	1	1	0	1	1	1	0	1	0	1	1	1	0	1	0	1	1	1	0	1	5.3	5.3	5.3	26.71	243	2	1	1	1	0	1	1	1	0	1	0	1	1	1	0
A0A1S4AR48_TOBAC	probable aspartyl aminopeptidase	LOC107800412	Nicotiana tabacum (Common tobacco)	479	5;3	1;0	1;0	2	5	1	1	3	2	2	3	2	3	0	0	0	1	0	0	0	0	0	1	0	0	13.4	4.8	4.8	52.497	479	2	5	1	1	3	2	2	3	2	3	0	0	0	1	0
A0A1S4ARS4_TOBAC	heat shock 70 kDa protein 14-like isoform X4	LOC107800496	Nicotiana tabacum (Common tobacco)	780	11;11	4;4	1;1	2	11	4	1	9	8	10	8	8	7	3	3	4	3	3	1	1	1	1	1	1	1	15.5	6	1.3	86.28	780	2	11	4	1	9	8	10	8	8	7	3	3	4	3	3
A0A1S4ARC9_TOBAC	uncharacterized protein LOC107800466	LOC107800466	Nicotiana tabacum (Common tobacco)	184	1	1	1	1	1	1	1	0	0	0	0	0	1	0	0	0	0	0	1	0	0	0	0	0	1	7.1	7.1	7.1	20.999	184	1	1	1	1	0	0	0	0	0	1	0	0	0	0	0
A0A1S4ARK2_TOBAC	subtilisin-like protease SBT1.2	LOC107800526	Nicotiana tabacum (Common tobacco)	741	7;2;1	7;2;1	2;1;1	3	7	7	2	5	3	3	4	3	2	5	3	3	4	3	2	2	1	1	1	0	1	9.6	9.6	2.2	79.568	741	3	7	7	2	5	3	3	4	3	2	5	3	3	4	3
A0A1S4ARK9_TOBAC	myosin-11-like	LOC107800630	Nicotiana tabacum (Common tobacco)	1393	10	10	3	1	10	10	3	0	4	2	2	4	4	0	4	2	2	4	4	0	1	1	1	0	1	8.2	8.2	2.5	159.4	1393	1	10	10	3	0	4	2	2	4	4	0	4	2	2	4
A0A1S4ARL8_TOBAC	probable voltage-gated potassium channel subunit beta	LOC107800680	Nicotiana tabacum (Common tobacco)	330	4;3;1	4;3;1	4;3;1	3	4	4	4	3	0	2	3	3	3	3	0	2	3	3	3	3	0	2	3	3	3	10	10	10	36.895	330	3	4	4	4	3	0	2	3	3	3	3	0	2	3	3
A0A1S4ARQ1_TOBAC	calcium sensing receptor, chloroplastic-like	LOC107800572	Nicotiana tabacum (Common tobacco)	398	5;4	5;4	5;4	2	5	5	5	4	4	5	1	2	3	4	4	5	1	2	3	4	4	5	1	2	3	12.1	12.1	12.1	42.322	398	2	5	5	5	4	4	5	1	2	3	4	4	5	1	2
A0A1S4ARS6_TOBAC	Proteasome subunit alpha type (EC 3.4.25.1)	LOC107800739	Nicotiana tabacum (Common tobacco)	248	4;4;4;3	4;4;4;3	1;1;1;1	4	4	4	1	3	4	3	2	0	2	3	4	3	2	0	2	1	1	1	0	0	0	19	19	4.4	27.005	248	4	4	4	1	3	4	3	2	0	2	3	4	3	2	0
A0A1S4ARV7_TOBAC	26S protease regulatory subunit 6A homolog	LOC107800555	Nicotiana tabacum (Common tobacco)	423	5;5;4	5;5;4	5;5;4	3	5	5	5	2	0	2	1	2	2	2	0	2	1	2	2	2	0	2	1	2	2	14.4	14.4	14.4	47.472	423	3	5	5	5	2	0	2	1	2	2	2	0	2	1	2
A0A1S4AS34_TOBAC	uncharacterized protein LOC107800772 isoform X4	LOC107800772	Nicotiana tabacum (Common tobacco)	260	3;3;3;3;2;2;2;2	3;3;3;3;2;2;2;2	3;3;3;3;2;2;2;2	8	3	3	3	0	3	1	3	2	2	0	3	1	3	2	2	0	3	1	3	2	2	14.2	14.2	14.2	29.045	260	8	3	3	3	0	3	1	3	2	2	0	3	1	3	2
A0A1S4DBD5_TOBAC	dihydrolipoyllysine-residue succinyltransferase component of 2-oxoglutarate dehydrogenase complex 1, mitochondrial-like	LOC107828007	Nicotiana tabacum (Common tobacco)	469	3;3	3;3	2;2	2	3	3	2	2	2	2	1	0	1	2	2	2	1	0	1	1	1	1	1	0	1	6	6	4.3	51.212	469	2	3	3	2	2	2	2	1	0	1	2	2	2	1	0
A0A1S4ASB4_TOBAC	uncharacterized protein LOC107800737	LOC107800737	Nicotiana tabacum (Common tobacco)	441	2;1	2;1	2;1	2	2	2	2	2	1	1	0	1	2	2	1	1	0	1	2	2	1	1	0	1	2	5	5	5	48.31	441	2	2	2	2	2	1	1	0	1	2	2	1	1	0	1
A0A1S4CZ74_TOBAC	uncharacterized protein LOC107824229	LOC107824229	Nicotiana tabacum (Common tobacco)	254	4;4	4;4	4;4	2	4	4	4	3	4	3	1	4	2	3	4	3	1	4	2	3	4	3	1	4	2	16.5	16.5	16.5	28.461	254	2	4	4	4	3	4	3	1	4	2	3	4	3	1	4
A0A1S4ASN4_TOBAC	phosphoinositide phosphatase SAC2-like	LOC107800842	Nicotiana tabacum (Common tobacco)	767	1	1	1	1	1	1	1	0	1	1	0	0	0	0	1	1	0	0	0	0	1	1	0	0	0	1.4	1.4	1.4	87.659	767	1	1	1	1	0	1	1	0	0	0	0	1	1	0	0
A0A1S4ASP2_TOBAC	Peptidyl-prolyl cis-trans isomerase (PPIase) (EC 5.2.1.8)	LOC107801011	Nicotiana tabacum (Common tobacco)	172	7	7	3	1	7	7	3	6	5	5	5	4	6	6	5	5	5	4	6	3	2	2	2	1	3	36.6	36.6	16.3	18.042	172	1	7	7	3	6	5	5	5	4	6	6	5	5	5	4
A0A1S4ATG0_TOBAC	uncharacterized protein LOC107801093 isoform X2	LOC107801093	Nicotiana tabacum (Common tobacco)	229	2;2;2;1	2;2;2;1	2;2;2;1	4	2	2	2	1	1	0	2	0	1	1	1	0	2	0	1	1	1	0	2	0	1	7.9	7.9	7.9	26.506	229	4	2	2	2	1	1	0	2	0	1	1	1	0	2	0
A0A1S4AT57_TOBAC	glucan endo-1,3-beta-glucosidase, basic vacuolar	LOC107801151	Nicotiana tabacum (Common tobacco)	370	8	8	1	1	8	8	1	6	6	5	8	6	6	6	6	5	8	6	6	1	1	1	1	1	1	25.4	25.4	3	40.442	370	1	8	8	1	6	6	5	8	6	6	6	6	5	8	6
A0A1S4C1G7_TOBAC	HD domain-containing protein 2-like	LOC107814067	Nicotiana tabacum (Common tobacco)	172	3;3	3;3	3;3	2	3	3	3	2	2	2	2	2	1	2	2	2	2	2	1	2	2	2	2	2	1	20.3	20.3	20.3	19.224	172	2	3	3	3	2	2	2	2	2	1	2	2	2	2	2
A0A1S4DE71_TOBAC	protein EXORDIUM-like	LOC107828876	Nicotiana tabacum (Common tobacco)	313	3;3;1;1;1	3;3;1;1;1	1;1;0;0;0	5	3	3	1	0	2	1	1	1	1	0	2	1	1	1	1	0	1	0	0	0	0	12.5	12.5	2.6	33.552	313	5	3	3	1	0	2	1	1	1	1	0	2	1	1	1
A0A1S4DPD3_TOBAC	protein disulfide-isomerase-like isoform X2	LOC107831717	Nicotiana tabacum (Common tobacco)	420	6;6;6;6;6;6	6;6;6;6;6;6	6;6;6;6;6;6	6	6	6	6	3	3	3	4	3	3	3	3	3	4	3	3	3	3	3	4	3	3	14.8	14.8	14.8	47.447	420	6	6	6	6	3	3	3	4	3	3	3	3	3	4	3
A0A1S4BSQ8_TOBAC	prohibitin-1, mitochondrial	LOC107811497	Nicotiana tabacum (Common tobacco)	290	2;2;1;1;1	2;2;1;1;1	2;2;1;1;1	5	2	2	2	0	0	0	2	2	1	0	0	0	2	2	1	0	0	0	2	2	1	9	9	9	31.9	290	5	2	2	2	0	0	0	2	2	1	0	0	0	2	2
A0A1S4CNK0_TOBAC	Glyceraldehyde-3-phosphate dehydrogenase (EC 1.2.1.-)	LOC107820790	Nicotiana tabacum (Common tobacco)	449	16;16	16;16	8;8	2	16	16	8	13	14	13	15	14	13	13	14	13	15	14	13	6	8	6	7	6	6	38.8	38.8	18.9	47.782	449	2	16	16	8	13	14	13	15	14	13	13	14	13	15	14
A0A1S4ATK0_TOBAC	MLP-like protein 423	LOC107801079	Nicotiana tabacum (Common tobacco)	152	5	5	1	1	5	5	1	3	4	2	2	4	2	3	4	2	2	4	2	1	1	1	1	1	0	36.2	36.2	9.9	16.825	152	1	5	5	1	3	4	2	2	4	2	3	4	2	2	4
A0A1S4CQI2_TOBAC	Profilin	LOC107821589	Nicotiana tabacum (Common tobacco)	132	1;1	1;1	1;1	2	1	1	1	0	0	0	1	1	1	0	0	0	1	1	1	0	0	0	1	1	1	7.6	7.6	7.6	14.125	132	2	1	1	1	0	0	0	1	1	1	0	0	0	1	1
A0A1S4CNT1_TOBAC	uncharacterized protein LOC107820799	LOC107820799	Nicotiana tabacum (Common tobacco)	167	1;1	1;1	1;1	2	1	1	1	0	0	1	0	0	0	0	0	1	0	0	0	0	0	1	0	0	0	9.6	9.6	9.6	17.603	167	2	1	1	1	0	0	1	0	0	0	0	0	1	0	0
A0A1S4ATQ7_TOBAC	Cyanate hydratase (Cyanase) (EC 4.2.1.104) (Cyanate hydrolase) (Cyanate lyase)	LOC107801183 CYN	Nicotiana tabacum (Common tobacco)	157	5;5	1;1	1;1	2	5	1	1	3	3	4	4	4	4	0	0	0	1	0	0	0	0	0	1	0	0	42	12.7	12.7	17.424	157	2	5	1	1	3	3	4	4	4	4	0	0	0	1	0
A0A1S4ATQ8_TOBAC	cysteine-rich repeat secretory protein 38-like	LOC107801180	Nicotiana tabacum (Common tobacco)	246	6	6	2	1	6	6	2	3	3	1	5	6	4	3	3	1	5	6	4	0	1	0	1	2	1	24.8	24.8	8.5	27.52	246	1	6	6	2	3	3	1	5	6	4	3	3	1	5	6
A0A1S4ATS9_TOBAC	Profilin	LOC107801297 LOC107776462	Nicotiana tabacum (Common tobacco)	131	3	3	3	1	3	3	3	0	3	2	2	2	2	0	3	2	2	2	2	0	3	2	2	2	2	35.1	35.1	35.1	14.215	131	1	3	3	3	0	3	2	2	2	2	0	3	2	2	2
A0A1S4ATT8_TOBAC	Ferritin (EC 1.16.3.1)	LOC107801146	Nicotiana tabacum (Common tobacco)	251	2	1	1	1	2	1	1	1	2	0	0	1	2	1	1	0	0	1	1	1	1	0	0	1	1	7.6	4	4	28.186	251	1	2	1	1	1	2	0	0	1	2	1	1	0	0	1
A0A1S4AU11_TOBAC	DNA ligase 1-like	LOC107801416	Nicotiana tabacum (Common tobacco)	653	2;1	2;1	2;1	2	2	2	2	1	2	0	0	1	0	1	2	0	0	1	0	1	2	0	0	1	0	3.8	3.8	3.8	73.702	653	2	2	2	2	1	2	0	0	1	0	1	2	0	0	1
A0A1S4AU18_TOBAC	uncharacterized protein LOC107801289	LOC107801289	Nicotiana tabacum (Common tobacco)	278	6;4;1	6;4;1	6;4;1	3	6	6	6	1	4	3	3	2	2	1	4	3	3	2	2	1	4	3	3	2	2	26.6	26.6	26.6	29.119	278	3	6	6	6	1	4	3	3	2	2	1	4	3	3	2
A0A1S4AU40_TOBAC	aldehyde dehydrogenase family 2 member B7, mitochondrial-like	LOC107801292	Nicotiana tabacum (Common tobacco)	536	9	6	1	1	9	6	1	4	4	7	6	6	5	3	2	4	5	5	3	1	0	0	1	0	0	16	12.1	1.7	58.676	536	1	9	6	1	4	4	7	6	6	5	3	2	4	5	5
A0A1S4AU61_TOBAC	fruit protein pKIWI501-like	LOC107801407	Nicotiana tabacum (Common tobacco)	92	2	2	2	1	2	2	2	0	0	0	2	1	1	0	0	0	2	1	1	0	0	0	2	1	1	34.8	34.8	34.8	9.3251	92	1	2	2	2	0	0	0	2	1	1	0	0	0	2	1
A0A1S4AUN0_TOBAC	Eukaryotic translation initiation factor 5A (eIF-5A)	LOC107801550	Nicotiana tabacum (Common tobacco)	160	6;5;5;5;5	1;0;0;0;0	1;0;0;0;0	5	6	1	1	4	3	3	5	4	4	1	1	1	1	1	1	1	1	1	1	1	1	36.2	7.5	7.5	17.44	160	5	6	1	1	4	3	3	5	4	4	1	1	1	1	1
A0A1S4DMW3_TOBAC	protein wings apart-like	LOC107831504	Nicotiana tabacum (Common tobacco)	148	1;1	1;1	1;1	2	1	1	1	1	0	0	1	0	0	1	0	0	1	0	0	1	0	0	1	0	0	7.4	7.4	7.4	16.456	148	2	1	1	1	1	0	0	1	0	0	1	0	0	1	0
A0A1S4AVJ9_TOBAC	Alanine--tRNA ligase (EC 6.1.1.7) (Alanyl-tRNA synthetase) (AlaRS)	LOC107801659	Nicotiana tabacum (Common tobacco)	857	3;3;3;2;2;2;2	3;3;3;2;2;2;2	3;3;3;2;2;2;2	7	3	3	3	1	1	3	0	0	1	1	1	3	0	0	1	1	1	3	0	0	1	4.4	4.4	4.4	94.199	857	7	3	3	3	1	1	3	0	0	1	1	1	3	0	0
A0A1S4AV32_TOBAC	linolenate hydroperoxide lyase, chloroplastic-like	LOC107801729	Nicotiana tabacum (Common tobacco)	497	2	2	2	1	2	2	2	1	1	0	0	0	0	1	1	0	0	0	0	1	1	0	0	0	0	5.6	5.6	5.6	55.668	497	1	2	2	2	1	1	0	0	0	0	1	1	0	0	0
A0A1S4AVW2_TOBAC	vacuolar-sorting receptor 1 isoform X2	LOC107801763	Nicotiana tabacum (Common tobacco)	624	3;3	2;2	2;2	2	3	2	2	0	3	1	1	0	2	0	2	0	0	0	1	0	2	0	0	0	1	5.8	3.5	3.5	69.482	624	2	3	2	2	0	3	1	1	0	2	0	2	0	0	0
A0A1S4AV83_TOBAC	leucine aminopeptidase 2, chloroplastic-like	LOC107801578	Nicotiana tabacum (Common tobacco)	549	12	2	2	1	12	2	2	9	8	6	9	9	8	2	1	1	2	1	1	2	1	1	2	1	1	27.9	4.9	4.9	57.343	549	1	12	2	2	9	8	6	9	9	8	2	1	1	2	1
A0A1S4AVA3_TOBAC	expansin-like A2	LOC107801681	Nicotiana tabacum (Common tobacco)	263	5;3	5;3	5;3	2	5	5	5	1	1	4	4	3	2	1	1	4	4	3	2	1	1	4	4	3	2	19	19	19	28.442	263	2	5	5	5	1	1	4	4	3	2	1	1	4	4	3
A0A1S4AVN0_TOBAC	elongation factor P-like	LOC107801762	Nicotiana tabacum (Common tobacco)	193	5;4;4	5;4;4	5;4;4	3	5	5	5	1	3	3	3	2	2	1	3	3	3	2	2	1	3	3	3	2	2	33.2	33.2	33.2	21.358	193	3	5	5	5	1	3	3	3	2	2	1	3	3	3	2
A0A1S4DLY5_TOBAC	Inositol-1-monophosphatase (EC 3.1.3.25)	LOC107831188	Nicotiana tabacum (Common tobacco)	270	4;4;1	4;4;1	4;4;1	3	4	4	4	1	2	2	3	3	2	1	2	2	3	3	2	1	2	2	3	3	2	15.2	15.2	15.2	29.106	270	3	4	4	4	1	2	2	3	3	2	1	2	2	3	3
G8FQI4_TOBAC	S-adenosylmethionine synthase (EC 2.5.1.6) (Fragment)		Nicotiana tabacum (Common tobacco)	307	9;9;9;8;8;8	1;1;1;1;1;1	0;0;0;0;0;0	6	9	1	0	6	4	5	5	4	6	0	0	1	1	0	0	0	0	0	0	0	0	36.2	3.3	0	33.341	307	6	9	1	0	6	4	5	5	4	6	0	0	1	1	0
A0A1S4AWG6_TOBAC	ribulose bisphosphate carboxylase/oxygenase activase 1, chloroplastic-like isoform X2	LOC107802027	Nicotiana tabacum (Common tobacco)	442	18;18;16	6;6;4	2;2;1	3	18	6	2	13	13	15	13	13	15	4	4	5	5	3	4	2	0	1	1	0	0	44.8	16.7	5.4	48.665	442	3	18	6	2	13	13	15	13	13	15	4	4	5	5	3
A0A1S4CUR3_TOBAC	Peroxidase (EC 1.11.1.7)	LOC107822799	Nicotiana tabacum (Common tobacco)	337	1;1	1;1	1;1	2	1	1	1	0	1	0	0	0	1	0	1	0	0	0	1	0	1	0	0	0	1	3.9	3.9	3.9	37.797	337	2	1	1	1	0	1	0	0	0	1	0	1	0	0	0
A0A1S4AYE8_TOBAC	Succinate dehydrogenase [ubiquinone] iron-sulfur subunit, mitochondrial (EC 1.3.5.1)	LOC107802674	Nicotiana tabacum (Common tobacco)	275	3;3;1	3;3;1	3;3;1	3	3	3	3	1	2	2	3	2	0	1	2	2	3	2	0	1	2	2	3	2	0	13.8	13.8	13.8	30.979	275	3	3	3	3	1	2	2	3	2	0	1	2	2	3	2
A0A1S4BU42_TOBAC	thylakoid lumenal protein TL20.3, chloroplastic-like	LOC107811929	Nicotiana tabacum (Common tobacco)	268	2;2	2;2	2;2	2	2	2	2	0	2	0	1	1	1	0	2	0	1	1	1	0	2	0	1	1	1	12.3	12.3	12.3	28.41	268	2	2	2	2	0	2	0	1	1	1	0	2	0	1	1
A0A1S4AWE2_TOBAC	Protein disulfide-isomerase (EC 5.3.4.1)	LOC107802010	Nicotiana tabacum (Common tobacco)	583	3	2	2	1	3	2	2	1	2	1	0	1	0	1	1	1	0	1	0	1	1	1	0	1	0	5.1	3.4	3.4	64.652	583	1	3	2	2	1	2	1	0	1	0	1	1	1	0	1
A0A1S4CHX5_TOBAC	dolichyl-diphosphooligosaccharide--protein glycosyltransferase subunit 2-like	LOC107819035	Nicotiana tabacum (Common tobacco)	249	2;2;2;1;1;1	2;2;2;1;1;1	2;2;2;1;1;1	6	2	2	2	1	2	1	2	1	1	1	2	1	2	1	1	1	2	1	2	1	1	6.4	6.4	6.4	26.694	249	6	2	2	2	1	2	1	2	1	1	1	2	1	2	1
A0A1S4CPH6_TOBAC	Dirigent protein	LOC107821072	Nicotiana tabacum (Common tobacco)	188	3;3;3;1	3;3;3;1	3;3;3;1	4	3	3	3	2	1	2	2	2	1	2	1	2	2	2	1	2	1	2	2	2	1	19.1	19.1	19.1	20.956	188	4	3	3	3	2	1	2	2	2	1	2	1	2	2	2
A0A1S4BMQ0_TOBAC	Ribulose-phosphate 3-epimerase (EC 5.1.3.1)	LOC107809939	Nicotiana tabacum (Common tobacco)	225	2;2	2;2	2;2	2	2	2	2	0	0	0	2	1	2	0	0	0	2	1	2	0	0	0	2	1	2	10.2	10.2	10.2	24.334	225	2	2	2	2	0	0	0	2	1	2	0	0	0	2	1
A0A1S4BRE7_TOBAC	strigolactone esterase D14-like	LOC107811037	Nicotiana tabacum (Common tobacco)	267	1;1	1;1	1;1	2	1	1	1	1	1	1	0	0	0	1	1	1	0	0	0	1	1	1	0	0	0	3.4	3.4	3.4	29.758	267	2	1	1	1	1	1	1	0	0	0	1	1	1	0	0
A0A1S4B355_TOBAC	uncharacterized protein LOC107803943	LOC107803943	Nicotiana tabacum (Common tobacco)	279	2;2	2;2	2;2	2	2	2	2	1	1	1	0	2	1	1	1	1	0	2	1	1	1	1	0	2	1	7.5	7.5	7.5	31.388	279	2	2	2	2	1	1	1	0	2	1	1	1	1	0	2
A0A1S4AX14_TOBAC	probable glutathione S-transferase	LOC107802218	Nicotiana tabacum (Common tobacco)	223	2	2	2	1	2	2	2	1	1	1	1	1	0	1	1	1	1	1	0	1	1	1	1	1	0	8.5	8.5	8.5	25.337	223	1	2	2	2	1	1	1	1	1	0	1	1	1	1	1
A0A1S4CVP2_TOBAC	heat shock cognate 70 kDa protein-like	LOC107823108	Nicotiana tabacum (Common tobacco)	651	16;16;5;4;4;3;1	1;1;0;0;0;0;0	1;1;0;0;0;0;0	7	16	1	1	13	13	12	12	14	11	1	1	1	1	1	1	1	1	1	1	1	1	25.5	2.2	2.2	71.108	651	7	16	1	1	13	13	12	12	14	11	1	1	1	1	1
A0A1S4AXD5_TOBAC	Small ubiquitin-related modifier (SUMO)	LOC107802245 LOC107803888	Nicotiana tabacum (Common tobacco)	95	2;1;1;1;1;1	2;1;1;1;1;1	2;1;1;1;1;1	6	2	2	2	1	0	0	1	2	0	1	0	0	1	2	0	1	0	0	1	2	0	30.5	30.5	30.5	10.821	95	6	2	2	2	1	0	0	1	2	0	1	0	0	1	2
Q40473_TOBAC	PS60 protein	PS60	Nicotiana tabacum (Common tobacco)	540	4;4;4;3	4;4;4;3	3;3;3;3	4	4	4	3	1	4	3	2	3	2	1	4	3	2	3	2	1	3	3	1	2	2	8.7	8.7	6.3	60.143	540	4	4	4	3	1	4	3	2	3	2	1	4	3	2	3
A0A1S4AXG2_TOBAC	GrpE protein homolog	LOC107802356	Nicotiana tabacum (Common tobacco)	354	6;5;5;4;4	6;5;5;4;4	6;5;5;4;4	5	6	6	6	6	4	4	4	4	3	6	4	4	4	4	3	6	4	4	4	4	3	17.8	17.8	17.8	39.036	354	5	6	6	6	6	4	4	4	4	3	6	4	4	4	4
A0A1S4AXK4_TOBAC	Purple acid phosphatase (EC 3.1.3.2)	LOC107802405	Nicotiana tabacum (Common tobacco)	430	6;6;6;4	6;6;6;4	2;2;2;2	4	6	6	2	4	5	3	4	3	1	4	5	3	4	3	1	1	2	1	2	1	0	14	14	5.8	49.07	430	4	6	6	2	4	5	3	4	3	1	4	5	3	4	3
A0A1S4AYJ2_TOBAC	Aldose 1-epimerase (EC 5.1.3.3) (Galactose mutarotase)	LOC107802567	Nicotiana tabacum (Common tobacco)	335	1	1	1	1	1	1	1	1	1	1	1	0	1	1	1	1	1	0	1	1	1	1	1	0	1	2.7	2.7	2.7	36.589	335	1	1	1	1	1	1	1	1	0	1	1	1	1	1	0
A0A1S4AYQ8_TOBAC	cell division cycle protein 48 homolog	LOC107802633	Nicotiana tabacum (Common tobacco)	810	8;6	1;1	1;1	2	8	1	1	4	4	4	7	4	3	0	0	0	0	1	0	0	0	0	0	1	0	11.4	2.1	2.1	89.959	810	2	8	1	1	4	4	4	7	4	3	0	0	0	0	1
A0A1S4AYZ7_TOBAC	porphobilinogen deaminase, chloroplastic-like	LOC107802823	Nicotiana tabacum (Common tobacco)	370	5;4;4	5;4;4	1;0;0	3	5	5	1	4	2	4	3	2	2	4	2	4	3	2	2	0	0	1	0	0	0	16.8	16.8	2.4	39.961	370	3	5	5	1	4	2	4	3	2	2	4	2	4	3	2
A0A1S4AZ51_TOBAC	probable protein phosphatase 2C 39 isoform X2	LOC107802879	Nicotiana tabacum (Common tobacco)	254	3;3;3	2;2;2	1;1;1	3	3	2	1	0	2	2	2	2	0	0	1	1	1	1	0	0	1	0	0	0	0	13	9.4	5.5	28.036	254	3	3	2	1	0	2	2	2	2	0	0	1	1	1	1
A0A1S4AZ99_TOBAC	myosin heavy chain, cardiac muscle isoform-like	LOC107802930	Nicotiana tabacum (Common tobacco)	1315	46	46	13	1	46	46	13	24	21	22	28	31	24	24	21	22	28	31	24	5	4	4	5	10	8	37.5	37.5	9.7	147.8	1315	1	46	46	13	24	21	22	28	31	24	24	21	22	28	31
A0A1S4AZB1_TOBAC	gamma aminobutyrate transaminase 1, mitochondrial isoform X2	LOC107802933	Nicotiana tabacum (Common tobacco)	447	8;8;2	8;8;2	1;1;1	3	8	8	1	6	6	4	7	7	7	6	6	4	7	7	7	1	0	0	1	1	1	21.9	21.9	2.2	49.367	447	3	8	8	1	6	6	4	7	7	7	6	6	4	7	7
A0A1S4AZE4_TOBAC	protein CutA, chloroplastic-like	LOC107802963	Nicotiana tabacum (Common tobacco)	113	1;1	1;1	1;1	2	1	1	1	0	1	1	1	1	1	0	1	1	1	1	1	0	1	1	1	1	1	10.6	10.6	10.6	12.55	113	2	1	1	1	0	1	1	1	1	1	0	1	1	1	1
A0A1S4AZM4_TOBAC	glutamate--glyoxylate aminotransferase 2-like	LOC107803058	Nicotiana tabacum (Common tobacco)	481	20;6;6	20;6;6	2;0;0	3	20	20	2	16	15	16	15	13	13	16	15	16	15	13	13	2	2	2	1	2	1	49.3	49.3	1.9	53.493	481	3	20	20	2	16	15	16	15	13	13	16	15	16	15	13
A0A1S4AZS0_TOBAC	Pyruvate kinase (EC 2.7.1.40)	LOC107803087	Nicotiana tabacum (Common tobacco)	527	10;9	10;9	9;8	2	10	10	9	3	8	5	4	1	1	3	8	5	4	1	1	3	7	5	4	1	1	20.9	20.9	18.8	57.54	527	2	10	10	9	3	8	5	4	1	1	3	8	5	4	1
A0A1S4D5G4_TOBAC	peptide methionine sulfoxide reductase-like	LOC107826180	Nicotiana tabacum (Common tobacco)	118	1;1	1;1	1;1	2	1	1	1	0	0	0	1	1	0	0	0	0	1	1	0	0	0	0	1	1	0	11.9	11.9	11.9	12.964	118	2	1	1	1	0	0	0	1	1	0	0	0	0	1	1
A0A1S4CNI7_TOBAC	Beta-hexosaminidase (EC 3.2.1.52)	LOC107820709	Nicotiana tabacum (Common tobacco)	531	2;2	2;2	2;2	2	2	2	2	1	1	1	1	2	1	1	1	1	1	2	1	1	1	1	1	2	1	4	4	4	58.802	531	2	2	2	2	1	1	1	1	2	1	1	1	1	1	2
A0A1S4CCF2_TOBAC	30S ribosomal protein S10, chloroplastic-like	LOC107817346	Nicotiana tabacum (Common tobacco)	190	1;1	1;1	1;1	2	1	1	1	1	0	0	0	0	0	1	0	0	0	0	0	1	0	0	0	0	0	7.4	7.4	7.4	20.704	190	2	1	1	1	1	0	0	0	0	0	1	0	0	0	0
A0A1S4CKU2_TOBAC	UDP-glucuronic acid decarboxylase 5-like	LOC107820122	Nicotiana tabacum (Common tobacco)	343	4;4	2;2	2;2	2	4	2	2	3	2	3	1	4	3	2	1	2	0	2	2	2	1	2	0	2	2	15.2	7.9	7.9	38.668	343	2	4	2	2	3	2	3	1	4	3	2	1	2	0	2
A0A1S4B0A8_TOBAC	Dihydrolipoyl dehydrogenase (EC 1.8.1.4)	LOC107803150	Nicotiana tabacum (Common tobacco)	504	13	1	1	1	13	1	1	10	10	8	7	9	8	1	1	1	0	0	0	1	1	1	0	0	0	32.5	2.4	2.4	53.445	504	1	13	1	1	10	10	8	7	9	8	1	1	1	0	0
A0A1S4B0C9_TOBAC	uncharacterized protein LOC107803154 isoform X1	LOC107803154	Nicotiana tabacum (Common tobacco)	361	5;4;2	5;4;2	5;4;2	3	5	5	5	2	1	3	3	4	1	2	1	3	3	4	1	2	1	3	3	4	1	16.3	16.3	16.3	39.39	361	3	5	5	5	2	1	3	3	4	1	2	1	3	3	4
A0A1U7VWI5_NICSY	60S ribosomal protein L6-like isoform X2	LOC104222608	Nicotiana sylvestris (Wood tobacco) (South American tobacco)	229	4;4;4;4;3	4;4;4;4;3	1;1;1;1;1	5	4	4	1	4	3	4	3	3	2	4	3	4	3	3	2	1	1	1	1	1	1	22.7	22.7	4.8	25.306	229	5	4	4	1	4	3	4	3	3	2	4	3	4	3	3
A0A1S4CBK7_TOBAC	probable aspartyl aminopeptidase	LOC107817226	Nicotiana tabacum (Common tobacco)	541	1;1	1;1	1;1	2	1	1	1	1	1	0	1	0	0	1	1	0	1	0	0	1	1	0	1	0	0	1.8	1.8	1.8	59.763	541	2	1	1	1	1	1	0	1	0	0	1	1	0	1	0
A0A1S4B0K2_TOBAC	uncharacterized protein LOC107803301	LOC107803301	Nicotiana tabacum (Common tobacco)	299	4;3	4;3	4;3	2	4	4	4	2	0	0	2	2	2	2	0	0	2	2	2	2	0	0	2	2	2	17.4	17.4	17.4	32.748	299	2	4	4	4	2	0	0	2	2	2	2	0	0	2	2
A0A1S4BYJ2_TOBAC	ERBB-3 BINDING PROTEIN 1-like	LOC107813246	Nicotiana tabacum (Common tobacco)	394	8;8;3;3;2	3;3;1;1;1	3;3;1;1;1	5	8	3	3	6	5	3	3	4	3	2	3	1	0	0	1	2	3	1	0	0	1	20.8	7.9	7.9	43.523	394	5	8	3	3	6	5	3	3	4	3	2	3	1	0	0
A0A1S4B0Q0_TOBAC	remorin-like	LOC107803249	Nicotiana tabacum (Common tobacco)	176	1	1	1	1	1	1	1	0	1	0	1	1	0	0	1	0	1	1	0	0	1	0	1	1	0	6.2	6.2	6.2	19.325	176	1	1	1	1	0	1	0	1	1	0	0	1	0	1	1
A0A1S4DGD9_TOBAC	Trafficking protein particle complex subunit	LOC107829374	Nicotiana tabacum (Common tobacco)	186	2;2;2;1	2;2;2;1	2;2;2;1	4	2	2	2	0	1	0	0	1	1	0	1	0	0	1	1	0	1	0	0	1	1	8.6	8.6	8.6	20.865	186	4	2	2	2	0	1	0	0	1	1	0	1	0	0	1
A0A1S4CU34_TOBAC	Peptidyl-prolyl cis-trans isomerase (PPIase) (EC 5.2.1.8)	LOC107822471	Nicotiana tabacum (Common tobacco)	190	3;3	3;3	3;3	2	3	3	3	1	0	1	1	3	1	1	0	1	1	3	1	1	0	1	1	3	1	17.9	17.9	17.9	20.558	190	2	3	3	3	1	0	1	1	3	1	1	0	1	1	3
A0A1S4B1B0_TOBAC	heat shock cognate 70 kDa protein 1-like	LOC107803414	Nicotiana tabacum (Common tobacco)	585	16	1	1	1	16	1	1	12	12	11	12	14	10	0	0	0	1	1	0	0	0	0	1	1	0	26.5	2.1	2.1	64.351	585	1	16	1	1	12	12	11	12	14	10	0	0	0	1	1
A0A1S4B1R9_TOBAC	macro domain-containing protein VPA0103-like isoform X3	LOC107803566	Nicotiana tabacum (Common tobacco)	274	1;1;1;1;1	1;1;1;1;1	1;1;1;1;1	5	1	1	1	0	0	0	1	1	1	0	0	0	1	1	1	0	0	0	1	1	1	4.7	4.7	4.7	29.732	274	5	1	1	1	0	0	0	1	1	1	0	0	0	1	1
A0A1S4C9Q4_TOBAC	plant intracellular Ras-group-related LRR protein 4-like	LOC107816624	Nicotiana tabacum (Common tobacco)	560	1;1	1;1	1;1	2	1	1	1	1	0	1	1	0	1	1	0	1	1	0	1	1	0	1	1	0	1	2	2	2	61.826	560	2	1	1	1	1	0	1	1	0	1	1	0	1	1	0
A0A1S4D2L1_TOBAC	importin beta-like SAD2	LOC107825337	Nicotiana tabacum (Common tobacco)	756	4;4;1;1;1	4;4;1;1;1	4;4;1;1;1	5	4	4	4	2	0	3	1	0	0	2	0	3	1	0	0	2	0	3	1	0	0	5.6	5.6	5.6	87.28	756	5	4	4	4	2	0	3	1	0	0	2	0	3	1	0
A0A1S4B267_TOBAC	uncharacterized protein LOC107803555 isoform X2	LOC107803555	Nicotiana tabacum (Common tobacco)	584	2;2;1	2;2;1	2;2;1	3	2	2	2	2	0	0	0	0	0	2	0	0	0	0	0	2	0	0	0	0	0	3.8	3.8	3.8	64.333	584	3	2	2	2	2	0	0	0	0	0	2	0	0	0	0
A0A1S4B1W5_TOBAC	translocase of chloroplast 159, chloroplastic-like	LOC107803552	Nicotiana tabacum (Common tobacco)	1513	6;5	6;5	6;5	2	6	6	6	4	2	2	0	0	0	4	2	2	0	0	0	4	2	2	0	0	0	4.5	4.5	4.5	161.03	1513	2	6	6	6	4	2	2	0	0	0	4	2	2	0	0
A0A1S4B1Z6_TOBAC	low-temperature-induced cysteine proteinase-like	LOC107803625	Nicotiana tabacum (Common tobacco)	473	6;5;5	4;4;4	4;4;4	3	6	4	4	4	3	3	5	4	5	3	2	2	4	2	3	3	2	2	4	2	3	12.7	8	8	51.773	473	3	6	4	4	4	3	3	5	4	5	3	2	2	4	2
A0A1S4B2G1_TOBAC	Xylose isomerase (EC 5.3.1.5)	LOC107803724	Nicotiana tabacum (Common tobacco)	481	6	1	1	1	6	1	1	3	3	3	3	4	3	1	1	1	0	1	0	1	1	1	0	1	0	12.5	2.5	2.5	53.5	481	1	6	1	1	3	3	3	3	4	3	1	1	1	0	1
A0A1S4DNT5_TOBAC	Pyruvate dehydrogenase E1 component subunit beta (EC 1.2.4.1)	LOC107831547	Nicotiana tabacum (Common tobacco)	367	7;7	7;7	3;3	2	7	7	3	7	6	4	7	6	6	7	6	4	7	6	6	3	2	1	3	2	3	21.3	21.3	7.9	39.5	367	2	7	7	3	7	6	4	7	6	6	7	6	4	7	6
A0A1S4B2J7_TOBAC	heat shock cognate 70 kDa protein 2	LOC107803885	Nicotiana tabacum (Common tobacco)	648	22;21	7;6	4;3	2	22	7	4	19	18	17	18	19	17	7	6	6	7	6	7	4	4	4	4	4	4	35.6	13.4	7.9	70.968	648	2	22	7	4	19	18	17	18	19	17	7	6	6	7	6
A0A1S4B2T5_TOBAC	mitochondrial outer membrane protein porin 4-like	LOC107803966	Nicotiana tabacum (Common tobacco)	276	3	3	2	1	3	3	2	1	1	1	2	3	2	1	1	1	2	3	2	0	1	1	2	2	1	10.5	10.5	7.6	29.749	276	1	3	3	2	1	1	1	2	3	2	1	1	1	2	3
A0A1S4B2V1_TOBAC	Peroxidase (EC 1.11.1.7)	LOC107803841	Nicotiana tabacum (Common tobacco)	330	8	8	2	1	8	8	2	4	6	4	5	4	4	4	6	4	5	4	4	0	0	1	1	0	0	31.8	31.8	7.9	35.585	330	1	8	8	2	4	6	4	5	4	4	4	6	4	5	4
A0A1S4B342_TOBAC	phosphomannomutase/phosphoglucomutase isoform X2	LOC107803921	Nicotiana tabacum (Common tobacco)	607	3;3	3;3	3;3	2	3	3	3	2	2	2	1	0	1	2	2	2	1	0	1	2	2	2	1	0	1	5.1	5.1	5.1	66.383	607	2	3	3	3	2	2	2	1	0	1	2	2	2	1	0
A0A1S4B3D9_TOBAC	cysteine desulfurase, mitochondrial-like	LOC107804015	Nicotiana tabacum (Common tobacco)	456	3	3	1	1	3	3	1	1	1	1	1	1	2	1	1	1	1	1	2	0	0	0	0	0	1	8.1	8.1	3.5	50.409	456	1	3	3	1	1	1	1	1	1	2	1	1	1	1	1
A0A1S4B3H8_TOBAC	alpha carbonic anhydrase 1, chloroplastic	LOC107804047	Nicotiana tabacum (Common tobacco)	276	2	2	2	1	2	2	2	2	1	0	0	0	0	2	1	0	0	0	0	2	1	0	0	0	0	10.1	10.1	10.1	30.603	276	1	2	2	2	2	1	0	0	0	0	2	1	0	0	0
A0A1S4B3S6_TOBAC	uncharacterized protein LOC107804250	LOC107804250	Nicotiana tabacum (Common tobacco)	181	1	1	1	1	1	1	1	1	1	1	1	1	0	1	1	1	1	1	0	1	1	1	1	1	0	5.5	5.5	5.5	20.347	181	1	1	1	1	1	1	1	1	1	0	1	1	1	1	1
A0A1S4BBE4_TOBAC	uncharacterized GPI-anchored protein At3g06035-like	LOC107806495	Nicotiana tabacum (Common tobacco)	194	1;1	1;1	1;1	2	1	1	1	1	1	1	1	0	0	1	1	1	1	0	0	1	1	1	1	0	0	5.7	5.7	5.7	21.109	194	2	1	1	1	1	1	1	1	0	0	1	1	1	1	0
A0A1S4BHW2_TOBAC	eukaryotic translation initiation factor 1A-like	LOC107808437 LOC107820365	Nicotiana tabacum (Common tobacco)	143	2;2;2;1;1	2;2;2;1;1	2;2;2;1;1	5	2	2	2	0	1	1	1	1	1	0	1	1	1	1	1	0	1	1	1	1	1	16.1	16.1	16.1	16.346	143	5	2	2	2	0	1	1	1	1	1	0	1	1	1	1
A0A1S4B3Y9_TOBAC	chloroplast stem-loop binding protein of 41 kDa a, chloroplastic-like	LOC107804230	Nicotiana tabacum (Common tobacco)	406	14	1	1	1	14	1	1	12	7	10	9	9	8	1	1	1	0	1	0	1	1	1	0	1	0	40.9	2.7	2.7	43.954	406	1	14	1	1	12	7	10	9	9	8	1	1	1	0	1
A0A1S4B411_TOBAC	miraculin-like	LOC107804245	Nicotiana tabacum (Common tobacco)	209	2	2	2	1	2	2	2	1	0	1	2	1	1	1	0	1	2	1	1	1	0	1	2	1	1	10.5	10.5	10.5	23.122	209	1	2	2	2	1	0	1	2	1	1	1	0	1	2	1
A0A1S4B461_TOBAC	uncharacterized protein LOC107804349 isoform X1	LOC107804349	Nicotiana tabacum (Common tobacco)	331	5;3	3;2	3;2	2	5	3	3	2	3	3	2	2	2	0	2	1	1	2	1	0	2	1	1	2	1	17.2	11.2	11.2	37.075	331	2	5	3	3	2	3	3	2	2	2	0	2	1	1	2
A0A1S4B487_TOBAC	uncharacterized protein LOC107804369	LOC107804369	Nicotiana tabacum (Common tobacco)	310	8	1	1	1	8	1	1	6	4	5	7	7	6	1	1	0	1	0	0	1	1	0	1	0	0	32.6	5.8	5.8	33.599	310	1	8	1	1	6	4	5	7	7	6	1	1	0	1	0
A7VMP6_TOBAC	Histone H3.2 (Fragment)		Nicotiana tabacum (Common tobacco)	112	2;2;2;2;2;2;2;1	2;2;2;2;2;2;2;1	2;2;2;2;2;2;2;1	8	2	2	2	1	1	1	2	1	1	1	1	1	2	1	1	1	1	1	2	1	1	16.1	16.1	16.1	12.809	112	8	2	2	2	1	1	1	2	1	1	1	1	1	2	1
A0A1S4B4Y2_TOBAC	calmodulin-binding protein 60 B-like	LOC107804452	Nicotiana tabacum (Common tobacco)	638	3;1;1;1;1	3;1;1;1;1	1;0;0;0;0	5	3	3	1	1	1	0	1	0	1	1	1	0	1	0	1	1	1	0	0	0	0	4.4	4.4	1.7	71.583	638	5	3	3	1	1	1	0	1	0	1	1	1	0	1	0
A0A1S4B4Z9_TOBAC	Histone H2B	LOC107804465	Nicotiana tabacum (Common tobacco)	147	4	1	1	1	4	1	1	2	3	2	4	2	2	0	1	0	1	0	0	0	1	0	1	0	0	29.3	6.1	6.1	16.155	147	1	4	1	1	2	3	2	4	2	2	0	1	0	1	0
A0A1S4B5K5_TOBAC	Carboxypeptidase (EC 3.4.16.-)	LOC107804809	Nicotiana tabacum (Common tobacco)	495	5;2	5;2	3;0	2	5	5	3	3	2	2	3	4	4	3	2	2	3	4	4	1	0	1	2	2	2	12.1	12.1	7.1	56.384	495	2	5	5	3	3	2	2	3	4	4	3	2	2	3	4
A0A1S4BQ02_TOBAC	cytochrome P450 97B2, chloroplastic-like isoform X2	LOC107810668	Nicotiana tabacum (Common tobacco)	541	1;1;1;1	1;1;1;1	1;1;1;1	4	1	1	1	1	0	0	0	0	0	1	0	0	0	0	0	1	0	0	0	0	0	3	3	3	60.752	541	4	1	1	1	1	0	0	0	0	0	1	0	0	0	0
A0A1S4B5N2_TOBAC	ferredoxin-thioredoxin reductase, variable chain-like	LOC107804760	Nicotiana tabacum (Common tobacco)	164	2	2	1	1	2	2	1	2	1	1	1	1	1	2	1	1	1	1	1	1	0	0	0	0	1	12.2	12.2	6.7	17.965	164	1	2	2	1	2	1	1	1	1	1	2	1	1	1	1
A0A1S4DK20_TOBAC	actin-97-like	LOC107830629	Nicotiana tabacum (Common tobacco)	377	11;11;9;9;9	11;11;9;9;9	0;0;0;0;0	5	11	11	0	7	9	9	8	6	5	7	9	9	8	6	5	0	0	0	0	0	0	38.2	38.2	0	41.713	377	5	11	11	0	7	9	9	8	6	5	7	9	9	8	6
A0A1S4CDU3_TOBAC	ycf3-interacting protein 1, chloroplastic	LOC107817932	Nicotiana tabacum (Common tobacco)	263	2;2	2;2	2;2	2	2	2	2	0	2	1	0	1	0	0	2	1	0	1	0	0	2	1	0	1	0	8.4	8.4	8.4	29.579	263	2	2	2	2	0	2	1	0	1	0	0	2	1	0	1
A0A1S4BA03_TOBAC	bifunctional epoxide hydrolase 2-like	LOC107806029	Nicotiana tabacum (Common tobacco)	321	3;3	3;3	3;3	2	3	3	3	1	0	0	1	1	1	1	0	0	1	1	1	1	0	0	1	1	1	8.7	8.7	8.7	36.529	321	2	3	3	3	1	0	0	1	1	1	1	0	0	1	1
A0A1S4CKJ2_TOBAC	probable NADH dehydrogenase [ubiquinone] 1 alpha subcomplex subunit 5, mitochondrial	LOC107819871	Nicotiana tabacum (Common tobacco)	174	5;5	5;5	5;5	2	5	5	5	2	2	1	3	1	3	2	2	1	3	1	3	2	2	1	3	1	3	32.2	32.2	32.2	19.799	174	2	5	5	5	2	2	1	3	1	3	2	2	1	3	1
A0A1S4B6C0_TOBAC	transaldolase-like	LOC107804952	Nicotiana tabacum (Common tobacco)	443	6;5	6;5	6;5	2	6	6	6	2	3	2	5	3	2	2	3	2	5	3	2	2	3	2	5	3	2	15.3	15.3	15.3	48.522	443	2	6	6	6	2	3	2	5	3	2	2	3	2	5	3
A0A1S4B6F1_TOBAC	uncharacterized protein LOC107805060 isoform X2	LOC107805060	Nicotiana tabacum (Common tobacco)	327	4;4;3;3	4;4;3;3	4;4;3;3	4	4	4	4	2	2	1	1	2	1	2	2	1	1	2	1	2	2	1	1	2	1	10.7	10.7	10.7	37.379	327	4	4	4	4	2	2	1	1	2	1	2	2	1	1	2
A0A1S4DHM5_TOBAC	3-hydroxyacyl-[acyl-carrier-protein] dehydratase FabZ-like	LOC107829909	Nicotiana tabacum (Common tobacco)	224	4;4;3;2	4;4;3;2	4;4;3;2	4	4	4	4	3	2	3	3	2	3	3	2	3	3	2	3	3	2	3	3	2	3	20.5	20.5	20.5	24.853	224	4	4	4	4	3	2	3	3	2	3	3	2	3	3	2
A0A1S4B6I9_TOBAC	photosystem II 22 kDa protein, chloroplastic-like	LOC107805098	Nicotiana tabacum (Common tobacco)	274	3	2	2	1	3	2	2	3	1	1	1	1	0	2	1	1	0	1	0	2	1	1	0	1	0	14.2	8.4	8.4	28.971	274	1	3	2	2	3	1	1	1	1	0	2	1	1	0	1
A0A1S4C187_TOBAC	uncharacterized protein At5g48480-like	LOC107813997	Nicotiana tabacum (Common tobacco)	162	2;2	2;2	2;2	2	2	2	2	0	2	2	1	1	1	0	2	2	1	1	1	0	2	2	1	1	1	15.4	15.4	15.4	16.839	162	2	2	2	2	0	2	2	1	1	1	0	2	2	1	1
A0A1S4DQX2_TOBAC	V-type proton ATPase subunit C	LOC107832492	Nicotiana tabacum (Common tobacco)	376	3;3	3;3	3;3	2	3	3	3	2	3	2	1	2	3	2	3	2	1	2	3	2	3	2	1	2	3	7.2	7.2	7.2	42.842	376	2	3	3	3	2	3	2	1	2	3	2	3	2	1	2
A0A1S4B771_TOBAC	uncharacterized protein LOC107805302	LOC107805302	Nicotiana tabacum (Common tobacco)	207	1	1	1	1	1	1	1	0	0	1	0	0	0	0	0	1	0	0	0	0	0	1	0	0	0	4.8	4.8	4.8	24.592	207	1	1	1	1	0	0	1	0	0	0	0	0	1	0	0
A0A1S4B7D8_TOBAC	(+)-neomenthol dehydrogenase-like	LOC107805342	Nicotiana tabacum (Common tobacco)	299	2	2	2	1	2	2	2	1	2	0	0	1	0	1	2	0	0	1	0	1	2	0	0	1	0	8	8	8	33.022	299	1	2	2	2	1	2	0	0	1	0	1	2	0	0	1
A0A1S4B7H4_TOBAC	uncharacterized protein LOC107805303 isoform X2	LOC107805303	Nicotiana tabacum (Common tobacco)	213	3;3;2;1	3;3;2;1	3;3;2;1	4	3	3	3	2	2	2	3	2	2	2	2	2	3	2	2	2	2	2	3	2	2	15.5	15.5	15.5	23.046	213	4	3	3	3	2	2	2	3	2	2	2	2	2	3	2
A0A1S4B7I9_TOBAC	V-type proton ATPase subunit G	LOC107805274	Nicotiana tabacum (Common tobacco)	110	2;1;1;1	2;1;1;1	2;1;1;1	4	2	2	2	0	0	0	1	2	1	0	0	0	1	2	1	0	0	0	1	2	1	18.2	18.2	18.2	12.304	110	4	2	2	2	0	0	0	1	2	1	0	0	0	1	2
A0A1S4B7M0_TOBAC	Malic enzyme	LOC107805341	Nicotiana tabacum (Common tobacco)	601	8;7;5;4	8;7;5;4	8;7;5;4	4	8	8	8	6	5	5	4	6	5	6	5	5	4	6	5	6	5	5	4	6	5	15.6	15.6	15.6	66.291	601	4	8	8	8	6	5	5	4	6	5	6	5	5	4	6
A0A1S4B7M2_TOBAC	glycerate dehydrogenase	LOC107805344	Nicotiana tabacum (Common tobacco)	386	13	1	1	1	13	1	1	10	10	9	9	10	7	1	1	1	1	1	1	1	1	1	1	1	1	39.4	3.6	3.6	42.295	386	1	13	1	1	10	10	9	9	10	7	1	1	1	1	1
A0A1S4CYY0_TOBAC	osmotin-like protein	LOC107824127	Nicotiana tabacum (Common tobacco)	252	3;3	3;3	3;3	2	3	3	3	2	2	1	0	0	1	2	2	1	0	0	1	2	2	1	0	0	1	14.7	14.7	14.7	26.899	252	2	3	3	3	2	2	1	0	0	1	2	2	1	0	0
A0A1S4B800_TOBAC	THO complex subunit 4A-like isoform X2	LOC107805467	Nicotiana tabacum (Common tobacco)	210	1;1	1;1	1;1	2	1	1	1	0	0	0	0	1	1	0	0	0	0	1	1	0	0	0	0	1	1	4.3	4.3	4.3	22.783	210	2	1	1	1	0	0	0	0	1	1	0	0	0	0	1
A0A1S4B7V7_TOBAC	temperature-induced lipocalin-1-like	LOC107805368	Nicotiana tabacum (Common tobacco)	185	3	3	0	1	3	3	0	2	1	1	2	2	1	2	1	1	2	2	1	0	0	0	0	0	0	14.6	14.6	0	21.379	185	1	3	3	0	2	1	1	2	2	1	2	1	1	2	2
A0A1S4B7X5_TOBAC	luminal-binding protein-like	LOC107805427	Nicotiana tabacum (Common tobacco)	668	17;16	2;2	1;1	2	17	2	1	9	8	8	14	14	13	0	0	0	1	1	1	0	0	0	1	0	0	25.7	3	1.6	73.67	668	2	17	2	1	9	8	8	14	14	13	0	0	0	1	1
A0A1S4BCT9_TOBAC	calcium-dependent protein kinase 2-like	LOC107806884	Nicotiana tabacum (Common tobacco)	521	3;3	3;3	2;2	2	3	3	2	0	2	1	1	1	1	0	2	1	1	1	1	0	1	1	1	1	1	6.5	6.5	5	57.821	521	2	3	3	2	0	2	1	1	1	1	0	2	1	1	1
A0A1S4C616_TOBAC	26S proteasome non-ATPase regulatory subunit 11 homolog	LOC107815473	Nicotiana tabacum (Common tobacco)	423	5;5;1;1	5;5;1;1	5;5;1;1	4	5	5	5	4	4	1	2	2	1	4	4	1	2	2	1	4	4	1	2	2	1	12.8	12.8	12.8	47.135	423	4	5	5	5	4	4	1	2	2	1	4	4	1	2	2
A0A1S4B832_TOBAC	Cytochrome b6-f complex iron-sulfur subunit (EC 1.10.9.1)	LOC107805497	Nicotiana tabacum (Common tobacco)	228	4	4	1	1	4	4	1	4	4	3	4	4	4	4	4	3	4	4	4	1	1	1	1	1	1	22.8	22.8	3.5	24.108	228	1	4	4	1	4	4	3	4	4	4	4	4	3	4	4
A0A1S4CZK3_TOBAC	40S ribosomal protein S8	LOC107824336	Nicotiana tabacum (Common tobacco)	224	8;8;5;4	8;8;5;4	4;4;1;1	4	8	8	4	5	5	6	5	6	3	5	5	6	5	6	3	2	2	2	3	2	1	34.8	34.8	16.5	25.108	224	4	8	8	4	5	5	6	5	6	3	5	5	6	5	6
A0A1S4C4M6_TOBAC	aspartate carbamoyltransferase 1, chloroplastic-like	LOC107815103	Nicotiana tabacum (Common tobacco)	405	1;1	1;1	1;1	2	1	1	1	0	0	0	0	0	1	0	0	0	0	0	1	0	0	0	0	0	1	3	3	3	45.326	405	2	1	1	1	0	0	0	0	0	1	0	0	0	0	0
A0A1S4B8T4_TOBAC	ATP-dependent zinc metalloprotease FTSH, chloroplastic	LOC107805643	Nicotiana tabacum (Common tobacco)	710	11	1	1	1	11	1	1	8	10	8	7	10	6	1	1	1	0	1	1	1	1	1	0	1	1	20.3	1.8	1.8	76.149	710	1	11	1	1	8	10	8	7	10	6	1	1	1	0	1
[truncated: 585 more rows]
[truncated: 12 more columns]

## Sheet: Key protein
ID	Sig|Specific	Protein names	Gene names	Organism	LogRatio	p Value	Sig(2/1)
[truncated: 51 more rows]

[truncated: 1 more sheets: DEPs]
